# Supplementary material for: Nisin-like biosynthetic gene clusters are widely distributed across microbiomes
Source: mBio. 2025 Sep 10;16(10):e01545-25. doi: 10.1128/mbio.01545-25 (PMC12506125; doi:10.1128/mbio.01545-25)
Supplement: Table S1 — Genomes, isolation source, host, and taxonomy. [file mbio.01545-25-s0002.csv]

assembly	domain	phylum	class	order	family	genus	species	isolation_source	host_attribute_value	country_value
GCA_000009785.1	d__Bacteria	p__Bacillota	c__Bacilli	o__Bacillales	f__Anoxybacillaceae	g__Geobacillus	s__Geobacillus thermoleovorans	ocean	na	na
GCA_000015745.1	d__Bacteria	p__Bacillota	c__Bacilli	o__Bacillales	f__Anoxybacillaceae	g__Geobacillus	s__Geobacillus thermodenitrificans	soil	na	China
GCA_000025045.1	d__Bacteria	p__Bacillota	c__Bacilli	o__Lactobacillales	f__Streptococcaceae	g__Lactococcus	s__Lactococcus lactis	food	mung bean	Netherlands
GCA_000159635.1	d__Bacteria	p__Actinomycetota	c__Actinomycetes	o__Mycobacteriales	f__Mycobacteriaceae	g__Corynebacterium	s__Corynebacterium lipophiloflavum	vaginal	human	Germany
GCA_000177595.1	d__Bacteria	p__Bacillota	c__Bacilli	o__Bacillales	f__Bacillaceae	g__Bacillus	s__Bacillus spizizenii	na	na	na
GCA_000186445.1	d__Bacteria	p__Bacillota	c__Bacilli	o__Lactobacillales	f__Streptococcaceae	g__Streptococcus	s__Streptococcus agalactiae	oral	human	na
GCA_000192705.1	d__Bacteria	p__Bacillota	c__Bacilli	o__Lactobacillales	f__Streptococcaceae	g__Lactococcus	s__Lactococcus lactis	vaginal	human	na
GCA_000227465.1	d__Bacteria	p__Bacillota	c__Bacilli	o__Bacillales	f__Bacillaceae	g__Bacillus	s__Bacillus spizizenii	na	na	na
GCA_000231325.1	d__Bacteria	p__Bacillota	c__Bacilli	o__Lactobacillales	f__Streptococcaceae	g__Streptococcus	s__Streptococcus suis_P	lung	pig	China
GCA_000270165.1	d__Bacteria	p__Bacillota	c__Bacilli	o__Lactobacillales	f__Streptococcaceae	g__Streptococcus	s__Streptococcus pasteurianus	blood	human	Japan
GCA_000288435.1	d__Bacteria	p__Bacillota	c__Bacilli	o__Lactobacillales	f__Streptococcaceae	g__Streptococcus	s__Streptococcus agalactiae	na	na	na
GCA_000288655.1	d__Bacteria	p__Bacillota	c__Bacilli	o__Lactobacillales	f__Streptococcaceae	g__Streptococcus	s__Streptococcus agalactiae	na	na	na
GCA_000289375.1	d__Bacteria	p__Bacillota	c__Bacilli	o__Lactobacillales	f__Streptococcaceae	g__Streptococcus	s__Streptococcus agalactiae	na	na	na
GCA_000289395.1	d__Bacteria	p__Bacillota	c__Bacilli	o__Lactobacillales	f__Streptococcaceae	g__Streptococcus	s__Streptococcus agalactiae	na	na	na
GCA_000289415.1	d__Bacteria	p__Bacillota	c__Bacilli	o__Lactobacillales	f__Streptococcaceae	g__Streptococcus	s__Streptococcus agalactiae	na	na	na
GCA_000290195.1	d__Bacteria	p__Bacillota	c__Bacilli	o__Lactobacillales	f__Streptococcaceae	g__Streptococcus	s__Streptococcus agalactiae	na	na	na
GCA_000308615.1	d__Bacteria	p__Actinomycetota	c__Actinomycetes	o__Mycobacteriales	f__Mycobacteriaceae	g__Nocardia	s__Nocardia jiangxiensis	plant	na	na
GCA_000309845.1	d__Bacteria	p__Bacillota_A	c__Clostridia	o__Clostridiales	f__Clostridiaceae	g__Clostridium	s__Clostridium sp002760435	marine	na	Australia
GCA_000310365.1	d__Bacteria	p__Bacillota	c__Bacilli	o__Lactobacillales	f__Streptococcaceae	g__Streptococcus	s__Streptococcus agalactiae	dairy	na	na
GCA_000310565.1	d__Bacteria	p__Bacillota	c__Bacilli	o__Lactobacillales	f__Streptococcaceae	g__Streptococcus	s__Streptococcus agalactiae	dairy	na	na
GCA_000311325.1	d__Bacteria	p__Bacillota	c__Bacilli	o__Lactobacillales	f__Streptococcaceae	g__Streptococcus	s__Streptococcus agalactiae	mastitis	cow	na
GCA_000322605.1	d__Bacteria	p__Bacillota	c__Bacilli	o__Lactobacillales	f__Streptococcaceae	g__Streptococcus	s__Streptococcus agalactiae	mastitis	cow	na
GCA_000344575.1	d__Bacteria	p__Bacillota	c__Bacilli	o__Lactobacillales	f__Streptococcaceae	g__Lactococcus	s__Lactococcus lactis	water	na	Japan
GCA_000348965.1	d__Bacteria	p__Bacillota	c__Bacilli	o__Lactobacillales	f__Streptococcaceae	g__Lactococcus	s__Lactococcus lactis	dairy	ma	China
GCA_000407445.1	d__Bacteria	p__Bacillota	c__Bacilli	o__Lactobacillales	f__Enterococcaceae	g__Enterococcus	s__Enterococcus moraviensis	water	na	Czech Republic
GCA_000420785.1	d__Bacteria	p__Bacillota	c__Bacilli	o__Lactobacillales	f__Streptococcaceae	g__Streptococcus	s__Streptococcus hyovaginalis	vaginal	na	Belgium
GCA_000421425.1	d__Bacteria	p__Bacillota	c__Bacilli	o__Lactobacillales	f__Streptococcaceae	g__Streptococcus	s__Streptococcus equinus	gut	deer	New Zealand
GCA_000422505.1	d__Bacteria	p__Bacillota	c__Bacilli	o__Paenibacillales	f__Paenibacillaceae	g__Paenibacillus_D	s__Paenibacillus_D pinihumi	soil	na	South Korea
GCA_000424045.1	d__Bacteria	p__Bacillota	c__Bacilli	o__Lactobacillales	f__Streptococcaceae	g__Streptococcus	s__Streptococcus equinus	gut	sheep	New Zealand
GCA_000428805.1	d__Bacteria	p__Actinomycetota	c__Actinomycetes	o__Mycobacteriales	f__Mycobacteriaceae	g__Corynebacterium	s__Corynebacterium freiburgense	wound	human	Germany
GCA_000440075.1	d__Bacteria	p__Bacillota	c__Bacilli	o__Lactobacillales	f__Streptococcaceae	g__Streptococcus	s__Streptococcus suis_P	pig_unknown	pig	China
GCA_000440135.1	d__Bacteria	p__Bacillota	c__Bacilli	o__Lactobacillales	f__Streptococcaceae	g__Streptococcus	s__Streptococcus suis_P	pig_unknown	pig	China
GCA_000440175.1	d__Bacteria	p__Bacillota	c__Bacilli	o__Lactobacillales	f__Streptococcaceae	g__Streptococcus	s__Streptococcus suis_P	pig_unknown	pig	China
GCA_000440195.1	d__Bacteria	p__Bacillota	c__Bacilli	o__Lactobacillales	f__Streptococcaceae	g__Streptococcus	s__Streptococcus suis_P	pig_unknown	pig	China
GCA_000440895.1	d__Bacteria	p__Bacillota	c__Bacilli	o__Lactobacillales	f__Streptococcaceae	g__Streptococcus	s__Streptococcus suis_F	pig_unknown	pig	China
GCA_000441095.1	d__Bacteria	p__Bacillota	c__Bacilli	o__Lactobacillales	f__Streptococcaceae	g__Streptococcus	s__Streptococcus suis_P	pig_unknown	pig	China
GCA_000441115.1	d__Bacteria	p__Bacillota	c__Bacilli	o__Lactobacillales	f__Streptococcaceae	g__Streptococcus	s__Streptococcus suis_P	pig_unknown	pig	China
GCA_000441135.1	d__Bacteria	p__Bacillota	c__Bacilli	o__Lactobacillales	f__Streptococcaceae	g__Streptococcus	s__Streptococcus suis	pig_unknown	pig	China
GCA_000441155.1	d__Bacteria	p__Bacillota	c__Bacilli	o__Lactobacillales	f__Streptococcaceae	g__Streptococcus	s__Streptococcus suis_P	pig_unknown	pig	China
GCA_000441215.1	d__Bacteria	p__Bacillota	c__Bacilli	o__Lactobacillales	f__Streptococcaceae	g__Streptococcus	s__Streptococcus suis_W	pig_unknown	pig	China
GCA_000441275.1	d__Bacteria	p__Bacillota	c__Bacilli	o__Lactobacillales	f__Streptococcaceae	g__Streptococcus	s__Streptococcus suis	pig_unknown	pig	China
GCA_000441355.1	d__Bacteria	p__Bacillota	c__Bacilli	o__Lactobacillales	f__Streptococcaceae	g__Streptococcus	s__Streptococcus suis_P	pig_unknown	pig	China
GCA_000441415.1	d__Bacteria	p__Bacillota	c__Bacilli	o__Lactobacillales	f__Streptococcaceae	g__Streptococcus	s__Streptococcus suis	pig_unknown	pig	China
GCA_000441455.1	d__Bacteria	p__Bacillota	c__Bacilli	o__Lactobacillales	f__Streptococcaceae	g__Streptococcus	s__Streptococcus suis	pig_unknown	pig	China
GCA_000454745.1	d__Bacteria	p__Bacillota	c__Bacilli	o__Lactobacillales	f__Streptococcaceae	g__Streptococcus	s__Streptococcus agalactiae	blood	human	USA
GCA_000463385.1	d__Bacteria	p__Bacillota	c__Bacilli	o__Lactobacillales	f__Streptococcaceae	g__Streptococcus	s__Streptococcus intermedius	lung	human	Canada
GCA_000466185.1	d__Bacteria	p__Actinomycetota	c__Actinomycetes	o__Actinomycetales	f__Actinomycetaceae	g__Actinomyces	s__Actinomyces graevenitzii	oral	human	na
GCA_000478255.1	d__Bacteria	p__Bacillota	c__Bacilli	o__Lactobacillales	f__Streptococcaceae	g__Lactococcus	s__Lactococcus lactis	food	na	Brazil
GCA_000496575.1	d__Bacteria	p__Bacillota	c__Bacilli	o__Bacillales	f__Anoxybacillaceae	g__Geobacillus	s__Geobacillus thermodenitrificans	plant	sugar beet	Austria
GCA_000510405.1	d__Bacteria	p__Bacillota	c__Bacilli	o__Lactobacillales	f__Streptococcaceae	g__Streptococcus	s__Streptococcus agalactiae	vaginal	human	na
GCA_000621745.1	d__Bacteria	p__Bacillota_A	c__Clostridia	o__Clostridiales	f__Clostridiaceae	g__Clostridium	s__Clostridium beijerinckii_A	gut	cow	New Zealand
GCA_000640935.1	d__Bacteria	p__Bacillota	c__Bacilli	o__Staphylococcales	f__Staphylococcaceae	g__Staphylococcus	s__Staphylococcus aureus	na	human	Netherlands
GCA_000643015.1	d__Bacteria	p__Bacillota	c__Bacilli	o__Staphylococcales	f__Staphylococcaceae	g__Staphylococcus	s__Staphylococcus aureus	na	human	Netherlands
GCA_000643075.1	d__Bacteria	p__Bacillota	c__Bacilli	o__Staphylococcales	f__Staphylococcaceae	g__Staphylococcus	s__Staphylococcus aureus	na	human	Netherlands
GCA_000644315.1	d__Bacteria	p__Bacillota	c__Bacilli	o__Staphylococcales	f__Staphylococcaceae	g__Staphylococcus	s__Staphylococcus aureus	na	human	Netherlands
GCA_000683935.1	d__Bacteria	p__Bacillota	c__Bacilli	o__Staphylococcales	f__Staphylococcaceae	g__Staphylococcus	s__Staphylococcus aureus	na	human	Netherlands
GCA_000683955.1	d__Bacteria	p__Bacillota	c__Bacilli	o__Staphylococcales	f__Staphylococcaceae	g__Staphylococcus	s__Staphylococcus aureus	na	human	Netherlands
GCA_000684235.1	d__Bacteria	p__Bacillota	c__Bacilli	o__Staphylococcales	f__Staphylococcaceae	g__Staphylococcus	s__Staphylococcus aureus	na	human	Netherlands
GCA_000691445.1	d__Bacteria	p__Bacillota	c__Bacilli	o__Bacillales	f__Anoxybacillaceae	g__Geobacillus	s__Geobacillus thermoleovorans	na	na	Iceland
GCA_000703145.1	d__Bacteria	p__Bacillota	c__Bacilli	o__Lactobacillales	f__Streptococcaceae	g__Lactococcus	s__Lactococcus lactis	gut	cow	New Zealand
GCA_000724125.1	d__Bacteria	p__Bacillota	c__Bacilli	o__Bacillales	f__Bacillaceae	g__Bacillus	s__Bacillus subtilis	na	na	na
GCA_000740655.1	d__Bacteria	p__Bacillota	c__Bacilli	o__Bacillales	f__Bacillaceae	g__Bacillus	s__Bacillus spizizenii	soil	na	USA
GCA_000743215.1	d__Bacteria	p__Bacillota	c__Bacilli	o__Bacillales	f__Bacillaceae	g__Bacillus	s__Bacillus spizizenii	na	na	unknown
GCA_000761115.1	d__Bacteria	p__Bacillota	c__Bacilli	o__Lactobacillales	f__Streptococcaceae	g__Lactococcus	s__Lactococcus lactis	Mesocarp of Euterpe oleracea	Euterpe oleracea	Brazil
GCA_000761565.1	d__Bacteria	p__Bacillota	c__Bacilli	o__Lactobacillales	f__Streptococcaceae	g__Lactococcus	s__Lactococcus lactis	dairy	na	Belgium
GCA_000785515.1	d__Bacteria	p__Bacillota	c__Bacilli	o__Lactobacillales	f__Streptococcaceae	g__Streptococcus	s__Streptococcus salivarius	oral	human	United Kingdom
GCA_000807375.1	d__Bacteria	p__Bacillota	c__Bacilli	o__Lactobacillales	f__Streptococcaceae	g__Lactococcus	s__Lactococcus lactis	dairy	na	China
GCA_000815295.1	d__Bacteria	p__Bacillota	c__Bacilli	o__Bacillales	f__Bacillaceae	g__Bacillus	s__Bacillus vallismortis	water	na	India
GCA_000832165.1	d__Bacteria	p__Bacillota	c__Bacilli	o__Bacillales_B	f__Caldibacillaceae	g__Bacillus_J	s__Bacillus_J hisashii	plant	Acacia	Netherlands
GCA_000832175.1	d__Bacteria	p__Bacillota	c__Bacilli	o__Bacillales_B	f__Caldibacillaceae	g__Bacillus_J	s__Bacillus_J hisashii	dairy	na	Netherlands
GCA_000832185.1	d__Bacteria	p__Bacillota	c__Bacilli	o__Bacillales_B	f__Caldibacillaceae	g__Bacillus_J	s__Bacillus_J hisashii	dairy	na	Netherlands
GCA_000832195.1	d__Bacteria	p__Bacillota	c__Bacilli	o__Bacillales	f__Bacillaceae	g__Bacillus	s__Bacillus subtilis	food	na	Netherlands
GCA_000832245.1	d__Bacteria	p__Bacillota	c__Bacilli	o__Bacillales_B	f__Caldibacillaceae	g__Bacillus_J	s__Bacillus_J hisashii	plant	Acacia	Netherlands
GCA_000876895.1	d__Bacteria	p__Bacillota	c__Bacilli	o__Lactobacillales	f__Streptococcaceae	g__Streptococcus	s__Streptococcus suis	brain	human	Viet Nam
GCA_000877155.1	d__Bacteria	p__Bacillota	c__Bacilli	o__Lactobacillales	f__Streptococcaceae	g__Streptococcus	s__Streptococcus suis	pig_unknown	pig	United Kingdom
GCA_000877215.1	d__Bacteria	p__Bacillota	c__Bacilli	o__Lactobacillales	f__Streptococcaceae	g__Streptococcus	s__Streptococcus suis	brain	human	Viet Nam
GCA_000878265.1	d__Bacteria	p__Bacillota	c__Bacilli	o__Bacillales	f__Bacillaceae	g__Bacillus	s__Bacillus subtilis
GCA_000931815.1	d__Bacteria	p__Bacillota	c__Bacilli	o__Bacillales	f__Bacillaceae	g__Bacillus	s__Bacillus spizizenii	soil	na	USA
GCA_000931835.1	d__Bacteria	p__Bacillota	c__Bacilli	o__Bacillales	f__Bacillaceae	g__Bacillus	s__Bacillus spizizenii	soil	na	USA
GCA_000935945.1	d__Bacteria	p__Bacillota	c__Bacilli	o__Lactobacillales	f__Streptococcaceae	g__Streptococcus	s__Streptococcus suis	respiratory tract	pig	United Kingdom
GCA_000936325.1	d__Bacteria	p__Bacillota	c__Bacilli	o__Lactobacillales	f__Streptococcaceae	g__Streptococcus	s__Streptococcus suis	brain	pig	United Kingdom
GCA_000936515.1	d__Bacteria	p__Bacillota	c__Bacilli	o__Lactobacillales	f__Streptococcaceae	g__Streptococcus	s__Streptococcus suis	pig_unknown	pig	United Kingdom
GCA_000936535.1	d__Bacteria	p__Bacillota	c__Bacilli	o__Lactobacillales	f__Streptococcaceae	g__Streptococcus	s__Streptococcus suis	brain	human	Viet Nam
GCA_000936575.1	d__Bacteria	p__Bacillota	c__Bacilli	o__Lactobacillales	f__Streptococcaceae	g__Streptococcus	s__Streptococcus suis	brain	pig	United Kingdom
GCA_000936675.1	d__Bacteria	p__Bacillota	c__Bacilli	o__Lactobacillales	f__Streptococcaceae	g__Streptococcus	s__Streptococcus suis	oral	pig	United Kingdom
GCA_000936735.1	d__Bacteria	p__Bacillota	c__Bacilli	o__Lactobacillales	f__Streptococcaceae	g__Streptococcus	s__Streptococcus suis	oral	pig	United Kingdom
GCA_000936795.1	d__Bacteria	p__Bacillota	c__Bacilli	o__Lactobacillales	f__Streptococcaceae	g__Streptococcus	s__Streptococcus suis	systemic	pig	United Kingdom
GCA_000937195.1	d__Bacteria	p__Bacillota	c__Bacilli	o__Lactobacillales	f__Streptococcaceae	g__Streptococcus	s__Streptococcus suis	brain	human	Viet Nam
GCA_000937695.1	d__Bacteria	p__Bacillota	c__Bacilli	o__Lactobacillales	f__Streptococcaceae	g__Streptococcus	s__Streptococcus suis_P	oral	pig	United Kingdom
GCA_000938095.1	d__Bacteria	p__Bacillota	c__Bacilli	o__Lactobacillales	f__Streptococcaceae	g__Streptococcus	s__Streptococcus suis	systemic	pig	United Kingdom
GCA_000938435.1	d__Bacteria	p__Bacillota	c__Bacilli	o__Lactobacillales	f__Streptococcaceae	g__Streptococcus	s__Streptococcus suis	brain	human	Viet Nam
GCA_000938955.1	d__Bacteria	p__Bacillota	c__Bacilli	o__Lactobacillales	f__Streptococcaceae	g__Streptococcus	s__Streptococcus suis_W	oral	pig	United Kingdom
GCA_000939015.1	d__Bacteria	p__Bacillota	c__Bacilli	o__Lactobacillales	f__Streptococcaceae	g__Streptococcus	s__Streptococcus suis	brain	pig	United Kingdom
GCA_000939095.1	d__Bacteria	p__Bacillota	c__Bacilli	o__Lactobacillales	f__Streptococcaceae	g__Streptococcus	s__Streptococcus suis	oral	pig	United Kingdom
GCA_000939235.1	d__Bacteria	p__Bacillota	c__Bacilli	o__Lactobacillales	f__Streptococcaceae	g__Streptococcus	s__Streptococcus suis	diseased pig_unknown	pig	United Kingdom
GCA_000940395.1	d__Bacteria	p__Bacillota	c__Bacilli	o__Lactobacillales	f__Streptococcaceae	g__Streptococcus	s__Streptococcus suis	oral	pig	Viet Nam
GCA_000940415.1	d__Bacteria	p__Bacillota	c__Bacilli	o__Lactobacillales	f__Streptococcaceae	g__Streptococcus	s__Streptococcus suis	diseased pig_unknown	pig	United Kingdom
GCA_000941295.1	d__Bacteria	p__Bacillota	c__Bacilli	o__Lactobacillales	f__Streptococcaceae	g__Streptococcus	s__Streptococcus suis	brain	pig	United Kingdom
GCA_000941655.1	d__Bacteria	p__Bacillota	c__Bacilli	o__Lactobacillales	f__Streptococcaceae	g__Streptococcus	s__Streptococcus suis	brain	pig	United Kingdom
GCA_000941675.1	d__Bacteria	p__Bacillota	c__Bacilli	o__Lactobacillales	f__Streptococcaceae	g__Streptococcus	s__Streptococcus suis	brain	human	Viet Nam
GCA_000941715.1	d__Bacteria	p__Bacillota	c__Bacilli	o__Lactobacillales	f__Streptococcaceae	g__Streptococcus	s__Streptococcus suis	respiratory tract	pig	United Kingdom
GCA_000941815.1	d__Bacteria	p__Bacillota	c__Bacilli	o__Lactobacillales	f__Streptococcaceae	g__Streptococcus	s__Streptococcus suis	respiratory tract	pig	United Kingdom
GCA_000942055.1	d__Bacteria	p__Bacillota	c__Bacilli	o__Lactobacillales	f__Streptococcaceae	g__Streptococcus	s__Streptococcus suis	brain	pig	United Kingdom
GCA_000942295.1	d__Bacteria	p__Bacillota	c__Bacilli	o__Lactobacillales	f__Streptococcaceae	g__Streptococcus	s__Streptococcus suis	pig_unknown	pig	Viet Nam
GCA_000942515.1	d__Bacteria	p__Bacillota	c__Bacilli	o__Lactobacillales	f__Streptococcaceae	g__Streptococcus	s__Streptococcus suis	brain	pig	United Kingdom
GCA_000942635.1	d__Bacteria	p__Bacillota	c__Bacilli	o__Lactobacillales	f__Streptococcaceae	g__Streptococcus	s__Streptococcus suis	pig_unknown	pig	United Kingdom
GCA_000942795.1	d__Bacteria	p__Bacillota	c__Bacilli	o__Lactobacillales	f__Streptococcaceae	g__Streptococcus	s__Streptococcus suis	pig_unknown	pig	United Kingdom
GCA_000942995.1	d__Bacteria	p__Bacillota	c__Bacilli	o__Lactobacillales	f__Streptococcaceae	g__Streptococcus	s__Streptococcus suis	respiratory tract	pig	United Kingdom
GCA_000943035.1	d__Bacteria	p__Bacillota	c__Bacilli	o__Lactobacillales	f__Streptococcaceae	g__Streptococcus	s__Streptococcus suis	pig_unknown	pig	United Kingdom
GCA_000943275.1	d__Bacteria	p__Bacillota	c__Bacilli	o__Lactobacillales	f__Streptococcaceae	g__Streptococcus	s__Streptococcus suis	brain	human	Viet Nam
GCA_000943295.1	d__Bacteria	p__Bacillota	c__Bacilli	o__Lactobacillales	f__Streptococcaceae	g__Streptococcus	s__Streptococcus suis	brain	pig	United Kingdom
GCA_000943995.1	d__Bacteria	p__Bacillota	c__Bacilli	o__Lactobacillales	f__Streptococcaceae	g__Streptococcus	s__Streptococcus suis	brain	human	Viet Nam
GCA_000944195.1	d__Bacteria	p__Bacillota	c__Bacilli	o__Lactobacillales	f__Streptococcaceae	g__Streptococcus	s__Streptococcus suis	respiratory tract	pig	United Kingdom
GCA_000944375.1	d__Bacteria	p__Bacillota	c__Bacilli	o__Lactobacillales	f__Streptococcaceae	g__Streptococcus	s__Streptococcus suis	respiratory tract	pig	United Kingdom
GCA_000944415.1	d__Bacteria	p__Bacillota	c__Bacilli	o__Lactobacillales	f__Streptococcaceae	g__Streptococcus	s__Streptococcus suis	brain	human	Viet Nam
GCA_000944495.1	d__Bacteria	p__Bacillota	c__Bacilli	o__Lactobacillales	f__Streptococcaceae	g__Streptococcus	s__Streptococcus suis	pig_unknown	pig	United Kingdom
GCA_000944755.1	d__Bacteria	p__Bacillota	c__Bacilli	o__Lactobacillales	f__Streptococcaceae	g__Streptococcus	s__Streptococcus suis	pig_unknown	pig	United Kingdom
GCA_000944815.1	d__Bacteria	p__Bacillota	c__Bacilli	o__Lactobacillales	f__Streptococcaceae	g__Streptococcus	s__Streptococcus suis	brain	human	Viet Nam
GCA_000945035.1	d__Bacteria	p__Bacillota	c__Bacilli	o__Lactobacillales	f__Streptococcaceae	g__Streptococcus	s__Streptococcus suis	pig_unknown	pig	United Kingdom
GCA_000945095.1	d__Bacteria	p__Bacillota	c__Bacilli	o__Lactobacillales	f__Streptococcaceae	g__Streptococcus	s__Streptococcus suis	pig_unknown	pig	Viet Nam
GCA_000945595.1	d__Bacteria	p__Bacillota	c__Bacilli	o__Lactobacillales	f__Streptococcaceae	g__Streptococcus	s__Streptococcus suis	brain	pig	United Kingdom
GCA_000945695.1	d__Bacteria	p__Bacillota	c__Bacilli	o__Lactobacillales	f__Streptococcaceae	g__Streptococcus	s__Streptococcus suis	oral	pig	United Kingdom
GCA_000945775.1	d__Bacteria	p__Bacillota	c__Bacilli	o__Lactobacillales	f__Streptococcaceae	g__Streptococcus	s__Streptococcus suis	oral	pig	United Kingdom
GCA_000945795.1	d__Bacteria	p__Bacillota	c__Bacilli	o__Lactobacillales	f__Streptococcaceae	g__Streptococcus	s__Streptococcus suis	oral	pig	United Kingdom
GCA_000946095.1	d__Bacteria	p__Bacillota	c__Bacilli	o__Lactobacillales	f__Streptococcaceae	g__Streptococcus	s__Streptococcus suis_W	oral	pig	United Kingdom
GCA_000946495.1	d__Bacteria	p__Bacillota	c__Bacilli	o__Lactobacillales	f__Streptococcaceae	g__Streptococcus	s__Streptococcus suis	brain	pig	United Kingdom
GCA_000946695.1	d__Bacteria	p__Bacillota	c__Bacilli	o__Lactobacillales	f__Streptococcaceae	g__Streptococcus	s__Streptococcus suis	brain	pig	United Kingdom
GCA_000947415.1	d__Bacteria	p__Bacillota	c__Bacilli	o__Lactobacillales	f__Streptococcaceae	g__Streptococcus	s__Streptococcus suis	brain	pig	United Kingdom
GCA_000947435.1	d__Bacteria	p__Bacillota	c__Bacilli	o__Lactobacillales	f__Streptococcaceae	g__Streptococcus	s__Streptococcus suis	gut	pig	United Kingdom
GCA_000959025.1	d__Bacteria	p__Bacillota	c__Bacilli	o__Bacillales	f__Bacillaceae	g__Bacillus	s__Bacillus spizizenii	soil	na	Russia
GCA_001017975.1	d__Bacteria	p__Bacillota	c__Bacilli	o__Lactobacillales	f__Streptococcaceae	g__Streptococcus	s__Streptococcus agalactiae	dairy	cow	Australia
GCA_001018555.1	d__Bacteria	p__Bacillota	c__Bacilli	o__Lactobacillales	f__Streptococcaceae	g__Streptococcus	s__Streptococcus agalactiae	vaginal	human	Belgium
GCA_001018575.1	d__Bacteria	p__Bacillota	c__Bacilli	o__Lactobacillales	f__Streptococcaceae	g__Streptococcus	s__Streptococcus agalactiae	dairy	cow	Australia
GCA_001057075.1	d__Bacteria	p__Bacillota	c__Bacilli	o__Bacillales	f__Bacillaceae	g__Bacillus	s__Bacillus subtilis	na	human	USA
GCA_001072315.1	d__Bacteria	p__Bacillota	c__Bacilli	o__Lactobacillales	f__Streptococcaceae	g__Streptococcus	s__Streptococcus pseudopneumoniae_R	na	human	USA
GCA_001073635.1	d__Bacteria	p__Bacillota	c__Bacilli	o__Lactobacillales	f__Streptococcaceae	g__Streptococcus	s__Streptococcus intermedius	na	human	USA
GCA_001094705.1	d__Bacteria	p__Bacillota	c__Bacilli	o__Lactobacillales	f__Streptococcaceae	g__Streptococcus	s__Streptococcus pneumoniae	nasal	human	Thailand
GCA_001098285.1	d__Bacteria	p__Bacillota	c__Bacilli	o__Lactobacillales	f__Streptococcaceae	g__Streptococcus	s__Streptococcus pneumoniae	nasal	human	Thailand
GCA_001110785.1	d__Bacteria	p__Bacillota	c__Bacilli	o__Lactobacillales	f__Streptococcaceae	g__Streptococcus	s__Streptococcus pneumoniae	nasal	human	Thailand
GCA_001152205.1	d__Bacteria	p__Bacillota	c__Bacilli	o__Lactobacillales	f__Streptococcaceae	g__Streptococcus	s__Streptococcus agalactiae	na	human	Germany
GCA_001168705.1	d__Bacteria	p__Bacillota	c__Bacilli	o__Lactobacillales	f__Streptococcaceae	g__Streptococcus	s__Streptococcus pneumoniae	nasal	human	Thailand
GCA_001183905.1	d__Bacteria	p__Bacillota	c__Bacilli	o__Bacillales	f__Bacillaceae	g__Bacillus	s__Bacillus subtilis	soil	na	China
GCA_001193475.1	d__Bacteria	p__Bacillota	c__Bacilli	o__Lactobacillales	f__Streptococcaceae	g__Streptococcus	s__Streptococcus pneumoniae	nasal	human	Thailand
GCA_001221465.1	d__Bacteria	p__Bacillota	c__Bacilli	o__Lactobacillales	f__Streptococcaceae	g__Streptococcus	s__Streptococcus agalactiae	na	human	United Kingdom
GCA_001286745.1	d__Bacteria	p__Bacillota	c__Bacilli	o__Bacillales	f__Bacillaceae	g__Bacillus	s__Bacillus subtilis	soil	na	Saudi Arabia
GCA_001286865.1	d__Bacteria	p__Bacillota	c__Bacilli	o__Bacillales	f__Bacillaceae	g__Bacillus	s__Bacillus subtilis	soil	na	Saudi Arabia
GCA_001286885.1	d__Bacteria	p__Bacillota	c__Bacilli	o__Bacillales	f__Bacillaceae	g__Bacillus	s__Bacillus subtilis	soil	na	Saudi Arabia
GCA_001293215.1	d__Bacteria	p__Bacillota	c__Bacilli	o__Lactobacillales	f__Streptococcaceae	g__Streptococcus	s__Streptococcus suis	respiratory tract	pig	USA
GCA_001398975.1	d__Bacteria	p__Bacillota	c__Bacilli	o__Lactobacillales	f__Streptococcaceae	g__Streptococcus	s__Streptococcus agalactiae	blood	human	France
GCA_001398995.1	d__Bacteria	p__Bacillota	c__Bacilli	o__Lactobacillales	f__Streptococcaceae	g__Streptococcus	s__Streptococcus agalactiae	gut	human	France
GCA_001399015.1	d__Bacteria	p__Bacillota	c__Bacilli	o__Lactobacillales	f__Streptococcaceae	g__Streptococcus	s__Streptococcus agalactiae	blood	human	France
GCA_001412125.1	d__Bacteria	p__Bacillota	c__Bacilli	o__Bacillales	f__Anoxybacillaceae	g__Geobacillus	s__Geobacillus thermodenitrificans	soil	na	Lithuania
GCA_001421115.1	d__Bacteria	p__Bacillota	c__Bacilli	o__Lactobacillales	f__Lactobacillaceae	g__Apilactobacillus	s__Apilactobacillus kunkeei_F	gut	bee	Malaysia
GCA_001439585.2	d__Bacteria	p__Bacillota	c__Bacilli	o__Aneurinibacillales	f__Aneurinibacillaceae	g__Aneurinibacillus	s__Aneurinibacillus thermoaerophilus	water	na	China
GCA_001456475.1	d__Bacteria	p__Bacillota	c__Bacilli	o__Lactobacillales	f__Streptococcaceae	g__Lactococcus	s__Lactococcus lactis	food	na	Netherlands
GCA_001456495.1	d__Bacteria	p__Bacillota	c__Bacilli	o__Lactobacillales	f__Streptococcaceae	g__Lactococcus	s__Lactococcus lactis	food	na	Netherlands
GCA_001456505.1	d__Bacteria	p__Bacillota	c__Bacilli	o__Lactobacillales	f__Streptococcaceae	g__Lactococcus	s__Lactococcus lactis	food	na	Netherlands
GCA_001456525.1	d__Bacteria	p__Bacillota	c__Bacilli	o__Lactobacillales	f__Streptococcaceae	g__Lactococcus	s__Lactococcus lactis	food	na	Netherlands
GCA_001456545.1	d__Bacteria	p__Bacillota	c__Bacilli	o__Lactobacillales	f__Streptococcaceae	g__Lactococcus	s__Lactococcus lactis	food	na	Netherlands
GCA_001456575.1	d__Bacteria	p__Bacillota	c__Bacilli	o__Lactobacillales	f__Streptococcaceae	g__Lactococcus	s__Lactococcus lactis	food	na	Netherlands
GCA_001456595.1	d__Bacteria	p__Bacillota	c__Bacilli	o__Lactobacillales	f__Streptococcaceae	g__Lactococcus	s__Lactococcus lactis	food	na	Netherlands
GCA_001456615.1	d__Bacteria	p__Bacillota	c__Bacilli	o__Lactobacillales	f__Streptococcaceae	g__Lactococcus	s__Lactococcus lactis	food	na	Netherlands
GCA_001456655.1	d__Bacteria	p__Bacillota	c__Bacilli	o__Lactobacillales	f__Streptococcaceae	g__Lactococcus	s__Lactococcus lactis	food	na	Netherlands
GCA_001456725.1	d__Bacteria	p__Bacillota	c__Bacilli	o__Lactobacillales	f__Streptococcaceae	g__Lactococcus	s__Lactococcus lactis	food	na	Netherlands
GCA_001456775.1	d__Bacteria	p__Bacillota	c__Bacilli	o__Lactobacillales	f__Streptococcaceae	g__Lactococcus	s__Lactococcus lactis	plant	na	Netherlands
GCA_001456865.1	d__Bacteria	p__Bacillota	c__Bacilli	o__Lactobacillales	f__Streptococcaceae	g__Lactococcus	s__Lactococcus lactis	dairy	na	Netherlands
GCA_001465345.1	d__Bacteria	p__Bacillota	c__Bacilli	o__Lactobacillales	f__Enterococcaceae	g__Enterococcus	s__Enterococcus rotai	drinking water	na	Czech Republic
GCA_001517185.1	d__Bacteria	p__Bacillota	c__Bacilli	o__Bacillales	f__Bacillaceae	g__Bacillus	s__Bacillus velezensis	food	na	Argentina
GCA_001540895.1	d__Bacteria	p__Bacillota	c__Bacilli	o__Lactobacillales	f__Streptococcaceae	g__Lactococcus	s__Lactococcus lactis	teat canal	cow	France
GCA_001543085.1	d__Bacteria	p__Bacillota	c__Bacilli	o__Lactobacillales	f__Streptococcaceae	g__Streptococcus	s__Streptococcus salivarius	oral	human	China
GCA_001566945.1	d__Bacteria	p__Bacillota	c__Bacilli	o__Bacillales	f__Bacillaceae	g__Bacillus	s__Bacillus spizizenii	soil	na	France
GCA_001584345.1	d__Bacteria	p__Bacillota	c__Bacilli	o__Bacillales	f__Bacillaceae	g__Bacillus	s__Bacillus nakamurai	soil	na	Argentina
GCA_001592395.1	d__Bacteria	p__Bacillota	c__Bacilli	o__Bacillales	f__Anoxybacillaceae	g__Geobacillus	s__Geobacillus zalihae	soil	na	South Korea
GCA_001613065.1	d__Bacteria	p__Actinomycetota	c__Actinomycetes	o__Mycobacteriales	f__Mycobacteriaceae	g__Nocardia	s__Nocardia miyunensis	soil	na	China
GCA_001613305.1	d__Bacteria	p__Actinomycetota	c__Actinomycetes	o__Mycobacteriales	f__Mycobacteriaceae	g__Nocardia	s__Nocardia vaccinii	plant	na	na
GCA_001689125.2	d__Bacteria	p__Bacillota_A	c__Clostridia	o__Lachnospirales	f__Lachnospiraceae	g__Blautia	s__Blautia pseudococcoides	gut	mouse	Switzerland
GCA_001694315.1	d__Bacteria	p__Bacillota	c__Bacilli	o__Lactobacillales	f__Streptococcaceae	g__Streptococcus	s__Streptococcus agalactiae	vaginal	human	Belgium
GCA_001694745.1	d__Bacteria	p__Bacillota	c__Bacilli	o__Lactobacillales	f__Streptococcaceae	g__Streptococcus	s__Streptococcus agalactiae	vaginal	human	Italy
GCA_001695025.1	d__Bacteria	p__Bacillota	c__Bacilli	o__Lactobacillales	f__Streptococcaceae	g__Streptococcus	s__Streptococcus agalactiae	blood	human	Spain
GCA_001695095.1	d__Bacteria	p__Bacillota	c__Bacilli	o__Lactobacillales	f__Streptococcaceae	g__Streptococcus	s__Streptococcus agalactiae	vaginal	human	Spain
GCA_001695135.1	d__Bacteria	p__Bacillota	c__Bacilli	o__Lactobacillales	f__Streptococcaceae	g__Streptococcus	s__Streptococcus agalactiae	vaginal	human	Spain
GCA_001695155.1	d__Bacteria	p__Bacillota	c__Bacilli	o__Lactobacillales	f__Streptococcaceae	g__Streptococcus	s__Streptococcus agalactiae	vaginal	human	Spain
GCA_001695175.1	d__Bacteria	p__Bacillota	c__Bacilli	o__Lactobacillales	f__Streptococcaceae	g__Streptococcus	s__Streptococcus agalactiae	vaginal	human	Spain
GCA_001708205.1	d__Bacteria	p__Bacillota	c__Bacilli	o__Lactobacillales	f__Streptococcaceae	g__Streptococcus	s__Streptococcus agalactiae	dairy	cow	China
GCA_001721045.1	d__Bacteria	p__Bacillota	c__Bacilli	o__Paenibacillales	f__Paenibacillaceae	g__Paenibacillus_J	s__Paenibacillus_J nuruki	food	na	South Korea
GCA_001886065.1	d__Bacteria	p__Bacillota	c__Bacilli	o__Lactobacillales	f__Enterococcaceae	g__Enterococcus	s__Enterococcus moraviensis	water	na	Czech Republic
GCA_001908025.1	d__Bacteria	p__Bacillota	c__Bacilli	o__Bacillales	f__Anoxybacillaceae	g__Geobacillus	s__Geobacillus proteiniphilus	water	na	China
GCA_001949975.2	d__Bacteria	p__Bacillota	c__Bacilli	o__Lactobacillales	f__Lactobacillaceae	g__Apilactobacillus	s__Apilactobacillus waqarii	gut	na	not applicable
GCA_002027305.1	d__Bacteria	p__Bacillota	c__Bacilli	o__Bacillales	f__Bacillaceae	g__Bacillus	s__Bacillus spizizenii	organ	human	USA
GCA_002042905.1	d__Bacteria	p__Bacillota	c__Bacilli	o__Bacillales	f__Anoxybacillaceae	g__Geobacillus	s__Geobacillus proteiniphilus	soil	na	Brazil
GCA_002072065.1	d__Bacteria	p__Bacillota	c__Bacilli	o__Bacillales	f__Anoxybacillaceae	g__Geobacillus	s__Geobacillus thermodenitrificans	food	na	Austria
GCA_002077325.1	d__Bacteria	p__Bacillota	c__Bacilli	o__Lactobacillales	f__Enterococcaceae	g__Enterococcus_B	s__Enterococcus_B hirae	gut	cow	Canada
GCA_002078475.4	d__Bacteria	p__Bacillota	c__Bacilli	o__Lactobacillales	f__Streptococcaceae	g__Lactococcus	s__Lactococcus lactis	food	na	Italy
GCA_002078995.2	d__Bacteria	p__Bacillota	c__Bacilli	o__Lactobacillales	f__Streptococcaceae	g__Lactococcus	s__Lactococcus lactis
GCA_002078995.3	d__Bacteria	p__Bacillota	c__Bacilli	o__Lactobacillales	f__Streptococcaceae	g__Lactococcus	s__Lactococcus lactis	food	na	Italy
GCA_002079715.1	d__Bacteria	p__Bacillota	c__Bacilli	o__Lactobacillales	f__Lactobacillaceae	g__Ligilactobacillus	s__Ligilactobacillus sp945923665	na	na	Cork
GCA_002117565.1	d__Bacteria	p__Bacillota	c__Bacilli	o__Bacillales	f__Anoxybacillaceae	g__Anoxybacillus	s__Anoxybacillus ayderensis	hot spring	na	USA
GCA_002155045.1	d__Bacteria	p__Bacillota	c__Bacilli	o__Bacillales	f__Bacillaceae	g__Bacillus	s__Bacillus spizizenii	soil	na	Oman
GCA_002214425.1	d__Bacteria	p__Bacillota	c__Bacilli	o__Lactobacillales	f__Streptococcaceae	g__Streptococcus	s__Streptococcus agalactiae	dairy	cow	China
GCA_002221555.2	d__Bacteria	p__Bacillota_A	c__Clostridia	o__Lachnospirales	f__Lachnospiraceae	g__Blautia	s__Blautia pseudococcoides	gut	mouse	Switzerland
GCA_002239235.1	d__Bacteria	p__Bacillota	c__Bacilli	o__Lactobacillales	f__Streptococcaceae	g__Streptococcus	s__Streptococcus agalactiae	infection	human	France
GCA_002272405.1	d__Bacteria	p__Bacillota	c__Bacilli	o__Bacillales	f__Bacillaceae	g__Bacillus	s__Bacillus subtilis	uncut heroin sample	na	missing
GCA_002563455.1	d__Bacteria	p__Bacillota	c__Bacilli	o__Lactobacillales	f__Streptococcaceae	g__Lactococcus	s__Lactococcus lactis	food	na	Australia
GCA_002563475.1	d__Bacteria	p__Bacillota	c__Bacilli	o__Lactobacillales	f__Streptococcaceae	g__Lactococcus	s__Lactococcus lactis	food	na	Australia
GCA_002563575.1	d__Bacteria	p__Bacillota	c__Bacilli	o__Lactobacillales	f__Streptococcaceae	g__Lactococcus	s__Lactococcus lactis	food	na	Australia
GCA_002706565.1	d__Bacteria	p__Bacillota	c__Bacilli	o__Bacillales	f__Anoxybacillaceae	g__Geobacillus	s__Geobacillus thermodenitrificans	spring	na	Indonesia
GCA_002759625.1	d__Bacteria	p__Bacillota	c__Bacilli	o__Lactobacillales	f__Streptococcaceae	g__Streptococcus	s__Streptococcus suis_P	pig_unknown	pig	China
GCA_002759675.1	d__Bacteria	p__Bacillota	c__Bacilli	o__Lactobacillales	f__Streptococcaceae	g__Streptococcus	s__Streptococcus suis_P	pig_unknown	pig	China
GCA_002759735.1	d__Bacteria	p__Bacillota	c__Bacilli	o__Lactobacillales	f__Streptococcaceae	g__Streptococcus	s__Streptococcus suis_P	pig_unknown	pig	China
GCA_002760075.1	d__Bacteria	p__Bacillota	c__Bacilli	o__Lactobacillales	f__Streptococcaceae	g__Streptococcus	s__Streptococcus suis_P	pig_unknown	pig	China
GCA_002760135.1	d__Bacteria	p__Bacillota	c__Bacilli	o__Lactobacillales	f__Streptococcaceae	g__Streptococcus	s__Streptococcus suis_P	pig_unknown	pig	China
GCA_002760435.1	d__Bacteria	p__Bacillota_A	c__Clostridia	o__Clostridiales	f__Clostridiaceae	g__Clostridium	s__Clostridium sp002760435	an enrichment culture derived from petroleum oil reservoir	na	Malaysia
GCA_002803825.1	d__Bacteria	p__Bacillota	c__Bacilli	o__Lactobacillales	f__Streptococcaceae	g__Streptococcus	s__Streptococcus suis_P	pig_unknown	pig	China
GCA_002804185.1	d__Bacteria	p__Bacillota	c__Bacilli	o__Lactobacillales	f__Streptococcaceae	g__Lactococcus	s__Lactococcus lactis	na	na	China
GCA_002804285.1	d__Bacteria	p__Bacillota	c__Bacilli	o__Lactobacillales	f__Streptococcaceae	g__Lactococcus	s__Lactococcus lactis	na	na	China
GCA_002810005.1	d__Bacteria	p__Bacillota	c__Bacilli	o__Bacillales	f__Anoxybacillaceae	g__Geobacillus	s__Geobacillus thermodenitrificans	na	na	USA
GCA_002811125.1	d__Bacteria	p__Bacillota	c__Bacilli	o__Bacillales	f__Bacillaceae	g__Bacillus	s__Bacillus vallismortis	soil	na	India
GCA_002865715.1	d__Bacteria	p__Bacillota	c__Bacilli	o__Bacillales	f__Bacillaceae	g__Bacillus	s__Bacillus subtilis	gut	Gallus gallus	missing
GCA_002866835.1	d__Bacteria	p__Bacillota	c__Bacilli	o__Lactobacillales	f__Streptococcaceae	g__Lactococcus	s__Lactococcus lactis	gut	olive flounder	South Korea
GCA_002879585.1	d__Bacteria	p__Bacillota	c__Bacilli	o__Lactobacillales	f__Streptococcaceae	g__Streptococcus	s__Streptococcus intermedius	pyogenic fluids of percutaneous drainage	human	China
GCA_002926075.1	d__Bacteria	p__Bacillota	c__Bacilli	o__Lactobacillales	f__Streptococcaceae	g__Lactococcus	s__Lactococcus lactis	na	human	Italy
GCA_002960085.1	d__Bacteria	p__Bacillota	c__Bacilli	o__Lactobacillales	f__Streptococcaceae	g__Streptococcus	s__Streptococcus suis_P	oral	pig	China
GCA_002960125.1	d__Bacteria	p__Bacillota	c__Bacilli	o__Lactobacillales	f__Streptococcaceae	g__Streptococcus	s__Streptococcus suis_P	oral	pig	China
GCA_002960145.1	d__Bacteria	p__Bacillota	c__Bacilli	o__Lactobacillales	f__Streptococcaceae	g__Streptococcus	s__Streptococcus suis_P	oral	pig	China
GCA_002960305.1	d__Bacteria	p__Bacillota	c__Bacilli	o__Lactobacillales	f__Streptococcaceae	g__Streptococcus	s__Streptococcus suis	oral	pig	China
GCA_002960325.1	d__Bacteria	p__Bacillota	c__Bacilli	o__Lactobacillales	f__Streptococcaceae	g__Streptococcus	s__Streptococcus suis	oral	pig	China
GCA_002960345.1	d__Bacteria	p__Bacillota	c__Bacilli	o__Lactobacillales	f__Streptococcaceae	g__Streptococcus	s__Streptococcus suis	oral	pig	China
GCA_002960355.1	d__Bacteria	p__Bacillota	c__Bacilli	o__Lactobacillales	f__Streptococcaceae	g__Streptococcus	s__Streptococcus suis	oral	pig	China
GCA_002960395.1	d__Bacteria	p__Bacillota	c__Bacilli	o__Lactobacillales	f__Streptococcaceae	g__Streptococcus	s__Streptococcus suis_P	oral	pig	China
GCA_002960555.1	d__Bacteria	p__Bacillota	c__Bacilli	o__Lactobacillales	f__Streptococcaceae	g__Streptococcus	s__Streptococcus suis_P	oral	pig	China
GCA_002960695.1	d__Bacteria	p__Bacillota	c__Bacilli	o__Lactobacillales	f__Streptococcaceae	g__Streptococcus	s__Streptococcus suis	oral	pig	China
GCA_002960745.1	d__Bacteria	p__Bacillota	c__Bacilli	o__Lactobacillales	f__Streptococcaceae	g__Streptococcus	s__Streptococcus suis	oral	pig	China
GCA_002960825.1	d__Bacteria	p__Bacillota	c__Bacilli	o__Lactobacillales	f__Streptococcaceae	g__Streptococcus	s__Streptococcus suis	oral	pig	China
GCA_002960885.1	d__Bacteria	p__Bacillota	c__Bacilli	o__Lactobacillales	f__Streptococcaceae	g__Streptococcus	s__Streptococcus suis	oral	pig	China
GCA_002960925.1	d__Bacteria	p__Bacillota	c__Bacilli	o__Lactobacillales	f__Streptococcaceae	g__Streptococcus	s__Streptococcus suis	oral	pig	China
GCA_002961075.1	d__Bacteria	p__Bacillota	c__Bacilli	o__Lactobacillales	f__Streptococcaceae	g__Streptococcus	s__Streptococcus suis	oral	pig	China
GCA_002961505.1	d__Bacteria	p__Bacillota	c__Bacilli	o__Lactobacillales	f__Streptococcaceae	g__Streptococcus	s__Streptococcus suis	oral	pig	China
GCA_002961565.1	d__Bacteria	p__Bacillota	c__Bacilli	o__Lactobacillales	f__Streptococcaceae	g__Streptococcus	s__Streptococcus suis	oral	pig	China
GCA_002961795.1	d__Bacteria	p__Bacillota	c__Bacilli	o__Lactobacillales	f__Streptococcaceae	g__Streptococcus	s__Streptococcus suis	oral	pig	China
GCA_002961825.1	d__Bacteria	p__Bacillota	c__Bacilli	o__Lactobacillales	f__Streptococcaceae	g__Streptococcus	s__Streptococcus suis_P	oral	pig	China
GCA_002961845.1	d__Bacteria	p__Bacillota	c__Bacilli	o__Lactobacillales	f__Streptococcaceae	g__Streptococcus	s__Streptococcus suis_P	oral	pig	China
GCA_002961885.1	d__Bacteria	p__Bacillota	c__Bacilli	o__Lactobacillales	f__Streptococcaceae	g__Streptococcus	s__Streptococcus suis	oral	pig	China
GCA_002961905.1	d__Bacteria	p__Bacillota	c__Bacilli	o__Lactobacillales	f__Streptococcaceae	g__Streptococcus	s__Streptococcus suis_P	oral	pig	China
GCA_002962025.1	d__Bacteria	p__Bacillota	c__Bacilli	o__Lactobacillales	f__Streptococcaceae	g__Streptococcus	s__Streptococcus suis_W	oral	pig	China
GCA_002962045.1	d__Bacteria	p__Bacillota	c__Bacilli	o__Lactobacillales	f__Streptococcaceae	g__Streptococcus	s__Streptococcus suis_W	oral	pig	China
GCA_002962225.1	d__Bacteria	p__Bacillota	c__Bacilli	o__Lactobacillales	f__Streptococcaceae	g__Streptococcus	s__Streptococcus suis_P	oral	pig	China
GCA_002962345.1	d__Bacteria	p__Bacillota	c__Bacilli	o__Lactobacillales	f__Streptococcaceae	g__Streptococcus	s__Streptococcus suis_P	oral	pig	China
GCA_002962465.1	d__Bacteria	p__Bacillota	c__Bacilli	o__Lactobacillales	f__Streptococcaceae	g__Streptococcus	s__Streptococcus suis_P	oral	pig	China
GCA_002962505.1	d__Bacteria	p__Bacillota	c__Bacilli	o__Lactobacillales	f__Streptococcaceae	g__Streptococcus	s__Streptococcus suis	oral	pig	China
GCA_002962545.1	d__Bacteria	p__Bacillota	c__Bacilli	o__Lactobacillales	f__Streptococcaceae	g__Streptococcus	s__Streptococcus suis	oral	pig	China
GCA_002962565.1	d__Bacteria	p__Bacillota	c__Bacilli	o__Lactobacillales	f__Streptococcaceae	g__Streptococcus	s__Streptococcus suis	oral	pig	China
GCA_002962615.1	d__Bacteria	p__Bacillota	c__Bacilli	o__Lactobacillales	f__Streptococcaceae	g__Streptococcus	s__Streptococcus suis	oral	pig	China
GCA_002962975.1	d__Bacteria	p__Bacillota	c__Bacilli	o__Lactobacillales	f__Streptococcaceae	g__Streptococcus	s__Streptococcus suis	oral	pig	China
GCA_002963005.1	d__Bacteria	p__Bacillota	c__Bacilli	o__Lactobacillales	f__Streptococcaceae	g__Streptococcus	s__Streptococcus suis	oral	pig	China
GCA_002963065.1	d__Bacteria	p__Bacillota	c__Bacilli	o__Lactobacillales	f__Streptococcaceae	g__Streptococcus	s__Streptococcus suis	oral	pig	China
GCA_002963085.1	d__Bacteria	p__Bacillota	c__Bacilli	o__Lactobacillales	f__Streptococcaceae	g__Streptococcus	s__Streptococcus suis	oral	pig	China
GCA_002963145.1	d__Bacteria	p__Bacillota	c__Bacilli	o__Lactobacillales	f__Streptococcaceae	g__Streptococcus	s__Streptococcus suis	oral	pig	China
GCA_002963205.1	d__Bacteria	p__Bacillota	c__Bacilli	o__Lactobacillales	f__Streptococcaceae	g__Streptococcus	s__Streptococcus suis_P	oral	pig	China
GCA_002963385.1	d__Bacteria	p__Bacillota	c__Bacilli	o__Lactobacillales	f__Streptococcaceae	g__Streptococcus	s__Streptococcus suis_P	oral	pig	China
GCA_002963405.1	d__Bacteria	p__Bacillota	c__Bacilli	o__Lactobacillales	f__Streptococcaceae	g__Streptococcus	s__Streptococcus suis_P	oral	pig	China
GCA_003046665.1	d__Bacteria	p__Bacillota	c__Bacilli	o__Bacillales	f__Bacillaceae	g__Bacillus	s__Bacillus subtilis	plant	Black rice	India
GCA_003096215.1	d__Bacteria	p__Bacillota	c__Bacilli	o__Bacillales_B	f__Caldibacillaceae	g__Bacillus_J	s__Bacillus_J hisashii	sewage sludge biodrying material	na	China
GCA_003149795.1	d__Bacteria	p__Bacillota	c__Bacilli	o__Bacillales	f__Bacillaceae	g__Bacillus	s__Bacillus velezensis	food	na	USA
GCA_003182675.2	d__Bacteria	p__Bacillota	c__Bacilli	o__Bacillales	f__Anoxybacillaceae	g__Geobacillus	s__Geobacillus thermoleovorans	air	na	Singapore
GCA_003391095.1	d__Bacteria	p__Actinomycetota	c__Actinomycetes	o__Actinomycetales	f__Dermatophilaceae	g__Austwickia	s__Austwickia chelonae_A	na	Crocodile lizard	China
GCA_003434095.1	d__Bacteria	p__Bacillota	c__Bacilli	o__Lactobacillales	f__Streptococcaceae	g__Streptococcus	s__Streptococcus pasteurianus	gut	human	China
GCA_003436075.1	d__Bacteria	p__Bacillota_A	c__Clostridia	o__Lachnospirales	f__Lachnospiraceae	g__Blautia_A	s__Blautia_A obeum	gut	human	China
GCA_003438595.1	d__Bacteria	p__Bacillota	c__Bacilli	o__Lactobacillales	f__Lactobacillaceae	g__Ligilactobacillus	s__Ligilactobacillus sp945923665	gut	human	China
GCA_003467665.1	d__Bacteria	p__Bacillota_A	c__Clostridia	o__Lachnospirales	f__Lachnospiraceae	g__Dorea	s__Dorea formicigenerans	gut	human	China
GCA_003472365.1	d__Bacteria	p__Bacillota	c__Bacilli	o__Lactobacillales	f__Streptococcaceae	g__Lactococcus	s__Lactococcus lactis	gut	human	China
GCA_003479865.1	d__Bacteria	p__Bacillota_A	c__Clostridia	o__Lachnospirales	f__Lachnospiraceae	g__Fusicatenibacter	s__Fusicatenibacter saccharivorans	gut	human	China
GCA_003515825.1	d__Bacteria	p__Bacillota	c__Bacilli	o__Lactobacillales	f__Lactobacillaceae	g__Lactobacillus	s__Lactobacillus bombicola	gut	Bombus impatiens	USA
GCA_003594665.1	d__Bacteria	p__Bacillota	c__Bacilli	o__Lactobacillales	f__Streptococcaceae	g__Lactococcus	s__Lactococcus lactis	na	na	India
GCA_003667885.1	d__Bacteria	p__Bacillota	c__Bacilli	o__Bacillales	f__Bacillaceae	g__Bacillus	s__Bacillus vallismortis	soil	na	Saudi Arabia
GCA_003694695.1	d__Bacteria	p__Bacillota	c__Bacilli	o__Bacillales	f__Bacillaceae	g__Bacillus	s__Bacillus subtilis	soil	na	Bangladesh
GCA_003833015.1	d__Bacteria	p__Bacillota_A	c__Clostridia	o__Lachnospirales	f__Lachnospiraceae	g__Lacrimispora	s__Lacrimispora sp003833015	soil	na	United Kingdom
GCA_003833295.1	d__Bacteria	p__Bacillota	c__Bacilli	o__Bacillales	f__Bacillaceae	g__Bacillus	s__Bacillus subtilis	soil	na	Netherlands
GCA_003838305.1	d__Bacteria	p__Bacillota	c__Bacilli	o__Lactobacillales	f__Streptococcaceae	g__Lactococcus	s__Lactococcus lactis	laboratory	na	Spain
GCA_003838315.1	d__Bacteria	p__Bacillota	c__Bacilli	o__Lactobacillales	f__Streptococcaceae	g__Lactococcus	s__Lactococcus lactis	laboratory	na	Spain
GCA_003838345.1	d__Bacteria	p__Bacillota	c__Bacilli	o__Lactobacillales	f__Streptococcaceae	g__Lactococcus	s__Lactococcus lactis	laboratory	na	Spain
GCA_003838385.1	d__Bacteria	p__Bacillota	c__Bacilli	o__Lactobacillales	f__Streptococcaceae	g__Lactococcus	s__Lactococcus lactis	laboratory	na	Spain
GCA_003839605.1	d__Bacteria	p__Bacillota	c__Bacilli	o__Lactobacillales	f__Streptococcaceae	g__Lactococcus	s__Lactococcus lactis	laboratory	na	Spain
GCA_003839715.1	d__Bacteria	p__Bacillota	c__Bacilli	o__Lactobacillales	f__Streptococcaceae	g__Lactococcus	s__Lactococcus lactis	laboratory	na	Spain
GCA_003841225.1	d__Bacteria	p__Bacillota	c__Bacilli	o__Lactobacillales	f__Streptococcaceae	g__Lactococcus	s__Lactococcus lactis	laboratory	na	Spain
GCA_003841265.1	d__Bacteria	p__Bacillota	c__Bacilli	o__Lactobacillales	f__Streptococcaceae	g__Lactococcus	s__Lactococcus lactis	laboratory	na	Spain
GCA_003841285.1	d__Bacteria	p__Bacillota	c__Bacilli	o__Lactobacillales	f__Streptococcaceae	g__Lactococcus	s__Lactococcus lactis	laboratory	na	Spain
GCA_003841315.1	d__Bacteria	p__Bacillota	c__Bacilli	o__Lactobacillales	f__Streptococcaceae	g__Lactococcus	s__Lactococcus lactis	laboratory	na	Spain
GCA_003841345.1	d__Bacteria	p__Bacillota	c__Bacilli	o__Lactobacillales	f__Streptococcaceae	g__Lactococcus	s__Lactococcus lactis	laboratory	na	Spain
GCA_003841365.1	d__Bacteria	p__Bacillota	c__Bacilli	o__Lactobacillales	f__Streptococcaceae	g__Lactococcus	s__Lactococcus lactis	laboratory	na	Spain
GCA_003931545.1	d__Bacteria	p__Bacillota	c__Bacilli	o__Bacillales	f__Bacillaceae	g__Bacillus	s__Bacillus subtilis	soil	maize	France
GCA_003943085.1	d__Bacteria	p__Bacillota	c__Bacilli	o__Lactobacillales	f__Streptococcaceae	g__Streptococcus	s__Streptococcus intermedius	oral	human	USA
GCA_003990435.1	d__Bacteria	p__Bacillota	c__Bacilli	o__Bacillales	f__Bacillaceae	g__Bacillus	s__Bacillus subtilis	soil	na	Netherlands
GCA_004022375.1	d__Bacteria	p__Bacillota	c__Bacilli	o__Lactobacillales	f__Streptococcaceae	g__Lactococcus	s__Lactococcus lactis	dairy	na	India
GCA_004116955.1	d__Bacteria	p__Bacillota	c__Bacilli	o__Bacillales	f__Bacillaceae	g__Bacillus	s__Bacillus vallismortis	soil	na	USA
GCA_004361695.1	d__Bacteria	p__Actinomycetota	c__Actinomycetes	o__Actinomycetales	f__Microbacteriaceae	g__Curtobacterium	s__Curtobacterium flaccumfaciens_B	na	na	missing
GCA_004366695.1	d__Bacteria	p__Bacillota	c__Bacilli	o__Bacillales	f__Bacillaceae	g__Bacillus	s__Bacillus subtilis	na	na	missing
GCA_004795205.1	d__Bacteria	p__Bacillota	c__Bacilli	o__Lactobacillales	f__Streptococcaceae	g__Lactococcus	s__Lactococcus lactis	dairy	na	Iran
GCA_004922855.1	d__Bacteria	p__Bacillota	c__Bacilli	o__Lactobacillales	f__Streptococcaceae	g__Streptococcus	s__Streptococcus suis_W	oral	pig	China
GCA_005160065.1	d__Bacteria	p__Bacillota	c__Bacilli	o__Bacillales	f__Anoxybacillaceae	g__Geobacillus	s__Geobacillus thermoleovorans	dairy	na	USA
GCA_006094475.1	d__Bacteria	p__Bacillota	c__Bacilli	o__Bacillales	f__Bacillaceae	g__Bacillus	s__Bacillus spizizenii	na	na	missing
GCA_006146065.1	d__Bacteria	p__Bacillota	c__Bacilli	o__Lactobacillales	f__Streptococcaceae	g__Lactococcus	s__Lactococcus lactis	fish	fish	India
GCA_006538925.1	d__Bacteria	p__Bacillota	c__Bacilli	o__Lactobacillales	f__Streptococcaceae	g__Lactococcus	s__Lactococcus lactis	na	na	missing
GCA_006568965.1	d__Bacteria	p__Bacillota	c__Bacilli	o__Lactobacillales	f__Streptococcaceae	g__Streptococcus	s__Streptococcus suis_W	nasal	pig	USA
GCA_006569035.1	d__Bacteria	p__Bacillota	c__Bacilli	o__Lactobacillales	f__Streptococcaceae	g__Streptococcus	s__Streptococcus suis	na	pig	USA
GCA_006715455.1	d__Bacteria	p__Bacillota	c__Bacilli	o__Bacillales	f__Bacillaceae	g__Bacillus	s__Bacillus subtilis	na	na	missing
GCA_007829735.1	d__Bacteria	p__Bacillota	c__Bacilli	o__Bacillales	f__Bacillaceae	g__Bacillus	s__Bacillus subtilis	na	na	missing
GCA_007859215.1	d__Bacteria	p__Actinomycetota	c__Actinomycetes	o__Mycobacteriales	f__Mycobacteriaceae	g__Corynebacterium	s__Corynebacterium canis	wound	human	Germany
GCA_007989785.1	d__Bacteria	p__Bacillota	c__Bacilli	o__Bacillales	f__Bacillaceae	g__Bacillus	s__Bacillus spizizenii	soil	na	Tunisia
GCA_008131765.1	d__Bacteria	p__Bacillota	c__Bacilli	o__Bacillales	f__Bacillaceae	g__Bacillus	s__Bacillus subtilis	soil	na	India
GCA_008633305.1	d__Bacteria	p__Bacillota	c__Bacilli	o__Lactobacillales	f__Streptococcaceae	g__Streptococcus	s__Streptococcus intermedius	lung	human	Japan
GCA_008633485.1	d__Bacteria	p__Bacillota	c__Bacilli	o__Lactobacillales	f__Streptococcaceae	g__Streptococcus	s__Streptococcus intermedius	lung	human	Japan
GCA_008709965.1	d__Bacteria	p__Bacillota	c__Bacilli	o__Lactobacillales	f__Streptococcaceae	g__Streptococcus	s__Streptococcus agalactiae	blood	human	South Korea
GCA_008710645.1	d__Bacteria	p__Bacillota	c__Bacilli	o__Lactobacillales	f__Streptococcaceae	g__Streptococcus	s__Streptococcus agalactiae	urine	human	South Korea
GCA_009017455.1	d__Bacteria	p__Bacillota	c__Bacilli	o__Bacillales	f__Bacillaceae	g__Bacillus	s__Bacillus subtilis	in vitro culture medium after sterylization by autoclaving	na	Poland
GCA_009663495.1	d__Bacteria	p__Bacillota	c__Bacilli	o__Staphylococcales	f__Staphylococcaceae	g__Staphylococcus	s__Staphylococcus capitis	toe	human	Ireland
GCA_009676665.1	d__Bacteria	p__Bacillota	c__Bacilli	o__Bacillales	f__Bacillaceae	g__Bacillus	s__Bacillus subtilis	in vitro culture medium after sterylization by autoclaving	na	Poland
GCA_009696045.1	d__Bacteria	p__Bacillota_A	c__Clostridia	o__Lachnospirales	f__Lachnospiraceae	g__Velocimicrobium	s__Velocimicrobium porci	gut	pig	Germany
GCA_009731175.1	d__Bacteria	p__Bacillota	c__Bacilli	o__Lactobacillales	f__Streptococcaceae	g__Streptococcus	s__Streptococcus ruminantium	gut	cow	Japan
GCA_009771385.1	d__Bacteria	p__Bacillota	c__Bacilli	o__Lactobacillales	f__Streptococcaceae	g__Streptococcus	s__Streptococcus agalactiae	blood	human	Taiwan
GCA_009771785.1	d__Bacteria	p__Bacillota	c__Bacilli	o__Lactobacillales	f__Streptococcaceae	g__Streptococcus	s__Streptococcus agalactiae	vaginal	human	Taiwan
GCA_009862505.1	d__Bacteria	p__Actinomycetota	c__Actinomycetes	o__Streptomycetales	f__Streptomycetaceae	g__Streptomyces	s__Streptomyces celluloflavus	na	insect	USA
GCA_009863365.1	d__Bacteria	p__Bacillota	c__Bacilli	o__Lactobacillales	f__Lactobacillaceae	g__Ligilactobacillus	s__Ligilactobacillus sp945923665	gut	human	China
GCA_009863375.1	d__Bacteria	p__Bacillota	c__Bacilli	o__Lactobacillales	f__Lactobacillaceae	g__Ligilactobacillus	s__Ligilactobacillus sp945923665	gut	human	China
GCA_009863405.1	d__Bacteria	p__Bacillota	c__Bacilli	o__Lactobacillales	f__Lactobacillaceae	g__Ligilactobacillus	s__Ligilactobacillus salivarius	gut	human	China
GCA_009863415.1	d__Bacteria	p__Bacillota	c__Bacilli	o__Lactobacillales	f__Lactobacillaceae	g__Ligilactobacillus	s__Ligilactobacillus salivarius	gut	human	China
GCA_009863465.1	d__Bacteria	p__Bacillota	c__Bacilli	o__Lactobacillales	f__Lactobacillaceae	g__Ligilactobacillus	s__Ligilactobacillus salivarius	gut	human	China
GCA_009863485.1	d__Bacteria	p__Bacillota	c__Bacilli	o__Lactobacillales	f__Lactobacillaceae	g__Ligilactobacillus	s__Ligilactobacillus sp945923665	gut	human	China
GCA_009863535.1	d__Bacteria	p__Bacillota	c__Bacilli	o__Lactobacillales	f__Lactobacillaceae	g__Ligilactobacillus	s__Ligilactobacillus salivarius	gut	human	China
GCA_009863555.1	d__Bacteria	p__Bacillota	c__Bacilli	o__Lactobacillales	f__Lactobacillaceae	g__Ligilactobacillus	s__Ligilactobacillus salivarius	gut	human	China
GCA_009863595.1	d__Bacteria	p__Bacillota	c__Bacilli	o__Lactobacillales	f__Lactobacillaceae	g__Ligilactobacillus	s__Ligilactobacillus salivarius	gut	human	China
GCA_009863605.1	d__Bacteria	p__Bacillota	c__Bacilli	o__Lactobacillales	f__Lactobacillaceae	g__Ligilactobacillus	s__Ligilactobacillus salivarius	gut	human	China
GCA_009863625.1	d__Bacteria	p__Bacillota	c__Bacilli	o__Lactobacillales	f__Lactobacillaceae	g__Ligilactobacillus	s__Ligilactobacillus sp945923665	gut	human	China
GCA_009863685.1	d__Bacteria	p__Bacillota	c__Bacilli	o__Lactobacillales	f__Lactobacillaceae	g__Ligilactobacillus	s__Ligilactobacillus salivarius	gut	human	China
GCA_009863695.1	d__Bacteria	p__Bacillota	c__Bacilli	o__Lactobacillales	f__Lactobacillaceae	g__Ligilactobacillus	s__Ligilactobacillus salivarius	gut	human	China
GCA_009863705.1	d__Bacteria	p__Bacillota	c__Bacilli	o__Lactobacillales	f__Lactobacillaceae	g__Ligilactobacillus	s__Ligilactobacillus salivarius	gut	human	China
GCA_009863785.1	d__Bacteria	p__Bacillota	c__Bacilli	o__Lactobacillales	f__Lactobacillaceae	g__Ligilactobacillus	s__Ligilactobacillus salivarius	gut	human	China
GCA_009863815.1	d__Bacteria	p__Bacillota	c__Bacilli	o__Lactobacillales	f__Lactobacillaceae	g__Ligilactobacillus	s__Ligilactobacillus sp945923665	gut	human	China
GCA_009863825.1	d__Bacteria	p__Bacillota	c__Bacilli	o__Lactobacillales	f__Lactobacillaceae	g__Ligilactobacillus	s__Ligilactobacillus salivarius	gut	human	China
GCA_009863835.1	d__Bacteria	p__Bacillota	c__Bacilli	o__Lactobacillales	f__Lactobacillaceae	g__Ligilactobacillus	s__Ligilactobacillus salivarius	gut	human	China
GCA_009863915.1	d__Bacteria	p__Bacillota	c__Bacilli	o__Lactobacillales	f__Lactobacillaceae	g__Ligilactobacillus	s__Ligilactobacillus sp945923665	gut	human	China
GCA_009863925.1	d__Bacteria	p__Bacillota	c__Bacilli	o__Lactobacillales	f__Lactobacillaceae	g__Ligilactobacillus	s__Ligilactobacillus sp945923665	gut	human	China
GCA_009865705.1	d__Bacteria	p__Bacillota	c__Bacilli	o__Lactobacillales	f__Lactobacillaceae	g__Ligilactobacillus	s__Ligilactobacillus salivarius	gut	human	China
GCA_009865785.1	d__Bacteria	p__Bacillota	c__Bacilli	o__Lactobacillales	f__Lactobacillaceae	g__Ligilactobacillus	s__Ligilactobacillus sp945923665	gut	human	China
GCA_009865795.1	d__Bacteria	p__Bacillota	c__Bacilli	o__Lactobacillales	f__Lactobacillaceae	g__Ligilactobacillus	s__Ligilactobacillus salivarius	gut	human	China
GCA_009865805.1	d__Bacteria	p__Bacillota	c__Bacilli	o__Lactobacillales	f__Lactobacillaceae	g__Ligilactobacillus	s__Ligilactobacillus salivarius	gut	human	China
GCA_009865885.1	d__Bacteria	p__Bacillota	c__Bacilli	o__Lactobacillales	f__Lactobacillaceae	g__Ligilactobacillus	s__Ligilactobacillus salivarius	gut	human	China
GCA_009865925.1	d__Bacteria	p__Bacillota	c__Bacilli	o__Lactobacillales	f__Lactobacillaceae	g__Ligilactobacillus	s__Ligilactobacillus sp945923665	gut	human	China
GCA_009865965.1	d__Bacteria	p__Bacillota	c__Bacilli	o__Lactobacillales	f__Lactobacillaceae	g__Ligilactobacillus	s__Ligilactobacillus salivarius	gut	human	China
GCA_009865985.1	d__Bacteria	p__Bacillota	c__Bacilli	o__Lactobacillales	f__Lactobacillaceae	g__Ligilactobacillus	s__Ligilactobacillus salivarius	gut	human	China
GCA_009866085.1	d__Bacteria	p__Bacillota	c__Bacilli	o__Lactobacillales	f__Lactobacillaceae	g__Ligilactobacillus	s__Ligilactobacillus sp945923665	gut	human	China
GCA_009866105.1	d__Bacteria	p__Bacillota	c__Bacilli	o__Lactobacillales	f__Lactobacillaceae	g__Ligilactobacillus	s__Ligilactobacillus salivarius	gut	human	China
GCA_009866125.1	d__Bacteria	p__Bacillota	c__Bacilli	o__Lactobacillales	f__Lactobacillaceae	g__Ligilactobacillus	s__Ligilactobacillus sp945923665	gut	human	China
GCA_009866135.1	d__Bacteria	p__Bacillota	c__Bacilli	o__Lactobacillales	f__Lactobacillaceae	g__Ligilactobacillus	s__Ligilactobacillus sp945923665	gut	human	China
GCA_009866185.1	d__Bacteria	p__Bacillota	c__Bacilli	o__Lactobacillales	f__Lactobacillaceae	g__Ligilactobacillus	s__Ligilactobacillus salivarius	gut	human	China
GCA_009866205.1	d__Bacteria	p__Bacillota	c__Bacilli	o__Lactobacillales	f__Lactobacillaceae	g__Ligilactobacillus	s__Ligilactobacillus sp945923665	gut	human	China
GCA_009866215.1	d__Bacteria	p__Bacillota	c__Bacilli	o__Lactobacillales	f__Lactobacillaceae	g__Ligilactobacillus	s__Ligilactobacillus salivarius	gut	human	China
GCA_009866235.1	d__Bacteria	p__Bacillota	c__Bacilli	o__Lactobacillales	f__Lactobacillaceae	g__Ligilactobacillus	s__Ligilactobacillus sp945923665	gut	human	China
GCA_009866265.1	d__Bacteria	p__Bacillota	c__Bacilli	o__Lactobacillales	f__Lactobacillaceae	g__Ligilactobacillus	s__Ligilactobacillus sp945923665	gut	human	China
GCA_009866865.1	d__Bacteria	p__Bacillota	c__Bacilli	o__Bacillales	f__Bacillaceae	g__Bacillus	s__Bacillus subtilis	plant	Mulberry	China
GCA_009869985.1	d__Bacteria	p__Bacillota	c__Bacilli	o__Lactobacillales	f__Lactobacillaceae	g__Ligilactobacillus	s__Ligilactobacillus salivarius	gut	human	China
GCA_009870015.1	d__Bacteria	p__Bacillota	c__Bacilli	o__Lactobacillales	f__Streptococcaceae	g__Streptococcus	s__Streptococcus suis	human_unknown	human	China
GCA_009870045.1	d__Bacteria	p__Bacillota	c__Bacilli	o__Lactobacillales	f__Streptococcaceae	g__Streptococcus	s__Streptococcus suis	gut	human	China
GCA_009870175.1	d__Bacteria	p__Bacillota	c__Bacilli	o__Lactobacillales	f__Lactobacillaceae	g__Ligilactobacillus	s__Ligilactobacillus salivarius	gut	human	China
GCA_009870225.1	d__Bacteria	p__Bacillota	c__Bacilli	o__Lactobacillales	f__Lactobacillaceae	g__Ligilactobacillus	s__Ligilactobacillus salivarius	gut	human	China
GCA_009870255.1	d__Bacteria	p__Bacillota	c__Bacilli	o__Lactobacillales	f__Lactobacillaceae	g__Ligilactobacillus	s__Ligilactobacillus salivarius	gut	human	China
GCA_009870355.1	d__Bacteria	p__Bacillota	c__Bacilli	o__Lactobacillales	f__Lactobacillaceae	g__Ligilactobacillus	s__Ligilactobacillus salivarius	gut	human	China
GCA_009885055.1	d__Bacteria	p__Bacillota	c__Bacilli	o__Lactobacillales	f__Streptococcaceae	g__Lactococcus	s__Lactococcus lactis	na	na	USA
GCA_009901865.1	d__Bacteria	p__Bacillota	c__Bacilli	o__Bacillales	f__Anoxybacillaceae	g__Geobacillus	s__Geobacillus thermoleovorans_A	soil	na	Malaysia
GCA_009906915.1	d__Bacteria	p__Bacillota	c__Bacilli	o__Bacillales	f__Bacillaceae	g__Bacillus	s__Bacillus velezensis	na	na	missing
GCA_009913535.1	d__Bacteria	p__Bacillota	c__Bacilli	o__Bacillales	f__Bacillaceae	g__Bacillus	s__Bacillus subtilis	food	na	South Korea
GCA_009913595.1	d__Bacteria	p__Bacillota	c__Bacilli	o__Bacillales	f__Bacillaceae	g__Bacillus	s__Bacillus subtilis	food	na	South Korea
GCA_009934215.1	d__Bacteria	p__Bacillota	c__Bacilli	o__Lactobacillales	f__Streptococcaceae	g__Streptococcus	s__Streptococcus agalactiae	amniotic fluid	human	na
GCA_009934385.1	d__Bacteria	p__Bacillota	c__Bacilli	o__Lactobacillales	f__Streptococcaceae	g__Streptococcus	s__Streptococcus agalactiae	na	human	na
GCA_009934395.1	d__Bacteria	p__Bacillota	c__Bacilli	o__Lactobacillales	f__Streptococcaceae	g__Streptococcus	s__Streptococcus agalactiae	na	human	na
GCA_009934595.1	d__Bacteria	p__Bacillota	c__Bacilli	o__Lactobacillales	f__Streptococcaceae	g__Streptococcus	s__Streptococcus agalactiae	na	human	na
GCA_009934715.1	d__Bacteria	p__Bacillota	c__Bacilli	o__Lactobacillales	f__Streptococcaceae	g__Streptococcus	s__Streptococcus agalactiae	na	human	na
GCA_009934935.1	d__Bacteria	p__Bacillota	c__Bacilli	o__Lactobacillales	f__Streptococcaceae	g__Streptococcus	s__Streptococcus agalactiae	na	human	na
GCA_009934955.1	d__Bacteria	p__Bacillota	c__Bacilli	o__Lactobacillales	f__Streptococcaceae	g__Streptococcus	s__Streptococcus agalactiae	vaginal	human	missing
GCA_009996845.1	d__Bacteria	p__Bacillota	c__Bacilli	o__Bacillales_B	f__Caldibacillaceae	g__Caldibacillus_B	s__Caldibacillus_B pasinlerensis	spring	na	Turkey
GCA_010578165.1	d__Bacteria	p__Bacillota	c__Bacilli	o__Bacillales	f__Bacillaceae	g__Bacillus	s__Bacillus subtilis	not applicable	na	China
GCA_011075175.1	d__Bacteria	p__Bacillota	c__Bacilli	o__Bacillales	f__Bacillaceae	g__Bacillus	s__Bacillus velezensis	plant	chinese okra	Canada
GCA_011327175.1	d__Bacteria	p__Bacillota	c__Bacilli	o__Lactobacillales	f__Streptococcaceae	g__Streptococcus	s__Streptococcus agalactiae	blood	human	Norway
GCA_011379285.1	d__Bacteria	p__Bacillota	c__Bacilli	o__Lactobacillales	f__Streptococcaceae	g__Streptococcus	s__Streptococcus agalactiae	wound	human	Norway
GCA_011379305.1	d__Bacteria	p__Bacillota	c__Bacilli	o__Lactobacillales	f__Streptococcaceae	g__Streptococcus	s__Streptococcus agalactiae	blood	human	Norway
GCA_011682135.1	d__Bacteria	p__Bacillota	c__Bacilli	o__Lactobacillales	f__Streptococcaceae	g__Streptococcus	s__Streptococcus agalactiae	gut	human	Ireland
GCA_011800165.1	d__Bacteria	p__Bacillota	c__Bacilli	o__Lactobacillales	f__Streptococcaceae	g__Lactococcus	s__Lactococcus lactis	food	acorn squash	Canada
GCA_011800235.1	d__Bacteria	p__Bacillota	c__Bacilli	o__Lactobacillales	f__Streptococcaceae	g__Lactococcus	s__Lactococcus lactis	food	acorn squash	Canada
GCA_011800275.1	d__Bacteria	p__Bacillota	c__Bacilli	o__Lactobacillales	f__Streptococcaceae	g__Lactococcus	s__Lactococcus lactis	food	na	Canada
GCA_011800435.1	d__Bacteria	p__Bacillota	c__Bacilli	o__Lactobacillales	f__Streptococcaceae	g__Lactococcus	s__Lactococcus lactis	food	na	Canada
GCA_011800445.1	d__Bacteria	p__Bacillota	c__Bacilli	o__Lactobacillales	f__Streptococcaceae	g__Lactococcus	s__Lactococcus lactis	food	na	Canada
GCA_011800585.1	d__Bacteria	p__Bacillota	c__Bacilli	o__Lactobacillales	f__Streptococcaceae	g__Lactococcus	s__Lactococcus lactis	food	fresh cantaloupe	Canada
GCA_011800605.1	d__Bacteria	p__Bacillota	c__Bacilli	o__Lactobacillales	f__Streptococcaceae	g__Lactococcus	s__Lactococcus lactis	food	fresh cantaloupe	Canada
GCA_012028945.1	d__Bacteria	p__Bacillota	c__Bacilli	o__Bacillales	f__Bacillaceae	g__Bacillus	s__Bacillus subtilis	waste	na	Pakistan
GCA_012029855.1	d__Bacteria	p__Bacillota	c__Bacilli	o__Bacillales	f__Bacillaceae	g__Bacillus	s__Bacillus subtilis	gut	snail	France
GCA_012648005.1	d__Bacteria	p__Bacillota	c__Bacilli	o__Bacillales	f__Bacillaceae	g__Bacillus	s__Bacillus mojavensis	blood	na	Ukraine
GCA_013093435.1	d__Bacteria	p__Bacillota_A	c__Clostridia	o__Clostridiales	f__Clostridiaceae	g__Clostridium_AD	s__Clostridium_AD estertheticum	food	na	Switzerland
GCA_013112015.1	d__Bacteria	p__Bacillota_A	c__Clostridia	o__Lachnospirales	f__Lachnospiraceae	g__Blautia	s__Blautia pseudococcoides	gut	mouse	USA
GCA_013184885.1	d__Bacteria	p__Bacillota	c__Bacilli	o__Lactobacillales	f__Streptococcaceae	g__Streptococcus	s__Streptococcus suis_AE	pig farm	pig	China
GCA_013184895.1	d__Bacteria	p__Bacillota	c__Bacilli	o__Lactobacillales	f__Streptococcaceae	g__Streptococcus	s__Streptococcus suis	pig farm	pig	China
GCA_013184945.1	d__Bacteria	p__Bacillota	c__Bacilli	o__Lactobacillales	f__Streptococcaceae	g__Streptococcus	s__Streptococcus suis	pig farm	pig	China
GCA_013184965.1	d__Bacteria	p__Bacillota	c__Bacilli	o__Lactobacillales	f__Streptococcaceae	g__Streptococcus	s__Streptococcus suis	pig farm	pig	China
GCA_013267035.1	d__Bacteria	p__Bacillota	c__Bacilli	o__Bacillales	f__Bacillaceae	g__Bacillus	s__Bacillus subtilis	gut	camel	India
GCA_013299825.1	d__Bacteria	p__Bacillota_A	c__Clostridia	o__Lachnospirales	f__Lachnospiraceae	g__Ruminococcus_B	s__Ruminococcus_B gnavus	gut	human	USA
GCA_013423685.1	d__Bacteria	p__Bacillota	c__Bacilli	o__Lactobacillales	f__Streptococcaceae	g__Lactococcus	s__Lactococcus lactis	food	na	India
GCA_013488185.1	d__Bacteria	p__Bacillota	c__Bacilli	o__Lactobacillales	f__Streptococcaceae	g__Streptococcus	s__Streptococcus suis	lung	pig	USA
GCA_014041875.1	d__Bacteria	p__Bacillota	c__Bacilli	o__Lactobacillales	f__Streptococcaceae	g__Streptococcus	s__Streptococcus equinus	oral	na	New Zealand
GCA_014287815.1	d__Bacteria	p__Bacillota_A	c__Clostridia	o__Clostridiales	f__Clostridiaceae	g__Clostridium	s__Clostridium lentum	gut	human	China
GCA_014287855.1	d__Bacteria	p__Bacillota_A	c__Clostridia	o__Clostridiales	f__Clostridiaceae	g__Clostridium	s__Clostridium lentum	gut	human	China
GCA_014324155.1	d__Bacteria	p__Bacillota	c__Bacilli	o__Lactobacillales	f__Lactobacillaceae	g__Lactobacillus	s__Lactobacillus helsingborgensis	gut	bee	Italy
GCA_014488735.1	Unclassified							na	na	China
GCA_014645615.1	d__Bacteria	p__Bacillota	c__Bacilli	o__Paenibacillales	f__Paenibacillaceae	g__Paenibacillus_J	s__Paenibacillus_J hunanensis	plant	na	China
GCA_014650495.1	d__Bacteria	p__Actinomycetota	c__Actinomycetes	o__Streptomycetales	f__Streptomycetaceae	g__Streptomyces	s__Streptomyces cinnamoneus	soil	na	Japan
GCA_014679145.1	d__Bacteria	p__Bacillota	c__Bacilli	o__Bacillales	f__Anoxybacillaceae	g__Geobacillus	s__Geobacillus thermoleovorans	Yates Shaft, SURF	na	USA
GCA_014830215.1	d__Bacteria	p__Bacillota	c__Bacilli	o__Lactobacillales	f__Streptococcaceae	g__Lactococcus	s__Lactococcus lactis	gut	human	India
GCA_014843075.1	d__Bacteria	p__Bacillota	c__Bacilli	o__Lactobacillales	f__Streptococcaceae	g__Streptococcus	s__Streptococcus suis	pig_unknown	pig	Germany
GCA_014856535.1	d__Bacteria	p__Bacillota	c__Bacilli	o__Bacillales	f__Bacillaceae	g__Bacillus	s__Bacillus spizizenii	food	na	India
GCA_014858585.1	d__Bacteria	p__Bacillota	c__Bacilli	o__Paenibacillales	f__Paenibacillaceae	g__Paenibacillus	s__Paenibacillus maysiensis	soil	na	Georgia
GCA_014875015.1	d__Bacteria	p__Bacillota	c__Bacilli	o__Lactobacillales	f__Streptococcaceae	g__Streptococcus	s__Streptococcus agalactiae	blood	human	France
GCA_014884605.1	d__Bacteria	p__Bacillota	c__Bacilli	o__Lactobacillales	f__Streptococcaceae	g__Lactococcus	s__Lactococcus lactis	dairy	na	Finland
GCA_015102215.1	d__Bacteria	p__Actinomycetota	c__Actinomycetes	o__Actinomycetales	f__Bifidobacteriaceae	g__Bifidobacterium	s__Bifidobacterium infantis	gut	human	Japan
GCA_015552895.1	d__Bacteria	p__Bacillota	c__Bacilli	o__Lactobacillales	f__Streptococcaceae	g__Streptococcus	s__Streptococcus salivarius_D	gut	human	USA
GCA_015555015.1	d__Bacteria	p__Bacillota_A	c__Clostridia	o__Lachnospirales	f__Lachnospiraceae	g__Dorea_A	s__Dorea_A longicatena	gut	human	USA
GCA_015557145.1	d__Bacteria	p__Bacillota	c__Bacilli	o__Lactobacillales	f__Lactobacillaceae	g__Ligilactobacillus	s__Ligilactobacillus salivarius	gut	human	USA
GCA_015670885.1	d__Bacteria	p__Bacillota	c__Bacilli	o__Lactobacillales	f__Streptococcaceae	g__Streptococcus	s__Streptococcus pasteurianus	gut	human	USA
GCA_015700305.1	d__Bacteria	p__Bacillota	c__Bacilli	o__Lactobacillales	f__Streptococcaceae	g__Streptococcus	s__Streptococcus pseudopneumoniae	respiratory tract	human	Canada
GCA_015711475.1	d__Bacteria	p__Actinomycetota	c__Actinomycetes	o__Actinomycetales	f__Actinomycetaceae	g__Actinomyces	s__Actinomyces trachealis	respiratory tract	Marmot	China
GCA_015845775.1	d__Bacteria	p__Bacillota	c__Bacilli	o__Bacillales	f__Bacillaceae	g__Bacillus	s__Bacillus vallismortis	Death Valley National Monumentt	na	USA
GCA_016127135.1	d__Bacteria	p__Bacillota	c__Bacilli	o__Lactobacillales	f__Streptococcaceae	g__Lactococcus	s__Lactococcus lactis	na	na	Germany
GCA_016406265.1	d__Bacteria	p__Bacillota	c__Bacilli	o__Lactobacillales	f__Streptococcaceae	g__Lactococcus	s__Lactococcus lactis	food	na	South Korea
GCA_016585065.1	d__Bacteria	p__Bacillota	c__Bacilli	o__Lactobacillales	f__Streptococcaceae	g__Streptococcus	s__Streptococcus suis	na	pig	Japan
GCA_016585105.1	d__Bacteria	p__Bacillota	c__Bacilli	o__Lactobacillales	f__Streptococcaceae	g__Streptococcus	s__Streptococcus suis	organ	pig	Japan
GCA_016585285.1	d__Bacteria	p__Bacillota	c__Bacilli	o__Lactobacillales	f__Streptococcaceae	g__Streptococcus	s__Streptococcus suis	organ	pig	Japan
GCA_016585545.1	d__Bacteria	p__Bacillota	c__Bacilli	o__Lactobacillales	f__Streptococcaceae	g__Streptococcus	s__Streptococcus suis	organ	pig	Japan
GCA_016585645.1	d__Bacteria	p__Bacillota	c__Bacilli	o__Lactobacillales	f__Streptococcaceae	g__Streptococcus	s__Streptococcus suis	body	pig	Japan
GCA_016585845.1	d__Bacteria	p__Bacillota	c__Bacilli	o__Lactobacillales	f__Streptococcaceae	g__Streptococcus	s__Streptococcus suis	body	pig	Japan
GCA_016585885.1	d__Bacteria	p__Bacillota	c__Bacilli	o__Lactobacillales	f__Streptococcaceae	g__Streptococcus	s__Streptococcus suis	body	pig	Japan
GCA_016586085.1	d__Bacteria	p__Bacillota	c__Bacilli	o__Lactobacillales	f__Streptococcaceae	g__Streptococcus	s__Streptococcus suis	body	pig	Japan
GCA_016696745.1	d__Bacteria	p__Bacillota_A	c__Clostridia	o__Lachnospirales	f__Lachnospiraceae	g__Blautia	s__Blautia pseudococcoides	gut	mouse	France
GCA_016837445.1	d__Bacteria	p__Bacillota	c__Bacilli	o__Lactobacillales	f__Streptococcaceae	g__Streptococcus	s__Streptococcus uberis	dairy	cow	Australia
GCA_016905205.1	d__Bacteria	p__Bacillota	c__Bacilli	o__Lactobacillales	f__Streptococcaceae	g__Streptococcus	s__Streptococcus suis_W	oral	pig	China
GCA_016905215.1	d__Bacteria	p__Bacillota	c__Bacilli	o__Lactobacillales	f__Streptococcaceae	g__Streptococcus	s__Streptococcus suis_W	oral	pig	China
GCA_016905375.1	d__Bacteria	p__Bacillota	c__Bacilli	o__Lactobacillales	f__Streptococcaceae	g__Streptococcus	s__Streptococcus suis_W	oral	pig	China
GCA_016908785.1	d__Bacteria	p__Bacillota	c__Bacilli	o__Lactobacillales	f__Lactobacillaceae	g__Weissella	s__Weissella uvarum	food	na	Greece
GCA_017357865.1	d__Bacteria	p__Bacillota_A	c__Thermoanaerobacteria	o__Thermoanaerobacterales	f__Thermoanaerobacteraceae	g__Aceticella	s__Aceticella autotrophica	hot spring	na	Russia
GCA_017601115.1	d__Bacteria	p__Bacillota	c__Bacilli	o__Bacillales	f__Bacillaceae	g__Bacillus	s__Bacillus subtilis	food	na	India
GCA_017869415.1	d__Bacteria	p__Bacillota	c__Bacilli	o__Lactobacillales	f__Streptococcaceae	g__Lactococcus	s__Lactococcus lactis	dairy	na	Denmark
GCA_018015195.1	d__Bacteria	p__Bacillota_A	c__Clostridia	o__Clostridiales	f__Clostridiaceae	g__Clostridium	s__Clostridium neonatale	gut	human	France
GCA_018140675.1	d__Bacteria	p__Actinomycetota	c__Actinomycetes	o__Actinomycetales	f__Bifidobacteriaceae	g__Bifidobacterium	s__Bifidobacterium infantis	gut	human	USA
GCA_018195735.1	d__Bacteria	p__Bacillota	c__Bacilli	o__Lactobacillales	f__Streptococcaceae	g__Lactococcus	s__Lactococcus lactis	dairy	camel	Algeria
GCA_018195775.1	d__Bacteria	p__Bacillota	c__Bacilli	o__Lactobacillales	f__Streptococcaceae	g__Lactococcus	s__Lactococcus lactis	dairy	camel	Algeria
GCA_018195805.1	d__Bacteria	p__Bacillota	c__Bacilli	o__Lactobacillales	f__Streptococcaceae	g__Lactococcus	s__Lactococcus lactis	dairy	camel	Algeria
GCA_018224865.2	d__Bacteria	p__Bacillota	c__Bacilli	o__Bacillales	f__Bacillaceae	g__Bacillus	s__Bacillus subtilis	food	na	India
GCA_018252735.1	d__Bacteria	p__Bacillota	c__Bacilli	o__Lactobacillales	f__Streptococcaceae	g__Streptococcus	s__Streptococcus suis	na	pig	China
GCA_018252905.1	d__Bacteria	p__Bacillota	c__Bacilli	o__Lactobacillales	f__Streptococcaceae	g__Streptococcus	s__Streptococcus suis	na	pig	China
GCA_018252945.1	d__Bacteria	p__Bacillota	c__Bacilli	o__Lactobacillales	f__Streptococcaceae	g__Streptococcus	s__Streptococcus suis	na	pig	China
GCA_018252995.1	d__Bacteria	p__Bacillota	c__Bacilli	o__Lactobacillales	f__Streptococcaceae	g__Streptococcus	s__Streptococcus suis	na	pig	China
GCA_018253015.1	d__Bacteria	p__Bacillota	c__Bacilli	o__Lactobacillales	f__Streptococcaceae	g__Streptococcus	s__Streptococcus suis	na	pig	China
GCA_018253165.1	d__Bacteria	p__Bacillota	c__Bacilli	o__Lactobacillales	f__Streptococcaceae	g__Streptococcus	s__Streptococcus suis	na	na	China
GCA_018253415.1	d__Bacteria	p__Bacillota	c__Bacilli	o__Lactobacillales	f__Streptococcaceae	g__Streptococcus	s__Streptococcus suis	na	na	China
GCA_018253555.1	d__Bacteria	p__Bacillota	c__Bacilli	o__Lactobacillales	f__Streptococcaceae	g__Streptococcus	s__Streptococcus suis	na	pig	China
GCA_018253635.1	d__Bacteria	p__Bacillota	c__Bacilli	o__Lactobacillales	f__Streptococcaceae	g__Streptococcus	s__Streptococcus suis	na	pig	China
GCA_018320725.1	d__Bacteria	p__Bacillota	c__Bacilli	o__Lactobacillales	f__Streptococcaceae	g__Lactococcus	s__Lactococcus lactis	dairy	na	Indonesia
GCA_018365255.1	d__Bacteria	p__Bacillota	c__Bacilli	o__Lactobacillales	f__Streptococcaceae	g__Streptococcus	s__Streptococcus sp000187445	gut	human	USA
GCA_018366595.1	d__Bacteria	p__Bacillota	c__Bacilli	o__Lactobacillales	f__Streptococcaceae	g__Streptococcus	s__Streptococcus pasteurianus	gut	human	USA
GCA_018418025.1	d__Bacteria	p__Bacillota	c__Bacilli	o__Lactobacillales	f__Streptococcaceae	g__Streptococcus	s__Streptococcus suis	pig_unknown	pig	China
GCA_018418035.1	d__Bacteria	p__Bacillota	c__Bacilli	o__Lactobacillales	f__Streptococcaceae	g__Streptococcus	s__Streptococcus suis	pig_unknown	pig	China
GCA_018418115.1	d__Bacteria	p__Bacillota	c__Bacilli	o__Lactobacillales	f__Streptococcaceae	g__Streptococcus	s__Streptococcus suis	human_unknown	human	China
GCA_018418215.1	d__Bacteria	p__Bacillota	c__Bacilli	o__Lactobacillales	f__Streptococcaceae	g__Streptococcus	s__Streptococcus suis	human_unknown	human	China
GCA_018418615.1	d__Bacteria	p__Bacillota	c__Bacilli	o__Lactobacillales	f__Streptococcaceae	g__Streptococcus	s__Streptococcus suis	human_unknown	human	China
GCA_018418655.1	d__Bacteria	p__Bacillota	c__Bacilli	o__Lactobacillales	f__Streptococcaceae	g__Streptococcus	s__Streptococcus suis	human_unknown	human	China
GCA_018418675.1	d__Bacteria	p__Bacillota	c__Bacilli	o__Lactobacillales	f__Streptococcaceae	g__Streptococcus	s__Streptococcus suis	human_unknown	human	China
GCA_018418735.1	d__Bacteria	p__Bacillota	c__Bacilli	o__Lactobacillales	f__Streptococcaceae	g__Streptococcus	s__Streptococcus suis	human_unknown	human	China
GCA_018418755.1	d__Bacteria	p__Bacillota	c__Bacilli	o__Lactobacillales	f__Streptococcaceae	g__Streptococcus	s__Streptococcus suis	human_unknown	human	China
GCA_018419055.1	d__Bacteria	p__Bacillota	c__Bacilli	o__Lactobacillales	f__Streptococcaceae	g__Streptococcus	s__Streptococcus suis	human_unknown	human	China
GCA_018419115.1	d__Bacteria	p__Bacillota	c__Bacilli	o__Lactobacillales	f__Streptococcaceae	g__Streptococcus	s__Streptococcus suis	human_unknown	human	China
GCA_018419145.1	d__Bacteria	p__Bacillota	c__Bacilli	o__Lactobacillales	f__Streptococcaceae	g__Streptococcus	s__Streptococcus suis	human_unknown	human	China
GCA_018419155.1	d__Bacteria	p__Bacillota	c__Bacilli	o__Lactobacillales	f__Streptococcaceae	g__Streptococcus	s__Streptococcus suis	human_unknown	human	China
GCA_018419295.1	d__Bacteria	p__Bacillota	c__Bacilli	o__Lactobacillales	f__Streptococcaceae	g__Streptococcus	s__Streptococcus suis	human_unknown	human	China
GCA_018419345.1	d__Bacteria	p__Bacillota	c__Bacilli	o__Lactobacillales	f__Streptococcaceae	g__Streptococcus	s__Streptococcus suis	human_unknown	human	China
GCA_018419395.1	d__Bacteria	p__Bacillota	c__Bacilli	o__Lactobacillales	f__Streptococcaceae	g__Streptococcus	s__Streptococcus suis	human_unknown	human	China
GCA_018419415.1	d__Bacteria	p__Bacillota	c__Bacilli	o__Lactobacillales	f__Streptococcaceae	g__Streptococcus	s__Streptococcus suis	human_unknown	human	China
GCA_018419455.1	d__Bacteria	p__Bacillota	c__Bacilli	o__Lactobacillales	f__Streptococcaceae	g__Streptococcus	s__Streptococcus suis	human_unknown	human	China
GCA_018419505.1	d__Bacteria	p__Bacillota	c__Bacilli	o__Lactobacillales	f__Streptococcaceae	g__Streptococcus	s__Streptococcus suis	human_unknown	human	China
GCA_018419545.1	d__Bacteria	p__Bacillota	c__Bacilli	o__Lactobacillales	f__Streptococcaceae	g__Streptococcus	s__Streptococcus suis	human_unknown	human	China
GCA_018419695.1	d__Bacteria	p__Bacillota	c__Bacilli	o__Lactobacillales	f__Streptococcaceae	g__Streptococcus	s__Streptococcus suis	human_unknown	human	China
GCA_018419745.1	d__Bacteria	p__Bacillota	c__Bacilli	o__Lactobacillales	f__Streptococcaceae	g__Streptococcus	s__Streptococcus suis	human_unknown	human	China
GCA_018419855.1	d__Bacteria	p__Bacillota	c__Bacilli	o__Lactobacillales	f__Streptococcaceae	g__Streptococcus	s__Streptococcus suis	human_unknown	human	China
GCA_018419865.1	d__Bacteria	p__Bacillota	c__Bacilli	o__Lactobacillales	f__Streptococcaceae	g__Streptococcus	s__Streptococcus suis	human_unknown	human	China
GCA_018424075.1	d__Bacteria	p__Bacillota	c__Bacilli	o__Lactobacillales	f__Streptococcaceae	g__Streptococcus	s__Streptococcus suis	pig_unknown	pig	China
GCA_018424205.1	d__Bacteria	p__Bacillota	c__Bacilli	o__Lactobacillales	f__Streptococcaceae	g__Streptococcus	s__Streptococcus suis	pig_unknown	pig	China
GCA_018424365.1	d__Bacteria	p__Bacillota	c__Bacilli	o__Lactobacillales	f__Streptococcaceae	g__Streptococcus	s__Streptococcus suis	pig_unknown	pig	China
GCA_018619315.1	d__Bacteria	p__Bacillota	c__Bacilli	o__Bacillales	f__Bacillaceae	g__Bacillus	s__Bacillus spizizenii	food	human	USA
GCA_018729415.1	d__Bacteria	p__Bacillota	c__Bacilli	o__Bacillales	f__Bacillaceae	g__Bacillus	s__Bacillus velezensis	plant	Solanum lycopersicum	Greece
GCA_018780865.1	d__Bacteria	p__Bacillota	c__Bacilli	o__Lactobacillales	f__Streptococcaceae	g__Streptococcus	s__Streptococcus suis	lung	human	China
GCA_018780875.1	d__Bacteria	p__Bacillota	c__Bacilli	o__Lactobacillales	f__Streptococcaceae	g__Streptococcus	s__Streptococcus suis	na	human	China
GCA_018780895.1	d__Bacteria	p__Bacillota	c__Bacilli	o__Lactobacillales	f__Streptococcaceae	g__Streptococcus	s__Streptococcus suis	na	human	China
GCA_018780925.1	d__Bacteria	p__Bacillota	c__Bacilli	o__Lactobacillales	f__Streptococcaceae	g__Streptococcus	s__Streptococcus suis	na	human	China
GCA_018780965.1	d__Bacteria	p__Bacillota	c__Bacilli	o__Lactobacillales	f__Streptococcaceae	g__Streptococcus	s__Streptococcus suis	na	pig	China
GCA_018780985.1	d__Bacteria	p__Bacillota	c__Bacilli	o__Lactobacillales	f__Streptococcaceae	g__Streptococcus	s__Streptococcus suis	na	human	China
GCA_018781005.1	d__Bacteria	p__Bacillota	c__Bacilli	o__Lactobacillales	f__Streptococcaceae	g__Streptococcus	s__Streptococcus suis	na	human	China
GCA_018919065.1	d__Bacteria	p__Bacillota_A	c__Clostridia	o__Lachnospirales	f__Lachnospiraceae	g__Blautia_A	s__Blautia_A sp018919065
GCA_018991605.1	d__Bacteria	p__Bacillota	c__Bacilli	o__Lactobacillales	f__Streptococcaceae	g__Lactococcus	s__Lactococcus lactis	food	na	USA
GCA_018991645.1	d__Bacteria	p__Bacillota	c__Bacilli	o__Lactobacillales	f__Streptococcaceae	g__Lactococcus	s__Lactococcus lactis	food	na	USA
GCA_019037305.1	d__Bacteria	p__Bacillota	c__Bacilli	o__Bacillales	f__Bacillaceae	g__Bacillus	s__Bacillus subtilis	environmental	na	USA
GCA_019037405.1	d__Bacteria	p__Bacillota	c__Bacilli	o__Bacillales	f__Bacillaceae	g__Bacillus	s__Bacillus subtilis	environmental	na	USA
GCA_019537135.1	d__Bacteria	p__Bacillota_A	c__Clostridia	o__Clostridiales	f__Clostridiaceae	g__Clostridium_AD	s__Clostridium_AD estertheticum_D	gut	cow	Switzerland
GCA_019537155.1	d__Bacteria	p__Bacillota_A	c__Clostridia	o__Clostridiales	f__Clostridiaceae	g__Clostridium_AD	s__Clostridium_AD estertheticum	gut	cow	Switzerland
GCA_019603355.1	d__Bacteria	p__Bacillota	c__Bacilli	o__Aneurinibacillales	f__Aneurinibacillaceae	g__Aneurinibacillus	s__Aneurinibacillus thermoaerophilus	compost	na	Czech Republic
GCA_019661225.1	d__Bacteria	p__Bacillota_A	c__Clostridia	o__Clostridiales	f__Clostridiaceae	g__Clostridium_AD	s__Clostridium_AD estertheticum	gut	cow	Switzerland
GCA_019661245.1	d__Bacteria	p__Bacillota_A	c__Clostridia	o__Clostridiales	f__Clostridiaceae	g__Clostridium_AD	s__Clostridium_AD estertheticum	gut	cow	Switzerland
GCA_019793495.1	d__Bacteria	p__Bacillota	c__Bacilli	o__Lactobacillales	f__Streptococcaceae	g__Streptococcus	s__Streptococcus suis_W	blood	pig	China
GCA_019793845.1	d__Bacteria	p__Bacillota	c__Bacilli	o__Lactobacillales	f__Streptococcaceae	g__Streptococcus	s__Streptococcus suis_P	diseased pig_unknown	pig	China
GCA_019793875.1	d__Bacteria	p__Bacillota	c__Bacilli	o__Lactobacillales	f__Streptococcaceae	g__Streptococcus	s__Streptococcus suis_P	diseased pig_unknown	pig	China
GCA_019793935.1	d__Bacteria	p__Bacillota	c__Bacilli	o__Lactobacillales	f__Streptococcaceae	g__Streptococcus	s__Streptococcus suis_P	diseased pig_unknown	pig	China
GCA_019794175.1	d__Bacteria	p__Bacillota	c__Bacilli	o__Lactobacillales	f__Streptococcaceae	g__Streptococcus	s__Streptococcus suis	diseased pig_unknown	pig	China
GCA_019794215.1	d__Bacteria	p__Bacillota	c__Bacilli	o__Lactobacillales	f__Streptococcaceae	g__Streptococcus	s__Streptococcus suis_P	diseased pig_unknown	pig	China
GCA_019794345.1	d__Bacteria	p__Bacillota	c__Bacilli	o__Lactobacillales	f__Streptococcaceae	g__Streptococcus	s__Streptococcus suis_P	diseased pig_unknown	pig	China
GCA_019794455.1	d__Bacteria	p__Bacillota	c__Bacilli	o__Lactobacillales	f__Streptococcaceae	g__Streptococcus	s__Streptococcus suis_P	diseased pig_unknown	pig	China
GCA_019794485.1	d__Bacteria	p__Bacillota	c__Bacilli	o__Lactobacillales	f__Streptococcaceae	g__Streptococcus	s__Streptococcus suis_P	diseased pig_unknown	pig	China
GCA_019794575.1	d__Bacteria	p__Bacillota	c__Bacilli	o__Lactobacillales	f__Streptococcaceae	g__Streptococcus	s__Streptococcus suis_P	diseased pig_unknown	pig	China
GCA_019794595.1	d__Bacteria	p__Bacillota	c__Bacilli	o__Lactobacillales	f__Streptococcaceae	g__Streptococcus	s__Streptococcus suis_P	diseased pig_unknown	pig	China
GCA_019794675.1	d__Bacteria	p__Bacillota	c__Bacilli	o__Lactobacillales	f__Streptococcaceae	g__Streptococcus	s__Streptococcus suis	diseased pig_unknown	pig	China
GCA_019794825.1	d__Bacteria	p__Bacillota	c__Bacilli	o__Lactobacillales	f__Streptococcaceae	g__Streptococcus	s__Streptococcus suis_P	diseased pig_unknown	pig	China
GCA_019794945.1	d__Bacteria	p__Bacillota	c__Bacilli	o__Lactobacillales	f__Streptococcaceae	g__Streptococcus	s__Streptococcus suis_P	diseased pig_unknown	pig	China
GCA_019890715.1	d__Bacteria	p__Actinomycetota	c__Actinomycetes	o__Mycobacteriales	f__Mycobacteriaceae	g__Nocardia	s__Nocardia jiangxiensis	plant	Coffea arabica (L.)	Thailand
GCA_019972895.1	d__Bacteria	p__Bacillota	c__Bacilli	o__Lactobacillales	f__Streptococcaceae	g__Streptococcus	s__Streptococcus salivarius	blood	human	United Kingdom
GCA_019997305.1	d__Bacteria	p__Bacillota	c__Bacilli	o__Bacillales	f__Bacillaceae	g__Bacillus	s__Bacillus velezensis	soil	na	Turkey
GCA_020026555.1	d__Bacteria	p__Bacillota	c__Bacilli	o__Lactobacillales	f__Lactobacillaceae	g__Ligilactobacillus	s__Ligilactobacillus salivarius	gut	chicken	USA
GCA_020111455.1	d__Bacteria	p__Bacillota	c__Bacilli	o__Lactobacillales	f__Streptococcaceae	g__Streptococcus	s__Streptococcus agalactiae	blood	human	Japan
GCA_020218165.1	d__Bacteria	p__Bacillota	c__Bacilli	o__Lactobacillales	f__Streptococcaceae	g__Lactococcus	s__Lactococcus lactis	food	na	Thailand
GCA_020218185.1	d__Bacteria	p__Bacillota	c__Bacilli	o__Lactobacillales	f__Streptococcaceae	g__Lactococcus	s__Lactococcus lactis	food	na	Thailand
GCA_020443465.1	d__Bacteria	p__Bacillota_A	c__Clostridia	o__Clostridiales	f__Clostridiaceae	g__Clostridium_AD	s__Clostridium_AD estertheticum	food	horse	Switzerland
GCA_020443485.1	d__Bacteria	p__Bacillota_A	c__Clostridia	o__Clostridiales	f__Clostridiaceae	g__Clostridium_AD	s__Clostridium_AD estertheticum	food	horse	Switzerland
GCA_020443525.1	d__Bacteria	p__Bacillota_A	c__Clostridia	o__Clostridiales	f__Clostridiaceae	g__Clostridium_AD	s__Clostridium_AD estertheticum	lamb	lamb	Switzerland
GCA_020537305.1	d__Bacteria	p__Bacillota_A	c__Clostridia	o__Lachnospirales	f__Lachnospiraceae	g__Mediterraneibacter	s__Mediterraneibacter faecis	gut	human	USA
GCA_020537665.1	d__Bacteria	p__Bacillota_A	c__Clostridia	o__Lachnospirales	f__Lachnospiraceae	g__Blautia_A	s__Blautia_A faecis	gut	human	USA
GCA_020735845.1	d__Bacteria	p__Actinomycetota	c__Actinomycetes	o__Mycobacteriales	f__Mycobacteriaceae	g__Tsukamurella	s__Tsukamurella paurometabola_A	na	na	Germany
GCA_020786485.1	d__Bacteria	p__Bacillota	c__Bacilli	o__Lactobacillales	f__Streptococcaceae	g__Streptococcus	s__Streptococcus agalactiae	urine	human	China
GCA_021165615.1	d__Bacteria	p__Bacillota	c__Bacilli	o__Lactobacillales	f__Streptococcaceae	g__Lactococcus	s__Lactococcus cremoris	water	Oncorhynchus mykiss	Spain
GCA_021172185.1	d__Bacteria	p__Bacillota	c__Bacilli	o__Bacillales	f__Bacillaceae	g__Bacillus	s__Bacillus subtilis	food	na	South Korea
GCA_021432185.1	d__Bacteria	p__Bacillota	c__Bacilli	o__Lactobacillales	f__Lactobacillaceae	g__Ligilactobacillus	s__Ligilactobacillus sp945923665	vaginal	human	Russia
GCA_021655535.1	d__Bacteria	p__Bacillota	c__Bacilli	o__Lactobacillales	f__Streptococcaceae	g__Streptococcus	s__Streptococcus agalactiae	brain	human	Japan
GCA_022402845.1	d__Bacteria	p__Bacillota	c__Bacilli	o__Lactobacillales	f__Streptococcaceae	g__Streptococcus	s__Streptococcus suis	na	pig	China
GCA_022426565.1	d__Bacteria	p__Bacillota	c__Bacilli	o__Lactobacillales	f__Streptococcaceae	g__Streptococcus	s__Streptococcus suis	brain	pig	China
GCA_022426645.1	d__Bacteria	p__Bacillota	c__Bacilli	o__Lactobacillales	f__Streptococcaceae	g__Streptococcus	s__Streptococcus suis	respiratory tract	pig	China
GCA_022426765.1	d__Bacteria	p__Bacillota	c__Bacilli	o__Lactobacillales	f__Streptococcaceae	g__Streptococcus	s__Streptococcus suis	brain	pig	China
GCA_022426805.1	d__Bacteria	p__Bacillota	c__Bacilli	o__Lactobacillales	f__Streptococcaceae	g__Streptococcus	s__Streptococcus suis	na	pig	China
GCA_022427205.1	d__Bacteria	p__Bacillota	c__Bacilli	o__Lactobacillales	f__Streptococcaceae	g__Streptococcus	s__Streptococcus suis	brain	pig	China
GCA_022427235.1	d__Bacteria	p__Bacillota	c__Bacilli	o__Lactobacillales	f__Streptococcaceae	g__Streptococcus	s__Streptococcus suis	brain	pig	China
GCA_022427285.1	d__Bacteria	p__Bacillota	c__Bacilli	o__Lactobacillales	f__Streptococcaceae	g__Streptococcus	s__Streptococcus suis	joint	pig	China
GCA_022427335.1	d__Bacteria	p__Bacillota	c__Bacilli	o__Lactobacillales	f__Streptococcaceae	g__Streptococcus	s__Streptococcus suis	respiratory tract	pig	China
GCA_022427365.1	d__Bacteria	p__Bacillota	c__Bacilli	o__Lactobacillales	f__Streptococcaceae	g__Streptococcus	s__Streptococcus suis	respiratory tract	pig	China
GCA_022427425.1	d__Bacteria	p__Bacillota	c__Bacilli	o__Lactobacillales	f__Streptococcaceae	g__Streptococcus	s__Streptococcus suis	joint	pig	China
GCA_022427445.1	d__Bacteria	p__Bacillota	c__Bacilli	o__Lactobacillales	f__Streptococcaceae	g__Streptococcus	s__Streptococcus suis	brain	pig	China
GCA_022427465.1	d__Bacteria	p__Bacillota	c__Bacilli	o__Lactobacillales	f__Streptococcaceae	g__Streptococcus	s__Streptococcus suis	joint	pig	China
GCA_022427525.1	d__Bacteria	p__Bacillota	c__Bacilli	o__Lactobacillales	f__Streptococcaceae	g__Streptococcus	s__Streptococcus suis	respiratory tract	pig	China
GCA_022427605.1	d__Bacteria	p__Bacillota	c__Bacilli	o__Lactobacillales	f__Streptococcaceae	g__Streptococcus	s__Streptococcus suis	brain	pig	China
GCA_022427645.1	d__Bacteria	p__Bacillota	c__Bacilli	o__Lactobacillales	f__Streptococcaceae	g__Streptococcus	s__Streptococcus suis	brain	pig	China
GCA_022427655.1	d__Bacteria	p__Bacillota	c__Bacilli	o__Lactobacillales	f__Streptococcaceae	g__Streptococcus	s__Streptococcus suis	brain	pig	China
GCA_022427685.1	d__Bacteria	p__Bacillota	c__Bacilli	o__Lactobacillales	f__Streptococcaceae	g__Streptococcus	s__Streptococcus suis	brain	pig	China
GCA_022427725.1	d__Bacteria	p__Bacillota	c__Bacilli	o__Lactobacillales	f__Streptococcaceae	g__Streptococcus	s__Streptococcus suis	brain	pig	China
GCA_022427805.1	d__Bacteria	p__Bacillota	c__Bacilli	o__Lactobacillales	f__Streptococcaceae	g__Streptococcus	s__Streptococcus suis	respiratory tract	pig	China
GCA_022427845.1	d__Bacteria	p__Bacillota	c__Bacilli	o__Lactobacillales	f__Streptococcaceae	g__Streptococcus	s__Streptococcus suis	respiratory tract	pig	China
GCA_022427885.1	d__Bacteria	p__Bacillota	c__Bacilli	o__Lactobacillales	f__Streptococcaceae	g__Streptococcus	s__Streptococcus suis	respiratory tract	pig	China
GCA_022427945.1	d__Bacteria	p__Bacillota	c__Bacilli	o__Lactobacillales	f__Streptococcaceae	g__Streptococcus	s__Streptococcus suis	respiratory tract	pig	China
GCA_022428425.1	d__Bacteria	p__Bacillota	c__Bacilli	o__Lactobacillales	f__Streptococcaceae	g__Streptococcus	s__Streptococcus suis	brain	pig	China
GCA_022489625.1	d__Bacteria	p__Bacillota	c__Bacilli	o__Lactobacillales	f__Streptococcaceae	g__Streptococcus	s__Streptococcus suis	cerebrospinal fluid	human	China
GCA_022748675.1	d__Bacteria	p__Bacillota	c__Bacilli	o__Bacillales	f__Bacillaceae	g__Bacillus	s__Bacillus spizizenii	soil	na	Saudi Arabia
GCA_022815645.1	d__Bacteria	p__Actinomycetota	c__Actinomycetes	o__Actinomycetales	f__Microbacteriaceae	g__Curtobacterium	s__Curtobacterium sp022815645	plant	Fern	USA
GCA_022819225.1	d__Bacteria	p__Actinomycetota	c__Actinomycetes	o__Actinomycetales	f__Bifidobacteriaceae	g__Bifidobacterium	s__Bifidobacterium infantis	gut	human	Sweden
GCA_022867545.1	d__Bacteria	p__Bacillota	c__Bacilli	o__Lactobacillales	f__Streptococcaceae	g__Streptococcus	s__Streptococcus suis	blood	human	China
GCA_022867585.1	d__Bacteria	p__Bacillota	c__Bacilli	o__Lactobacillales	f__Streptococcaceae	g__Streptococcus	s__Streptococcus suis	blood	human	China
GCA_022867605.1	d__Bacteria	p__Bacillota	c__Bacilli	o__Lactobacillales	f__Streptococcaceae	g__Streptococcus	s__Streptococcus suis	blood	human	China
GCA_022867685.1	d__Bacteria	p__Bacillota	c__Bacilli	o__Lactobacillales	f__Streptococcaceae	g__Streptococcus	s__Streptococcus suis	blood	human	China
GCA_022900215.1	d__Bacteria	p__Bacillota_A	c__Clostridia	o__Lachnospirales	f__Lachnospiraceae	g__Blautia_A	s__Blautia_A sp900066335
GCA_023060875.1	d__Bacteria	p__Bacillota	c__Bacilli	o__Lactobacillales	f__Streptococcaceae	g__Streptococcus	s__Streptococcus uberis	dairy	sheep	Italy
GCA_023061955.1	d__Bacteria	p__Bacillota	c__Bacilli	o__Lactobacillales	f__Streptococcaceae	g__Streptococcus	s__Streptococcus uberis	dairy	sheep	Italy
GCA_023078515.1	d__Bacteria	p__Bacillota	c__Bacilli	o__Lactobacillales	f__Streptococcaceae	g__Lactococcus	s__Lactococcus lactis	food	na	South Korea
GCA_023109105.1	d__Bacteria	p__Bacillota	c__Bacilli	o__Lactobacillales	f__Streptococcaceae	g__Streptococcus	s__Streptococcus mitis_BW	infection	human	USA
GCA_023149475.1	d__Bacteria	p__Bacillota	c__Bacilli	o__Lactobacillales	f__Streptococcaceae	g__Streptococcus	s__Streptococcus agalactiae	vaginal	human	Sri Lanka
GCA_023162015.2	d__Bacteria	p__Bacillota	c__Bacilli	o__Lactobacillales	f__Streptococcaceae	g__Streptococcus	s__Streptococcus pasteurianus	oral	pig	China
GCA_023205855.1	d__Bacteria	p__Actinomycetota	c__Actinomycetes	o__Actinomycetales	f__Bifidobacteriaceae	g__Bifidobacterium	s__Bifidobacterium infantis	probiotic	human	USA
GCA_023218755.1	d__Bacteria	p__Bacillota	c__Bacilli	o__Lactobacillales	f__Lactobacillaceae	g__Apilactobacillus	s__Apilactobacillus kunkeei	food	na	Germany
GCA_023277745.1	d__Bacteria	p__Actinomycetota	c__Actinomycetes	o__Streptomycetales	f__Streptomycetaceae	g__Streptomyces	s__Streptomyces sp023277745	plant	black gobi	China
GCA_023469815.1	d__Bacteria	p__Bacillota	c__Bacilli	o__Lactobacillales	f__Streptococcaceae	g__Streptococcus	s__Streptococcus suis	na	pig	China
GCA_023469905.1	d__Bacteria	p__Bacillota	c__Bacilli	o__Lactobacillales	f__Streptococcaceae	g__Streptococcus	s__Streptococcus suis	na	pig	China
GCA_023469925.1	d__Bacteria	p__Bacillota	c__Bacilli	o__Lactobacillales	f__Streptococcaceae	g__Streptococcus	s__Streptococcus suis	na	pig	China
GCA_023469945.1	d__Bacteria	p__Bacillota	c__Bacilli	o__Lactobacillales	f__Streptococcaceae	g__Streptococcus	s__Streptococcus suis	na	pig	China
GCA_023469985.1	d__Bacteria	p__Bacillota	c__Bacilli	o__Lactobacillales	f__Streptococcaceae	g__Streptococcus	s__Streptococcus suis	na	pig	China
GCA_023470005.1	d__Bacteria	p__Bacillota	c__Bacilli	o__Lactobacillales	f__Streptococcaceae	g__Streptococcus	s__Streptococcus suis	na	pig	China
GCA_023470015.1	d__Bacteria	p__Bacillota	c__Bacilli	o__Lactobacillales	f__Streptococcaceae	g__Streptococcus	s__Streptococcus suis	na	pig	China
GCA_023470185.1	d__Bacteria	p__Bacillota	c__Bacilli	o__Lactobacillales	f__Streptococcaceae	g__Streptococcus	s__Streptococcus suis	na	pig	China
GCA_023470365.1	d__Bacteria	p__Bacillota	c__Bacilli	o__Lactobacillales	f__Streptococcaceae	g__Streptococcus	s__Streptococcus suis	na	pig	China
GCA_023470505.1	d__Bacteria	p__Bacillota	c__Bacilli	o__Lactobacillales	f__Streptococcaceae	g__Streptococcus	s__Streptococcus suis	na	pig	China
GCA_023497965.3	d__Bacteria	p__Bacillota	c__Bacilli	o__Bacillales	f__Bacillaceae	g__Bacillus	s__Bacillus velezensis	food	Peach tree	Spain
GCA_023507635.1	d__Bacteria	p__Bacillota	c__Bacilli	o__Lactobacillales	f__Streptococcaceae	g__Streptococcus	s__Streptococcus agalactiae	vaginal	human	China
GCA_023521175.1	d__Bacteria	p__Bacillota	c__Bacilli	o__Bacillales	f__Bacillaceae	g__Bacillus	s__Bacillus subtilis	plant	plant	Pakistan
GCA_023521475.1	d__Bacteria	p__Bacillota	c__Bacilli	o__Bacillales	f__Bacillaceae	g__Bacillus	s__Bacillus subtilis	plant	plant	Pakistan
GCA_023521595.1	d__Bacteria	p__Bacillota	c__Bacilli	o__Bacillales	f__Bacillaceae	g__Bacillus	s__Bacillus subtilis	plant	plant	Pakistan
GCA_023613935.1	d__Bacteria	p__Bacillota	c__Bacilli	o__Lactobacillales	f__Streptococcaceae	g__Lactococcus	s__Lactococcus lactis	plant	maize	China
GCA_023614095.1	d__Bacteria	p__Bacillota	c__Bacilli	o__Paenibacillales	f__Paenibacillaceae	g__Paenibacillus_J	s__Paenibacillus_J hunanensis	plant	maize	China
GCA_023653015.1	d__Bacteria	p__Bacillota	c__Bacilli	o__Bacillales	f__Anoxybacillaceae	g__Anoxybacillus	s__Anoxybacillus kestanbolensis	hot spring	na	Turkey
GCA_023657405.1	d__Bacteria	p__Bacillota	c__Bacilli	o__Lactobacillales	f__Lactobacillaceae	g__Weissella	s__Weissella uvarum	food	na	Greece
GCA_023712765.1	d__Bacteria	p__Bacillota	c__Bacilli	o__Bacillales_B	f__Caldibacillaceae	g__Bacillus_J	s__Bacillus_J hisashii	Cleanroom	na	USA
GCA_023713105.1	d__Bacteria	p__Bacillota	c__Bacilli	o__Bacillales	f__Bacillaceae	g__Bacillus	s__Bacillus spizizenii	environmental	na	USA
GCA_023809745.1	d__Bacteria	p__Bacillota	c__Bacilli	o__Lactobacillales	f__Streptococcaceae	g__Lactococcus	s__Lactococcus lactis	food	na	South Korea
GCA_023955395.1	d__Bacteria	p__Bacillota	c__Bacilli	o__Bacillales	f__Bacillaceae	g__Bacillus	s__Bacillus vallismortis	soil	na	Brazil
GCA_024128815.1	d__Bacteria	p__Bacillota	c__Bacilli	o__Bacillales	f__Bacillaceae	g__Bacillus	s__Bacillus subtilis	food	na	China
GCA_024136525.1	d__Bacteria	p__Bacillota	c__Bacilli	o__Lactobacillales	f__Streptococcaceae	g__Streptococcus	s__Streptococcus suis_W	gut	pig	China
GCA_024170225.1	d__Bacteria	p__Bacillota	c__Bacilli	o__Lactobacillales	f__Streptococcaceae	g__Streptococcus	s__Streptococcus gallinaceus	na	na	missing
GCA_024170735.1	d__Bacteria	p__Bacillota	c__Bacilli	o__Lactobacillales	f__Streptococcaceae	g__Streptococcus	s__Streptococcus gallinaceus	na	na	missing
GCA_024300805.1	d__Bacteria	p__Bacillota	c__Bacilli	o__Bacillales	f__Bacillaceae	g__Bacillus	s__Bacillus velezensis	plant	na	South Korea
GCA_024408125.1	d__Bacteria	p__Bacillota	c__Bacilli	o__Bacillales	f__Bacillaceae	g__Bacillus	s__Bacillus velezensis	food	na	China
GCA_024461915.1	d__Bacteria	p__Bacillota	c__Bacilli	o__Lactobacillales	f__Streptococcaceae	g__Lactococcus	s__Lactococcus lactis	gut	human	USA
GCA_024461935.1	d__Bacteria	p__Bacillota	c__Bacilli	o__Lactobacillales	f__Streptococcaceae	g__Lactococcus	s__Lactococcus lactis	gut	human	USA
GCA_024580395.1	d__Bacteria	p__Bacillota	c__Bacilli	o__Staphylococcales	f__Staphylococcaceae	g__Staphylococcus	s__Staphylococcus hyicus	oral	pig	Spain
GCA_024580755.1	d__Bacteria	p__Bacillota	c__Bacilli	o__Staphylococcales	f__Staphylococcaceae	g__Staphylococcus	s__Staphylococcus hyicus	oral	pig	Spain
GCA_024580765.1	d__Bacteria	p__Bacillota	c__Bacilli	o__Staphylococcales	f__Staphylococcaceae	g__Staphylococcus	s__Staphylococcus hyicus	oral	pig	Spain
GCA_024580965.1	d__Bacteria	p__Actinomycetota	c__Actinomycetes	o__Mycobacteriales	f__Mycobacteriaceae	g__Corynebacterium	s__Corynebacterium sp024580955	oral	pig	Spain
GCA_024581155.1	d__Bacteria	p__Bacillota	c__Bacilli	o__Staphylococcales	f__Staphylococcaceae	g__Staphylococcus	s__Staphylococcus hyicus	oral	pig	Spain
GCA_024581265.1	d__Bacteria	p__Bacillota	c__Bacilli	o__Lactobacillales	f__Streptococcaceae	g__Streptococcus	s__Streptococcus suis	oral	pig	Spain
GCA_024623085.1	d__Bacteria	p__Bacillota	c__Bacilli	o__Bacillales	f__Bacillaceae	g__Bacillus	s__Bacillus subtilis	gut	mouse	Germany
GCA_024653135.1	d__Bacteria	p__Bacillota	c__Bacilli	o__Bacillales	f__Bacillaceae	g__Bacillus	s__Bacillus spizizenii	environmental	na	Brazil
GCA_024665655.1	d__Bacteria	p__Actinomycetota	c__Actinomycetes	o__Actinomycetales	f__Bifidobacteriaceae	g__Bifidobacterium	s__Bifidobacterium infantis	gut	human	na
GCA_025188735.1	d__Bacteria	p__Bacillota	c__Bacilli	o__Lactobacillales	f__Streptococcaceae	g__Lactococcus	s__Lactococcus lactis	dairy	na	France
GCA_025189085.1	d__Bacteria	p__Bacillota	c__Bacilli	o__Lactobacillales	f__Streptococcaceae	g__Lactococcus	s__Lactococcus lactis	dairy	na	France
GCA_025189145.1	d__Bacteria	p__Bacillota	c__Bacilli	o__Lactobacillales	f__Streptococcaceae	g__Lactococcus	s__Lactococcus lactis	dairy	na	France
GCA_025189205.1	d__Bacteria	p__Bacillota	c__Bacilli	o__Lactobacillales	f__Streptococcaceae	g__Lactococcus	s__Lactococcus lactis	dairy	na	Spain
GCA_025245215.1	d__Bacteria	p__Bacillota	c__Bacilli	o__Bacillales	f__Bacillaceae	g__Bacillus	s__Bacillus subtilis	food	na	South Korea
GCA_026309415.1	d__Bacteria	p__Bacillota	c__Bacilli	o__Bacillales	f__Bacillaceae	g__Bacillus	s__Bacillus subtilis	food	na	South Korea
GCA_026420065.1	d__Bacteria	p__Bacillota	c__Bacilli	o__Lactobacillales	f__Streptococcaceae	g__Streptococcus	s__Streptococcus suis	brain	pig	China
GCA_026420085.1	d__Bacteria	p__Bacillota	c__Bacilli	o__Lactobacillales	f__Streptococcaceae	g__Streptococcus	s__Streptococcus suis	brain	pig	China
GCA_026625945.1	d__Bacteria	p__Bacillota	c__Bacilli	o__Lactobacillales	f__Streptococcaceae	g__Streptococcus	s__Streptococcus pneumoniae	nasal	na	India
GCA_026625965.1	d__Bacteria	p__Bacillota	c__Bacilli	o__Lactobacillales	f__Streptococcaceae	g__Streptococcus	s__Streptococcus pneumoniae	nasal	na	India
GCA_026650925.1	d__Bacteria	p__Bacillota_A	c__Clostridia	o__Clostridiales	f__Clostridiaceae	g__Clostridium_AD	s__Clostridium_AD estertheticum	food	horse	Switzerland
GCA_026782025.1	d__Bacteria	p__Bacillota	c__Bacilli	o__Lactobacillales	f__Streptococcaceae	g__Streptococcus	s__Streptococcus pasteurianus	blood	human	Denmark
GCA_026788905.1	d__Bacteria	p__Bacillota	c__Bacilli	o__Bacillales	f__Bacillaceae	g__Bacillus	s__Bacillus vallismortis	na	na	na
GCA_026789005.1	d__Bacteria	p__Bacillota	c__Bacilli	o__Bacillales	f__Bacillaceae	g__Bacillus	s__Bacillus vallismortis	na	na	na
GCA_026790935.1	d__Bacteria	p__Bacillota	c__Bacilli	o__Bacillales	f__Bacillaceae	g__Bacillus	s__Bacillus vallismortis	na	na	na
GCA_026790945.1	d__Bacteria	p__Bacillota	c__Bacilli	o__Bacillales	f__Bacillaceae	g__Bacillus	s__Bacillus vallismortis	na	na	na
GCA_026791425.1	d__Bacteria	p__Bacillota	c__Bacilli	o__Bacillales	f__Bacillaceae	g__Bacillus	s__Bacillus vallismortis	na	na	na
GCA_026791995.1	d__Bacteria	p__Bacillota	c__Bacilli	o__Bacillales	f__Bacillaceae	g__Bacillus	s__Bacillus vallismortis	na	na	na
GCA_026792035.1	d__Bacteria	p__Bacillota	c__Bacilli	o__Bacillales	f__Bacillaceae	g__Bacillus	s__Bacillus vallismortis	na	na	na
GCA_026792345.1	d__Bacteria	p__Bacillota	c__Bacilli	o__Bacillales	f__Bacillaceae	g__Bacillus	s__Bacillus vallismortis	na	na	na
GCA_026793955.1	d__Bacteria	p__Bacillota	c__Bacilli	o__Bacillales	f__Bacillaceae	g__Bacillus	s__Bacillus subtilis	soil	na	na
GCA_026795275.1	d__Bacteria	p__Bacillota	c__Bacilli	o__Bacillales	f__Bacillaceae	g__Bacillus	s__Bacillus subtilis	na	na	na
GCA_026847645.1	d__Bacteria	p__Bacillota	c__Bacilli	o__Bacillales	f__Anoxybacillaceae	g__Anoxybacillus_A	s__Anoxybacillus_A sp026847645	food	na	Malaysia
GCA_027213705.1	d__Bacteria	p__Bacillota	c__Bacilli	o__Bacillales	f__Bacillaceae	g__Bacillus	s__Bacillus amyloliquefaciens	soil	na	South Korea
GCA_027356315.1	d__Bacteria	p__Bacillota_A	c__Clostridia	o__Clostridiales	f__Clostridiaceae	g__Clostridium	s__Clostridium sp021781745	soil	na	China
GCA_027568575.1	d__Bacteria	p__Bacillota	c__Bacilli	o__Bacillales_B	f__Caldibacillaceae	g__Bacillus_J	s__Bacillus_J hisashii	gut	mouse	Japan
GCA_027594565.1	d__Bacteria	p__Bacillota_A	c__Clostridia	o__Clostridiales	f__Clostridiaceae	g__Clostridium_AD	s__Clostridium_AD estertheticum	food	meat imported from NZ	Switzerland
GCA_027594765.1	d__Bacteria	p__Bacillota	c__Bacilli	o__Lactobacillales	f__Streptococcaceae	g__Lactococcus	s__Lactococcus lactis	na	human	China
GCA_027658685.1	d__Bacteria	p__Bacillota	c__Bacilli	o__Lactobacillales	f__Streptococcaceae	g__Streptococcus	s__Streptococcus pasteurianus	gut	human	China
GCA_027665935.1	d__Bacteria	p__Bacillota	c__Bacilli	o__Lactobacillales	f__Lactobacillaceae	g__Ligilactobacillus	s__Ligilactobacillus salivarius	gut	human	China
GCA_027671005.1	d__Bacteria	p__Bacillota_A	c__Clostridia	o__Lachnospirales	f__Lachnospiraceae	g__Blautia_A	s__Blautia_A obeum	gut	human	China
GCA_027672645.1	d__Bacteria	p__Bacillota	c__Bacilli	o__Lactobacillales	f__Streptococcaceae	g__Lactococcus	s__Lactococcus lactis	gut	human	China
GCA_027672665.1	d__Bacteria	p__Bacillota	c__Bacilli	o__Lactobacillales	f__Streptococcaceae	g__Lactococcus	s__Lactococcus lactis	gut	human	China
GCA_027672695.1	d__Bacteria	p__Bacillota	c__Bacilli	o__Lactobacillales	f__Streptococcaceae	g__Lactococcus	s__Lactococcus lactis	gut	human	China
GCA_027672725.1	d__Bacteria	p__Bacillota	c__Bacilli	o__Lactobacillales	f__Streptococcaceae	g__Lactococcus	s__Lactococcus lactis	gut	human	China
GCA_027672785.1	d__Bacteria	p__Bacillota	c__Bacilli	o__Lactobacillales	f__Streptococcaceae	g__Lactococcus	s__Lactococcus lactis	gut	human	China
GCA_027672965.1	d__Bacteria	p__Bacillota	c__Bacilli	o__Lactobacillales	f__Streptococcaceae	g__Lactococcus	s__Lactococcus lactis	gut	human	China
GCA_027673065.1	d__Bacteria	p__Bacillota	c__Bacilli	o__Lactobacillales	f__Streptococcaceae	g__Lactococcus	s__Lactococcus lactis	gut	human	China
GCA_027673085.1	d__Bacteria	p__Bacillota	c__Bacilli	o__Lactobacillales	f__Streptococcaceae	g__Lactococcus	s__Lactococcus lactis	gut	human	China
GCA_027673155.1	d__Bacteria	p__Bacillota	c__Bacilli	o__Lactobacillales	f__Streptococcaceae	g__Lactococcus	s__Lactococcus lactis	gut	human	China
GCA_027673225.1	d__Bacteria	p__Bacillota	c__Bacilli	o__Lactobacillales	f__Streptococcaceae	g__Lactococcus	s__Lactococcus lactis	gut	human	China
GCA_027673305.1	d__Bacteria	p__Bacillota	c__Bacilli	o__Lactobacillales	f__Streptococcaceae	g__Lactococcus	s__Lactococcus lactis	gut	human	China
GCA_027673485.1	d__Bacteria	p__Bacillota	c__Bacilli	o__Lactobacillales	f__Streptococcaceae	g__Lactococcus	s__Lactococcus lactis	gut	human	China
GCA_027674205.1	d__Bacteria	p__Bacillota	c__Bacilli	o__Lactobacillales	f__Streptococcaceae	g__Lactococcus	s__Lactococcus lactis	gut	human	China
GCA_027674405.1	d__Bacteria	p__Bacillota	c__Bacilli	o__Lactobacillales	f__Streptococcaceae	g__Lactococcus	s__Lactococcus lactis	gut	human	China
GCA_027674525.1	d__Bacteria	p__Bacillota	c__Bacilli	o__Lactobacillales	f__Lactobacillaceae	g__Ligilactobacillus	s__Ligilactobacillus salivarius	gut	human	China
GCA_027674565.1	d__Bacteria	p__Bacillota	c__Bacilli	o__Lactobacillales	f__Lactobacillaceae	g__Ligilactobacillus	s__Ligilactobacillus salivarius	gut	human	China
GCA_027674685.1	d__Bacteria	p__Bacillota	c__Bacilli	o__Lactobacillales	f__Streptococcaceae	g__Lactococcus	s__Lactococcus lactis	gut	human	China
GCA_027676135.1	d__Bacteria	p__Bacillota	c__Bacilli	o__Lactobacillales	f__Streptococcaceae	g__Lactococcus	s__Lactococcus lactis	gut	human	China
GCA_027676165.1	d__Bacteria	p__Bacillota	c__Bacilli	o__Lactobacillales	f__Streptococcaceae	g__Lactococcus	s__Lactococcus lactis	gut	human	China
GCA_027679985.1	d__Bacteria	p__Bacillota	c__Bacilli	o__Lactobacillales	f__Streptococcaceae	g__Lactococcus	s__Lactococcus lactis	gut	human	China
GCA_027681385.1	d__Bacteria	p__Bacillota	c__Bacilli	o__Lactobacillales	f__Lactobacillaceae	g__Ligilactobacillus	s__Ligilactobacillus salivarius	gut	human	China
GCA_027685465.1	d__Bacteria	p__Bacillota	c__Bacilli	o__Lactobacillales	f__Streptococcaceae	g__Streptococcus	s__Streptococcus pasteurianus	gut	human	China
GCA_027685795.1	d__Bacteria	p__Bacillota	c__Bacilli	o__Lactobacillales	f__Lactobacillaceae	g__Ligilactobacillus	s__Ligilactobacillus salivarius	gut	human	China
GCA_027685885.1	d__Bacteria	p__Bacillota	c__Bacilli	o__Lactobacillales	f__Lactobacillaceae	g__Ligilactobacillus	s__Ligilactobacillus salivarius	gut	human	China
GCA_027685965.1	d__Bacteria	p__Bacillota	c__Bacilli	o__Lactobacillales	f__Lactobacillaceae	g__Ligilactobacillus	s__Ligilactobacillus salivarius	gut	human	China
GCA_027686005.1	d__Bacteria	p__Bacillota	c__Bacilli	o__Lactobacillales	f__Lactobacillaceae	g__Ligilactobacillus	s__Ligilactobacillus salivarius	gut	human	China
GCA_027691665.1	d__Bacteria	p__Bacillota	c__Bacilli	o__Lactobacillales	f__Lactobacillaceae	g__Ligilactobacillus	s__Ligilactobacillus salivarius	gut	human	China
GCA_027692205.1	d__Bacteria	p__Bacillota	c__Bacilli	o__Lactobacillales	f__Lactobacillaceae	g__Ligilactobacillus	s__Ligilactobacillus salivarius	gut	human	China
GCA_027695365.1	d__Bacteria	p__Bacillota	c__Bacilli	o__Lactobacillales	f__Lactobacillaceae	g__Ligilactobacillus	s__Ligilactobacillus sp945923665	gut	human	China
GCA_027695745.1	d__Bacteria	p__Bacillota	c__Bacilli	o__Lactobacillales	f__Lactobacillaceae	g__Ligilactobacillus	s__Ligilactobacillus sp945923665	gut	human	China
GCA_027861635.1	d__Bacteria	p__Bacillota	c__Bacilli	o__Lactobacillales	f__Streptococcaceae	g__Streptococcus	s__Streptococcus agalactiae	Umbilical secretions	human	China
GCA_027861755.1	d__Bacteria	p__Bacillota	c__Bacilli	o__Lactobacillales	f__Streptococcaceae	g__Streptococcus	s__Streptococcus agalactiae	blood	human	China
GCA_027861765.1	d__Bacteria	p__Bacillota	c__Bacilli	o__Lactobacillales	f__Streptococcaceae	g__Streptococcus	s__Streptococcus agalactiae	blood	human	China
GCA_027861865.1	d__Bacteria	p__Bacillota	c__Bacilli	o__Lactobacillales	f__Streptococcaceae	g__Streptococcus	s__Streptococcus agalactiae	lung	human	China
GCA_027862685.1	d__Bacteria	p__Bacillota	c__Bacilli	o__Lactobacillales	f__Streptococcaceae	g__Streptococcus	s__Streptococcus agalactiae	blood	human	China
GCA_027862775.1	d__Bacteria	p__Bacillota	c__Bacilli	o__Lactobacillales	f__Streptococcaceae	g__Streptococcus	s__Streptococcus agalactiae	gut	human	China
GCA_027862885.1	d__Bacteria	p__Bacillota	c__Bacilli	o__Lactobacillales	f__Streptococcaceae	g__Streptococcus	s__Streptococcus agalactiae	blood	human	China
GCA_027862895.1	d__Bacteria	p__Bacillota	c__Bacilli	o__Lactobacillales	f__Streptococcaceae	g__Streptococcus	s__Streptococcus agalactiae	gut	human	China
GCA_027863105.1	d__Bacteria	p__Bacillota	c__Bacilli	o__Lactobacillales	f__Streptococcaceae	g__Streptococcus	s__Streptococcus agalactiae	gut	human	China
GCA_027863155.1	d__Bacteria	p__Bacillota	c__Bacilli	o__Lactobacillales	f__Streptococcaceae	g__Streptococcus	s__Streptococcus agalactiae	blood	human	China
GCA_028325685.1	d__Bacteria	p__Bacillota	c__Bacilli	o__Lactobacillales	f__Streptococcaceae	g__Streptococcus	s__Streptococcus salivarius_D	na	human	USA
GCA_028335765.1	d__Bacteria	p__Bacillota	c__Bacilli	o__Lactobacillales	f__Streptococcaceae	g__Streptococcus	s__Streptococcus suis_P	respiratory tract	pig	China
GCA_028462485.1	d__Bacteria	p__Bacillota	c__Bacilli	o__Bacillales	f__Bacillaceae	g__Bacillus	s__Bacillus subtilis	soil	na	India
GCA_028594455.2	d__Bacteria	p__Bacillota	c__Bacilli	o__Paenibacillales	f__Paenibacillaceae	g__Paenibacillus_J	s__Paenibacillus_J nuruki	soil	na	USA
GCA_028606985.1	d__Bacteria	p__Bacillota	c__Bacilli	o__Paenibacillales	f__Paenibacillaceae	g__Paenibacillus_J	s__Paenibacillus_J kyungheensis	plant	na	South Korea
GCA_028743795.1	d__Bacteria	p__Bacillota	c__Bacilli	o__Bacillales	f__Bacillaceae	g__Bacillus	s__Bacillus spizizenii	na	human	USA
GCA_028823545.1	d__Bacteria	p__Bacillota	c__Bacilli	o__Lactobacillales	f__Streptococcaceae	g__Streptococcus	s__Streptococcus equinus	dairy	sheep	New Zealand
GCA_028823555.1	d__Bacteria	p__Bacillota	c__Bacilli	o__Lactobacillales	f__Streptococcaceae	g__Streptococcus	s__Streptococcus equinus	dairy	sheep	New Zealand
GCA_028864405.1	d__Bacteria	p__Bacillota	c__Bacilli	o__Lactobacillales	f__Lactobacillaceae	g__Ligilactobacillus	s__Ligilactobacillus salivarius	gut	human	Russia
GCA_028864415.1	d__Bacteria	p__Bacillota	c__Bacilli	o__Lactobacillales	f__Lactobacillaceae	g__Ligilactobacillus	s__Ligilactobacillus salivarius	gut	human	Russia
GCA_029219665.1	d__Bacteria	p__Bacillota_A	c__Clostridia	o__Clostridiales	f__Clostridiaceae	g__Inconstantimicrobium	s__Inconstantimicrobium porci	gut	pig	Canada
GCA_029395415.1	d__Bacteria	p__Actinomycetota	c__Actinomycetes	o__Actinomycetales	f__Bifidobacteriaceae	g__Bifidobacterium	s__Bifidobacterium sp029392075	soil	Scaptotrigona polysticta	Brazil
GCA_029536775.1	d__Bacteria	p__Bacillota	c__Bacilli	o__Bacillales	f__Bacillaceae	g__Bacillus	s__Bacillus subtilis	food	na	Ghana
GCA_029536795.1	d__Bacteria	p__Bacillota	c__Bacilli	o__Bacillales	f__Bacillaceae	g__Bacillus	s__Bacillus subtilis	food	na	Ghana
GCA_029536835.1	d__Bacteria	p__Bacillota	c__Bacilli	o__Bacillales	f__Bacillaceae	g__Bacillus	s__Bacillus subtilis	food	na	Burkina Faso
GCA_029536855.1	d__Bacteria	p__Bacillota	c__Bacilli	o__Bacillales	f__Bacillaceae	g__Bacillus	s__Bacillus subtilis	food	na	Burkina Faso
GCA_029536935.1	d__Bacteria	p__Bacillota	c__Bacilli	o__Bacillales	f__Bacillaceae	g__Bacillus	s__Bacillus subtilis	food	Maari	Burkina Faso
GCA_029536975.1	d__Bacteria	p__Bacillota	c__Bacilli	o__Bacillales	f__Bacillaceae	g__Bacillus	s__Bacillus subtilis	food	na	not applicable
GCA_029537135.1	d__Bacteria	p__Bacillota	c__Bacilli	o__Bacillales	f__Bacillaceae	g__Bacillus	s__Bacillus subtilis	plant	na	Denmark
GCA_029664405.1	d__Bacteria	p__Bacillota	c__Bacilli	o__Lactobacillales	f__Streptococcaceae	g__Lactococcus	s__Lactococcus lactis	food	na	Australia
GCA_029664435.1	d__Bacteria	p__Bacillota	c__Bacilli	o__Lactobacillales	f__Streptococcaceae	g__Lactococcus	s__Lactococcus lactis	food	na	Australia
GCA_029664485.1	d__Bacteria	p__Bacillota	c__Bacilli	o__Lactobacillales	f__Streptococcaceae	g__Lactococcus	s__Lactococcus lactis	food	na	Australia
GCA_029664495.1	d__Bacteria	p__Bacillota	c__Bacilli	o__Lactobacillales	f__Streptococcaceae	g__Lactococcus	s__Lactococcus lactis	food	na	Australia
GCA_029667185.1	d__Bacteria	p__Bacillota	c__Bacilli	o__Lactobacillales	f__Streptococcaceae	g__Lactococcus	s__Lactococcus lactis	food	na	Australia
GCA_029743055.1	d__Bacteria	p__Bacillota	c__Bacilli	o__Lactobacillales	f__Lactobacillaceae	g__Ligilactobacillus	s__Ligilactobacillus salivarius	gut	pig	Spain
GCA_029761975.1	d__Bacteria	p__Bacillota	c__Bacilli	o__Bacillales	f__Bacillaceae	g__Bacillus	s__Bacillus subtilis	food	na	Ghana
GCA_029762035.1	d__Bacteria	p__Bacillota	c__Bacilli	o__Bacillales	f__Bacillaceae	g__Bacillus	s__Bacillus subtilis	food	na	Ghana
GCA_029762075.1	d__Bacteria	p__Bacillota	c__Bacilli	o__Bacillales	f__Bacillaceae	g__Bacillus	s__Bacillus subtilis	food	na	Ghana
GCA_029762115.1	d__Bacteria	p__Bacillota	c__Bacilli	o__Bacillales	f__Bacillaceae	g__Bacillus	s__Bacillus subtilis	food	na	Ghana
GCA_029762155.1	d__Bacteria	p__Bacillota	c__Bacilli	o__Bacillales	f__Bacillaceae	g__Bacillus	s__Bacillus subtilis	food	na	Ghana
GCA_029762235.1	d__Bacteria	p__Bacillota	c__Bacilli	o__Bacillales	f__Bacillaceae	g__Bacillus	s__Bacillus subtilis	food	na	Ghana
GCA_029762275.1	d__Bacteria	p__Bacillota	c__Bacilli	o__Bacillales	f__Bacillaceae	g__Bacillus	s__Bacillus subtilis	food	na	Ghana
GCA_029762395.1	d__Bacteria	p__Bacillota	c__Bacilli	o__Bacillales	f__Bacillaceae	g__Bacillus	s__Bacillus subtilis	food	na	Burkina Faso
GCA_029917105.1	d__Bacteria	p__Bacillota	c__Bacilli	o__Lactobacillales	f__Lactobacillaceae	g__Ligilactobacillus	s__Ligilactobacillus sp945923665	oral	human	China
GCA_029953655.1	d__Bacteria	p__Bacillota	c__Bacilli	o__Lactobacillales	f__Streptococcaceae	g__Lactococcus	s__Lactococcus lactis	food	pig	Thailand
GCA_030005595.1	d__Bacteria	p__Bacillota	c__Bacilli	o__Bacillales	f__Bacillaceae	g__Bacillus	s__Bacillus subtilis	soil	na	India
GCA_030016255.1	d__Bacteria	p__Bacillota	c__Bacilli	o__Bacillales	f__Bacillaceae	g__Bacillus	s__Bacillus subtilis	na	na	Slovenia
GCA_030053535.1	d__Bacteria	p__Bacillota	c__Bacilli	o__Lactobacillales	f__Streptococcaceae	g__Streptococcus	s__Streptococcus suis	respiratory tract	pig	Philippines
GCA_030121685.1	d__Bacteria	p__Bacillota	c__Bacilli	o__Bacillales	f__Bacillaceae	g__Bacillus	s__Bacillus subtilis	soil	na	India
GCA_030131845.1	d__Bacteria	p__Bacillota_A	c__Clostridia	o__Peptostreptococcales	f__Peptostreptococcaceae	g__Romboutsia_D	s__Romboutsia_D sedimentorum	food	na	Switzerland
GCA_030217095.1	d__Bacteria	p__Bacillota	c__Bacilli	o__Lactobacillales	f__Streptococcaceae	g__Streptococcus	s__Streptococcus agalactiae	urogenital_tract	human	USA
GCA_030229925.1	d__Bacteria	p__Actinomycetota	c__Actinomycetes	o__Mycobacteriales	f__Mycobacteriaceae	g__Corynebacterium	s__Corynebacterium propinquum	nasal	human	Botswana
GCA_030233755.1	d__Bacteria	p__Bacillota	c__Bacilli	o__Lactobacillales	f__Streptococcaceae	g__Streptococcus	s__Streptococcus agalactiae	urogenital_tract	human	USA
GCA_030237775.1	d__Bacteria	p__Bacillota	c__Bacilli	o__Lactobacillales	f__Lactobacillaceae	g__Ligilactobacillus	s__Ligilactobacillus salivarius	dairy	animal	China
GCA_030408595.1	d__Bacteria	p__Actinomycetota	c__Actinomycetes	o__Mycobacteriales	f__Mycobacteriaceae	g__Corynebacterium	s__Corynebacterium canis	wound	human	Germany
GCA_030408815.1	d__Bacteria	p__Actinomycetota	c__Actinomycetes	o__Mycobacteriales	f__Mycobacteriaceae	g__Corynebacterium	s__Corynebacterium freiburgense	wound	human	Germany
GCA_030433815.1	d__Bacteria	p__Bacillota	c__Bacilli	o__Paenibacillales	f__Paenibacillaceae	g__Paenibacillus_J	s__Paenibacillus_J kyungheensis	plant	Pisum sativum	USA
GCA_030450615.1	d__Bacteria	p__Actinomycetota	c__Actinomycetes	o__Propionibacteriales	f__Propionibacteriaceae	g__Luteococcus	s__Luteococcus japonicus	dairy	na	Spain
GCA_030489665.1	d__Bacteria	p__Bacillota	c__Bacilli	o__Lactobacillales	f__Streptococcaceae	g__Lactococcus	s__Lactococcus lactis	food	na	South Korea
GCA_030519455.1	d__Bacteria	p__Bacillota	c__Bacilli	o__Bacillales	f__Bacillaceae	g__Bacillus	s__Bacillus subtilis	marine	Hexactinellid	Atlantic Ocean
GCA_030585465.1	d__Bacteria	p__Bacillota_A	c__Clostridia	o__Clostridiales	f__Clostridiaceae	g__Clostridium_AD	s__Clostridium_AD estertheticum	gut	cow	Switzerland
GCA_030585485.1	d__Bacteria	p__Bacillota_A	c__Clostridia	o__Clostridiales	f__Clostridiaceae	g__Clostridium_AD	s__Clostridium_AD estertheticum	gut	cow	Switzerland
GCA_030585545.1	d__Bacteria	p__Bacillota_A	c__Clostridia	o__Clostridiales	f__Clostridiaceae	g__Clostridium_AD	s__Clostridium_AD estertheticum	gut	cow	Switzerland
GCA_030908585.1	d__Bacteria	p__Bacillota	c__Bacilli	o__Bacillales	f__Anoxybacillaceae	g__Geobacillus	s__Geobacillus proteiniphilus	paper mill	na	Sweden
GCA_030909955.1	d__Bacteria	p__Bacillota	c__Bacilli	o__Bacillales	f__Bacillaceae	g__Bacillus	s__Bacillus subtilis	food	na	China
GCA_031192325.1	d__Bacteria	p__Bacillota	c__Bacilli	o__Lactobacillales	f__Streptococcaceae	g__Streptococcus	s__Streptococcus salivarius	blood	human	USA
GCA_031316495.1	d__Bacteria	p__Bacillota	c__Bacilli	o__Bacillales	f__Bacillaceae	g__Bacillus	s__Bacillus spizizenii	na	na	Missing
GCA_031454175.1	d__Bacteria	p__Bacillota	c__Bacilli	o__Paenibacillales	f__Paenibacillaceae	g__Paenibacillus_J	s__Paenibacillus_J hunanensis	na	na	China
GCA_032464685.1	d__Bacteria	p__Bacillota	c__Bacilli	o__Lactobacillales	f__Streptococcaceae	g__Lactococcus	s__Lactococcus lactis	food	na	Netherlands
GCA_032464735.1	d__Bacteria	p__Bacillota	c__Bacilli	o__Lactobacillales	f__Streptococcaceae	g__Lactococcus	s__Lactococcus lactis	food	na	Netherlands
GCA_032586255.1	d__Bacteria	p__Bacillota	c__Bacilli	o__Lactobacillales	f__Streptococcaceae	g__Lactococcus	s__Lactococcus cremoris	dairy	na	Netherlands
GCA_032878815.1	d__Bacteria	p__Bacillota	c__Bacilli	o__Lactobacillales	f__Streptococcaceae	g__Lactococcus	s__Lactococcus lactis	food	na	China
GCA_032937075.1	d__Bacteria	p__Bacillota	c__Bacilli	o__Lactobacillales	f__Streptococcaceae	g__Streptococcus	s__Streptococcus intermedius	blood	human	China
GCA_033023055.1	d__Bacteria	p__Bacillota	c__Bacilli	o__Lactobacillales	f__Streptococcaceae	g__Streptococcus	s__Streptococcus pasteurianus	oral	pig	China
GCA_033023095.1	d__Bacteria	p__Bacillota	c__Bacilli	o__Lactobacillales	f__Streptococcaceae	g__Streptococcus	s__Streptococcus pasteurianus	oral	pig	China
GCA_033023115.1	d__Bacteria	p__Bacillota	c__Bacilli	o__Lactobacillales	f__Streptococcaceae	g__Streptococcus	s__Streptococcus pasteurianus	oral	pig	China
GCA_033023195.1	d__Bacteria	p__Bacillota	c__Bacilli	o__Lactobacillales	f__Streptococcaceae	g__Streptococcus	s__Streptococcus pasteurianus	oral	pig	China
GCA_900007905.1	d__Bacteria	p__Bacillota	c__Bacilli	o__Lactobacillales	f__Streptococcaceae	g__Streptococcus	s__Streptococcus suis	blood	pig	Netherlands
GCA_900009905.1	d__Bacteria	p__Bacillota	c__Bacilli	o__Lactobacillales	f__Streptococcaceae	g__Streptococcus	s__Streptococcus suis	blood	pig	Netherlands
GCA_900010565.1	d__Bacteria	p__Bacillota	c__Bacilli	o__Lactobacillales	f__Streptococcaceae	g__Streptococcus	s__Streptococcus suis	blood	pig	Netherlands
GCA_900016175.1	d__Bacteria	p__Bacillota	c__Bacilli	o__Lactobacillales	f__Lactobacillaceae	g__Leuconostoc	s__Leuconostoc gasicomitatum	food	na	Finland
GCA_900049635.1	d__Bacteria	p__Bacillota	c__Bacilli	o__Lactobacillales	f__Streptococcaceae	g__Streptococcus	s__Streptococcus suis	pig_unknown	pig	United Kingdom
GCA_900050395.1	d__Bacteria	p__Bacillota	c__Bacilli	o__Lactobacillales	f__Streptococcaceae	g__Streptococcus	s__Streptococcus suis_W	pig_unknown	pig	United Kingdom
GCA_900050415.1	d__Bacteria	p__Bacillota	c__Bacilli	o__Lactobacillales	f__Streptococcaceae	g__Streptococcus	s__Streptococcus suis	pig_unknown	pig	United Kingdom
GCA_900050435.1	d__Bacteria	p__Bacillota	c__Bacilli	o__Lactobacillales	f__Streptococcaceae	g__Streptococcus	s__Streptococcus suis	pig_unknown	pig	United Kingdom
GCA_900050845.1	d__Bacteria	p__Bacillota	c__Bacilli	o__Lactobacillales	f__Streptococcaceae	g__Streptococcus	s__Streptococcus suis	pig_unknown	pig	United Kingdom
GCA_900051255.1	d__Bacteria	p__Bacillota	c__Bacilli	o__Lactobacillales	f__Streptococcaceae	g__Streptococcus	s__Streptococcus suis	pig_unknown	pig	United Kingdom
GCA_900051265.1	d__Bacteria	p__Bacillota	c__Bacilli	o__Lactobacillales	f__Streptococcaceae	g__Streptococcus	s__Streptococcus suis	pig_unknown	pig	United Kingdom
GCA_900051595.1	d__Bacteria	p__Bacillota	c__Bacilli	o__Lactobacillales	f__Streptococcaceae	g__Streptococcus	s__Streptococcus suis	pig_unknown	pig	United Kingdom
GCA_900052005.1	d__Bacteria	p__Bacillota	c__Bacilli	o__Lactobacillales	f__Streptococcaceae	g__Streptococcus	s__Streptococcus suis	human_unknown	human	Viet Nam
GCA_900053795.1	d__Bacteria	p__Bacillota	c__Bacilli	o__Lactobacillales	f__Streptococcaceae	g__Streptococcus	s__Streptococcus suis	human_unknown	human	Viet Nam
GCA_900054565.1	d__Bacteria	p__Bacillota	c__Bacilli	o__Lactobacillales	f__Streptococcaceae	g__Streptococcus	s__Streptococcus suis	pig_unknown	pig	United Kingdom
GCA_900054575.1	d__Bacteria	p__Bacillota	c__Bacilli	o__Lactobacillales	f__Streptococcaceae	g__Streptococcus	s__Streptococcus suis	pig_unknown	pig	United Kingdom
GCA_900054835.1	d__Bacteria	p__Bacillota	c__Bacilli	o__Lactobacillales	f__Streptococcaceae	g__Streptococcus	s__Streptococcus suis	pig_unknown	pig	United Kingdom
GCA_900054845.1	d__Bacteria	p__Bacillota	c__Bacilli	o__Lactobacillales	f__Streptococcaceae	g__Streptococcus	s__Streptococcus suis	pig_unknown	pig	United Kingdom
GCA_900056525.1	d__Bacteria	p__Bacillota	c__Bacilli	o__Lactobacillales	f__Streptococcaceae	g__Streptococcus	s__Streptococcus suis	pig_unknown	pig	United Kingdom
GCA_900056545.1	d__Bacteria	p__Bacillota	c__Bacilli	o__Lactobacillales	f__Streptococcaceae	g__Streptococcus	s__Streptococcus suis	pig_unknown	pig	United Kingdom
GCA_900056615.1	d__Bacteria	p__Bacillota	c__Bacilli	o__Lactobacillales	f__Streptococcaceae	g__Streptococcus	s__Streptococcus suis	pig_unknown	pig	Viet Nam
GCA_900058015.1	d__Bacteria	p__Bacillota	c__Bacilli	o__Lactobacillales	f__Streptococcaceae	g__Streptococcus	s__Streptococcus suis	pig_unknown	pig	United Kingdom
GCA_900058025.1	d__Bacteria	p__Bacillota	c__Bacilli	o__Lactobacillales	f__Streptococcaceae	g__Streptococcus	s__Streptococcus suis	pig_unknown	pig	United Kingdom
GCA_900058065.1	d__Bacteria	p__Bacillota	c__Bacilli	o__Lactobacillales	f__Streptococcaceae	g__Streptococcus	s__Streptococcus suis	human_unknown	human	Viet Nam
GCA_900058265.1	d__Bacteria	p__Bacillota	c__Bacilli	o__Lactobacillales	f__Streptococcaceae	g__Streptococcus	s__Streptococcus suis	pig_unknown	pig	United Kingdom
GCA_900058275.1	d__Bacteria	p__Bacillota	c__Bacilli	o__Lactobacillales	f__Streptococcaceae	g__Streptococcus	s__Streptococcus suis	human_unknown	human	Viet Nam
GCA_900058315.1	d__Bacteria	p__Bacillota	c__Bacilli	o__Lactobacillales	f__Streptococcaceae	g__Streptococcus	s__Streptococcus suis	pig_unknown	pig	Viet Nam
GCA_900058505.1	d__Bacteria	p__Bacillota	c__Bacilli	o__Lactobacillales	f__Streptococcaceae	g__Streptococcus	s__Streptococcus suis	human_unknown	human	Viet Nam
GCA_900058685.1	d__Bacteria	p__Bacillota	c__Bacilli	o__Lactobacillales	f__Streptococcaceae	g__Streptococcus	s__Streptococcus suis	pig_unknown	pig	United Kingdom
GCA_900059085.1	d__Bacteria	p__Bacillota	c__Bacilli	o__Lactobacillales	f__Streptococcaceae	g__Streptococcus	s__Streptococcus suis	pig_unknown	pig	United Kingdom
GCA_900059115.1	d__Bacteria	p__Bacillota	c__Bacilli	o__Lactobacillales	f__Streptococcaceae	g__Streptococcus	s__Streptococcus suis	pig_unknown	pig	United Kingdom
GCA_900059415.1	d__Bacteria	p__Bacillota	c__Bacilli	o__Lactobacillales	f__Streptococcaceae	g__Streptococcus	s__Streptococcus suis	pig_unknown	pig	United Kingdom
GCA_900059425.1	d__Bacteria	p__Bacillota	c__Bacilli	o__Lactobacillales	f__Streptococcaceae	g__Streptococcus	s__Streptococcus suis	pig_unknown	pig	United Kingdom
GCA_900059465.1	d__Bacteria	p__Bacillota	c__Bacilli	o__Lactobacillales	f__Streptococcaceae	g__Streptococcus	s__Streptococcus suis	human_unknown	human	Viet Nam
GCA_900059495.1	d__Bacteria	p__Bacillota	c__Bacilli	o__Lactobacillales	f__Streptococcaceae	g__Streptococcus	s__Streptococcus suis	human_unknown	human	Viet Nam
GCA_900059775.1	d__Bacteria	p__Bacillota	c__Bacilli	o__Lactobacillales	f__Streptococcaceae	g__Streptococcus	s__Streptococcus suis	pig_unknown	pig	United Kingdom
GCA_900059895.1	d__Bacteria	p__Bacillota	c__Bacilli	o__Lactobacillales	f__Streptococcaceae	g__Streptococcus	s__Streptococcus suis	pig_unknown	pig	United Kingdom
GCA_900060325.1	d__Bacteria	p__Bacillota	c__Bacilli	o__Lactobacillales	f__Streptococcaceae	g__Streptococcus	s__Streptococcus suis	pig_unknown	pig	United Kingdom
GCA_900060645.1	d__Bacteria	p__Bacillota	c__Bacilli	o__Lactobacillales	f__Streptococcaceae	g__Streptococcus	s__Streptococcus suis_P	pig_unknown	pig	United Kingdom
GCA_900060665.1	d__Bacteria	p__Bacillota	c__Bacilli	o__Lactobacillales	f__Streptococcaceae	g__Streptococcus	s__Streptococcus suis	human_unknown	human	Viet Nam
GCA_900060955.1	d__Bacteria	p__Bacillota	c__Bacilli	o__Lactobacillales	f__Streptococcaceae	g__Streptococcus	s__Streptococcus suis	pig_unknown	pig	United Kingdom
GCA_900061365.1	d__Bacteria	p__Bacillota	c__Bacilli	o__Lactobacillales	f__Streptococcaceae	g__Streptococcus	s__Streptococcus suis	pig_unknown	pig	United Kingdom
GCA_900061385.1	d__Bacteria	p__Bacillota	c__Bacilli	o__Lactobacillales	f__Streptococcaceae	g__Streptococcus	s__Streptococcus suis	pig_unknown	pig	United Kingdom
GCA_900062255.1	d__Bacteria	p__Bacillota	c__Bacilli	o__Lactobacillales	f__Streptococcaceae	g__Streptococcus	s__Streptococcus suis	pig_unknown	pig	United Kingdom
GCA_900062275.1	d__Bacteria	p__Bacillota	c__Bacilli	o__Lactobacillales	f__Streptococcaceae	g__Streptococcus	s__Streptococcus suis_W	pig_unknown	pig	United Kingdom
GCA_900063015.1	d__Bacteria	p__Bacillota	c__Bacilli	o__Lactobacillales	f__Streptococcaceae	g__Streptococcus	s__Streptococcus suis	pig_unknown	pig	Viet Nam
GCA_900064665.1	d__Bacteria	p__Bacillota	c__Bacilli	o__Lactobacillales	f__Streptococcaceae	g__Streptococcus	s__Streptococcus suis	pig_unknown	pig	United Kingdom
GCA_900064675.1	d__Bacteria	p__Bacillota	c__Bacilli	o__Lactobacillales	f__Streptococcaceae	g__Streptococcus	s__Streptococcus suis	pig_unknown	pig	United Kingdom
GCA_900065045.1	d__Bacteria	p__Bacillota	c__Bacilli	o__Lactobacillales	f__Streptococcaceae	g__Streptococcus	s__Streptococcus suis	pig_unknown	pig	United Kingdom
GCA_900065235.1	d__Bacteria	p__Bacillota	c__Bacilli	o__Lactobacillales	f__Streptococcaceae	g__Streptococcus	s__Streptococcus suis	pig_unknown	pig	United Kingdom
GCA_900065705.1	d__Bacteria	p__Bacillota	c__Bacilli	o__Lactobacillales	f__Streptococcaceae	g__Streptococcus	s__Streptococcus suis	pig_unknown	pig	United Kingdom
GCA_900065725.1	d__Bacteria	p__Bacillota	c__Bacilli	o__Lactobacillales	f__Streptococcaceae	g__Streptococcus	s__Streptococcus suis	pig_unknown	pig	United Kingdom
GCA_900065735.1	d__Bacteria	p__Bacillota	c__Bacilli	o__Lactobacillales	f__Streptococcaceae	g__Streptococcus	s__Streptococcus suis	pig_unknown	pig	United Kingdom
GCA_900065765.1	d__Bacteria	p__Bacillota	c__Bacilli	o__Lactobacillales	f__Streptococcaceae	g__Streptococcus	s__Streptococcus suis	pig_unknown	pig	United Kingdom
GCA_900065785.1	d__Bacteria	p__Bacillota	c__Bacilli	o__Lactobacillales	f__Streptococcaceae	g__Streptococcus	s__Streptococcus suis	pig_unknown	pig	United Kingdom
GCA_900065795.1	d__Bacteria	p__Bacillota	c__Bacilli	o__Lactobacillales	f__Streptococcaceae	g__Streptococcus	s__Streptococcus suis	human_unknown	human	Viet Nam
GCA_900065805.1	d__Bacteria	p__Bacillota	c__Bacilli	o__Lactobacillales	f__Streptococcaceae	g__Streptococcus	s__Streptococcus suis	human_unknown	human	Viet Nam
GCA_900073475.1	d__Bacteria	p__Bacillota	c__Bacilli	o__Lactobacillales	f__Streptococcaceae	g__Streptococcus	s__Streptococcus agalactiae	dairy	cow	France
GCA_900073555.1	d__Bacteria	p__Bacillota	c__Bacilli	o__Lactobacillales	f__Streptococcaceae	g__Streptococcus	s__Streptococcus agalactiae	dairy	cow	France
GCA_900074065.1	d__Bacteria	p__Bacillota	c__Bacilli	o__Lactobacillales	f__Streptococcaceae	g__Streptococcus	s__Streptococcus agalactiae	dairy	cow	Portugal
GCA_900095345.1	d__Bacteria	p__Bacillota	c__Bacilli	o__Bacillales	f__Bacillaceae	g__Bacillus	s__Bacillus spizizenii	na	na	na
GCA_900099985.1	d__Bacteria	p__Actinomycetota	c__Actinomycetes	o__Streptosporangiales	f__Streptosporangiaceae	g__Thermostaphylospora	s__Thermostaphylospora chromogena	na	na	na
GCA_900100035.1	d__Bacteria	p__Bacillota	c__Bacilli	o__Lactobacillales	f__Streptococcaceae	g__Streptococcus	s__Streptococcus equinus	gut	cow	New Zealand
GCA_900100545.1	d__Bacteria	p__Bacillota_A	c__Clostridia	o__Lachnospirales	f__Lachnospiraceae	g__Pseudobutyrivibrio	s__Pseudobutyrivibrio sp900100545	gut	cow	USA
GCA_900109395.1	d__Bacteria	p__Bacillota	c__Bacilli	o__Lactobacillales	f__Streptococcaceae	g__Streptococcus	s__Streptococcus equinus	gut	cow	USA
GCA_900111865.1	d__Bacteria	p__Bacillota	c__Bacilli	o__Bacillales	f__Anoxybacillaceae	g__Parageobacillus	s__Parageobacillus thermantarcticus	soil	na	Antarctica
GCA_900115215.1	d__Bacteria	p__Bacillota_A	c__Clostridia	o__Lachnospirales	f__Lachnospiraceae	g__Pseudobutyrivibrio	s__Pseudobutyrivibrio sp900100545	gut	sheep	Australia
GCA_900115895.1	d__Bacteria	p__Bacillota	c__Bacilli	o__Lactobacillales	f__Streptococcaceae	g__Streptococcus	s__Streptococcus equinus	gut	cow	USA
GCA_900155685.1	d__Bacteria	p__Bacillota	c__Bacilli	o__Paenibacillales	f__Paenibacillaceae	g__Paenibacillus_A	s__Paenibacillus_A bouchesdurhonensis	gut	human	France
GCA_900177305.1	d__Bacteria	p__Bacillota	c__Bacilli	o__Bacillales	f__Bacillaceae	g__Bacillus	s__Bacillus subtilis	na	na	na
GCA_900191025.1	d__Bacteria	p__Bacillota	c__Bacilli	o__Lactobacillales	f__Streptococcaceae	g__Streptococcus	s__Streptococcus pneumoniae	nasal	human	United Kingdom
GCA_900195045.1	d__Bacteria	p__Bacillota	c__Bacilli	o__Lactobacillales	f__Streptococcaceae	g__Streptococcus	s__Streptococcus pneumoniae	nasal	human	United Kingdom
GCA_900215365.1	d__Bacteria	p__Bacillota	c__Bacilli	o__Bacillales	f__Bacillaceae	g__Bacillus	s__Bacillus subtilis	na	na	na
GCA_900445425.1	d__Bacteria	p__Bacillota	c__Bacilli	o__Bacillales	f__Bacillaceae	g__Bacillus	s__Bacillus spizizenii	water	na	na
GCA_900458135.1	d__Bacteria	p__Bacillota	c__Bacilli	o__Staphylococcales	f__Staphylococcaceae	g__Staphylococcus	s__Staphylococcus aureus	na	na	na
GCA_900458965.1	d__Bacteria	p__Bacillota	c__Bacilli	o__Lactobacillales	f__Streptococcaceae	g__Streptococcus	s__Streptococcus agalactiae	dairy	environmental	United Kingdom
GCA_900459155.1	d__Bacteria	p__Bacillota	c__Bacilli	o__Lactobacillales	f__Streptococcaceae	g__Streptococcus	s__Streptococcus agalactiae	na	na	na
GCA_900459245.1	d__Bacteria	p__Bacillota	c__Bacilli	o__Lactobacillales	f__Streptococcaceae	g__Streptococcus	s__Streptococcus agalactiae	na	human	na
GCA_900490735.1	d__Bacteria	p__Bacillota	c__Bacilli	o__Lactobacillales	f__Streptococcaceae	g__Streptococcus	s__Streptococcus intermedius	brain	human	France
GCA_900490815.1	d__Bacteria	p__Bacillota	c__Bacilli	o__Lactobacillales	f__Streptococcaceae	g__Streptococcus	s__Streptococcus intermedius	brain	human	France
GCA_900626095.1	d__Bacteria	p__Bacillota_A	c__Clostridia	o__Clostridiales	f__Clostridiaceae	g__Clostridium_AS	s__Clostridium_AS rectalis	gut	human	France
GCA_900631615.1	d__Bacteria	p__Actinomycetota	c__Actinomycetes	o__Mycobacteriales	f__Mycobacteriaceae	g__Tsukamurella	s__Tsukamurella paurometabola_A	lung	human	Japan
GCA_900636435.1	d__Bacteria	p__Bacillota	c__Bacilli	o__Lactobacillales	f__Streptococcaceae	g__Streptococcus	s__Streptococcus salivarius	blood	human
GCA_902167555.1	d__Bacteria	p__Actinomycetota	c__Actinomycetes	o__Actinomycetales	f__Bifidobacteriaceae	g__Bifidobacterium	s__Bifidobacterium infantis	gut	human	United States
GCA_902364565.1	d__Bacteria	p__Bacillota	c__Bacilli	o__Lactobacillales	f__Streptococcaceae	g__Lactococcus	s__Lactococcus lactis	gut	na	China
GCA_902858925.1	d__Bacteria	p__Bacillota	c__Bacilli	o__Lactobacillales	f__Streptococcaceae	g__Streptococcus	s__Streptococcus salivarius	blood	human	France
GCA_905319145.1	d__Bacteria	p__Bacillota	c__Bacilli	o__Bacillales	f__Bacillaceae	g__Bacillus	s__Bacillus subtilis	soil	na	United Kingdom
GCA_918026825.1	d__Bacteria	p__Bacillota_A	c__Clostridia	o__Clostridiales	f__Clostridiaceae	g__Clostridium	s__Clostridium neonatale	gut	human	France
GCA_918026835.1	d__Bacteria	p__Bacillota_A	c__Clostridia	o__Clostridiales	f__Clostridiaceae	g__Clostridium	s__Clostridium neonatale	gut	human	France
GCA_925281505.1	d__Bacteria	p__Bacillota	c__Bacilli	o__Lactobacillales	f__Streptococcaceae	g__Lactococcus	s__Lactococcus lactis	dairy	na	Slovenia
GCA_925288765.1	d__Bacteria	p__Bacillota	c__Bacilli	o__Lactobacillales	f__Streptococcaceae	g__Lactococcus	s__Lactococcus lactis	dairy	na	Slovenia
GCA_925299355.1	d__Bacteria	p__Bacillota	c__Bacilli	o__Lactobacillales	f__Lactobacillaceae	g__Lactobacillus	s__Lactobacillus paragasseri	human milk	human	Slovenia
GCA_925301855.1	d__Bacteria	p__Bacillota	c__Bacilli	o__Lactobacillales	f__Streptococcaceae	g__Lactococcus	s__Lactococcus lactis	food	na	na
GCA_932751155.1	d__Bacteria	p__Bacillota	c__Bacilli	o__Lactobacillales	f__Streptococcaceae	g__Streptococcus	s__Streptococcus thoraltensis	gut	human	Germany
GCA_934215815.1	d__Bacteria	p__Bacillota	c__Bacilli	o__Lactobacillales	f__Streptococcaceae	g__Lactococcus	s__Lactococcus lactis	gut	human	Tanzania
GCA_939147835.1	d__Bacteria	p__Actinomycetota	c__Actinomycetes	o__Actinomycetales	f__Bifidobacteriaceae	g__Bifidobacterium	s__Bifidobacterium infantis	gut	human	Tanzania
GCA_939148425.1	d__Bacteria	p__Actinomycetota	c__Actinomycetes	o__Actinomycetales	f__Bifidobacteriaceae	g__Bifidobacterium	s__Bifidobacterium infantis	gut	human	Tanzania
GCA_939171695.1	d__Bacteria	p__Actinomycetota	c__Actinomycetes	o__Actinomycetales	f__Bifidobacteriaceae	g__Bifidobacterium	s__Bifidobacterium infantis	gut	human	Tanzania
GCA_946887765.1	d__Bacteria	p__Bacillota	c__Bacilli	o__Lactobacillales	f__Lactobacillaceae	g__Apilactobacillus	s__Apilactobacillus kunkeei	gut	bee	Sweden
GCA_946888505.1	d__Bacteria	p__Bacillota	c__Bacilli	o__Lactobacillales	f__Lactobacillaceae	g__Apilactobacillus	s__Apilactobacillus kunkeei	gut	bee	Sweden
GCA_947054575.1	d__Bacteria	p__Bacillota_A	c__Clostridia	o__Clostridiales	f__Clostridiaceae	g__Clostridium	s__Clostridium neonatale	gut	human	France
GCA_947054585.1	d__Bacteria	p__Bacillota_A	c__Clostridia	o__Clostridiales	f__Clostridiaceae	g__Clostridium	s__Clostridium neonatale	gut	human	France
GCA_947054595.1	d__Bacteria	p__Bacillota_A	c__Clostridia	o__Clostridiales	f__Clostridiaceae	g__Clostridium	s__Clostridium neonatale	gut	human	France
GCA_947054675.1	d__Bacteria	p__Bacillota_A	c__Clostridia	o__Clostridiales	f__Clostridiaceae	g__Clostridium	s__Clostridium neonatale	gut	human	France
GCA_947054685.1	d__Bacteria	p__Bacillota_A	c__Clostridia	o__Clostridiales	f__Clostridiaceae	g__Clostridium	s__Clostridium neonatale	gut	human	France
GCA_947059885.1	d__Bacteria	p__Bacillota_A	c__Clostridia	o__Clostridiales	f__Clostridiaceae	g__Clostridium	s__Clostridium neonatale	gut	human	France
GCA_947059895.1	d__Bacteria	p__Bacillota_A	c__Clostridia	o__Clostridiales	f__Clostridiaceae	g__Clostridium	s__Clostridium neonatale	gut	human	France
GCA_947061625.1	d__Bacteria	p__Bacillota_A	c__Clostridia	o__Clostridiales	f__Clostridiaceae	g__Clostridium	s__Clostridium neonatale	gut	human	France
GCA_947062035.1	d__Bacteria	p__Bacillota_A	c__Clostridia	o__Clostridiales	f__Clostridiaceae	g__Clostridium	s__Clostridium neonatale	gut	human	France
GCA_947064825.1	d__Bacteria	p__Bacillota_A	c__Clostridia	o__Clostridiales	f__Clostridiaceae	g__Clostridium	s__Clostridium neonatale	gut	human	France
GCA_947064895.1	d__Bacteria	p__Bacillota_A	c__Clostridia	o__Clostridiales	f__Clostridiaceae	g__Clostridium	s__Clostridium neonatale	gut	human	France
GCA_947065575.1	d__Bacteria	p__Bacillota_A	c__Clostridia	o__Clostridiales	f__Clostridiaceae	g__Clostridium	s__Clostridium neonatale	gut	human	France
GCA_947065665.1	d__Bacteria	p__Bacillota_A	c__Clostridia	o__Clostridiales	f__Clostridiaceae	g__Clostridium	s__Clostridium neonatale	gut	human	France
GCA_947065965.1	d__Bacteria	p__Bacillota_A	c__Clostridia	o__Clostridiales	f__Clostridiaceae	g__Clostridium	s__Clostridium neonatale	gut	human	France
GCA_947066195.1	d__Bacteria	p__Bacillota_A	c__Clostridia	o__Clostridiales	f__Clostridiaceae	g__Clostridium	s__Clostridium neonatale	gut	human	France
GCA_947066335.1	d__Bacteria	p__Bacillota_A	c__Clostridia	o__Clostridiales	f__Clostridiaceae	g__Clostridium	s__Clostridium neonatale	gut	human	France
GCA_947066655.1	d__Bacteria	p__Bacillota_A	c__Clostridia	o__Clostridiales	f__Clostridiaceae	g__Clostridium	s__Clostridium neonatale	gut	human	France
GCA_947067415.1	d__Bacteria	p__Bacillota_A	c__Clostridia	o__Clostridiales	f__Clostridiaceae	g__Clostridium	s__Clostridium neonatale	gut	human	France
GCA_947067565.1	d__Bacteria	p__Bacillota_A	c__Clostridia	o__Clostridiales	f__Clostridiaceae	g__Clostridium	s__Clostridium neonatale	gut	human	France
GCA_947308445.1	d__Bacteria	p__Bacillota_A	c__Clostridia	o__Clostridiales	f__Clostridiaceae	g__Clostridium	s__Clostridium neonatale	gut	human	France
GCA_947494875.1	d__Bacteria	p__Actinomycetota	c__Actinomycetes	o__Mycobacteriales	f__Mycobacteriaceae	g__Williamsia_A	s__Williamsia_A sp947494875	marine	na	China
GCA_947644355.1	d__Bacteria	p__Bacillota_A	c__Clostridia	o__Lachnospirales	f__Lachnospiraceae	g__Blautia	s__Blautia pseudococcoides	gut	mouse	China
GCA_950101985.1	d__Bacteria	p__Bacillota	c__Bacilli	o__Lactobacillales	f__Streptococcaceae	g__Streptococcus	s__Streptococcus thermophilus	dairy	na	France
GCA_958411575.1	d__Bacteria	p__Bacillota	c__Bacilli	o__Bacillales	f__Bacillaceae	g__Bacillus	s__Bacillus spizizenii	gut	human	na
GCA_959028625.1	d__Bacteria	p__Bacillota_A	c__Clostridia	o__Clostridiales	f__Clostridiaceae	g__Clostridium	s__Clostridium lentum	gut	human	South Korea
GCA_963527335.1	d__Bacteria	p__Bacillota	c__Bacilli	o__Lactobacillales	f__Streptococcaceae	g__Streptococcus	s__Streptococcus pseudopneumoniae_R	oral	human	Australia
MGYG000000226	d__Bacteria	p__Bacillota	c__Bacilli	o__Lactobacillales	f__Streptococcaceae	g__Lactococcus	s__Lactococcus lactis	gut	human	China
MGYG000003806	d__Bacteria	p__Actinomycetota	c__Actinomycetes	o__Mycobacteriales	f__Mycobacteriaceae	g__Corynebacterium	s__Corynebacterium sp902489365	gut	human	Canada
MGYG000004680	d__Bacteria	p__Bacillota_A	c__Clostridia	o__Lachnospirales	f__Lachnospiraceae	g__Lacrimispora	s__Lacrimispora sp905215155	gut	human	Germany
MGYG000037346	d__Bacteria	p__Bacteroidota	c__Bacteroidia	o__Bacteroidales	f__Bacteroidaceae	g__Phocaeicola	s__Phocaeicola dorei	gut	human	Russia
MGYG000066483	d__Bacteria	p__Bacillota	c__Bacilli	o__Lactobacillales	f__Streptococcaceae	g__Streptococcus	s__Streptococcus equinus	gut	human	Italy
MGYG000069900	d__Bacteria	p__Bacillota	c__Bacilli	o__Lactobacillales	f__Streptococcaceae	g__Lactococcus	s__Lactococcus lactis	gut	human	United Kingdom
MGYG000075800	d__Bacteria	p__Bacillota_A	c__Clostridia	o__Lachnospirales	f__Lachnospiraceae	g__Ruminococcus_B	s__Ruminococcus_B gnavus	gut	human	United States
MGYG000086390	d__Bacteria	p__Bacillota_A	c__Clostridia	o__Clostridiales	f__Clostridiaceae	g__Clostridium	s__Clostridium neonatale	gut	human	Finland
MGYG000086517	d__Bacteria	p__Bacillota	c__Bacilli	o__Lactobacillales	f__Lactobacillaceae	g__Ligilactobacillus	s__Ligilactobacillus sp945923665	gut	human	China
MGYG000100239	d__Bacteria	p__Bacillota	c__Bacilli	o__Lactobacillales	f__Streptococcaceae	g__Lactococcus	s__Lactococcus lactis	gut	human	Denmark
MGYG000121622	d__Bacteria	p__Bacteroidota	c__Bacteroidia	o__Bacteroidales	f__Bacteroidaceae	g__Bacteroides	s__Bacteroides nordii	gut	human	Denmark
MGYG000130817	d__Bacteria	p__Bacillota_I	c__Bacilli_A	o__Erysipelotrichales	f__Coprobacillaceae	g__Faecalibacillus	s__Faecalibacillus intestinalis	gut	human	China
MGYG000175713	d__Bacteria	p__Bacillota	c__Bacilli	o__Lactobacillales	f__Lactobacillaceae	g__Ligilactobacillus	s__Ligilactobacillus salivarius	gut	human	Germany
MGYG000185527	d__Bacteria	p__Bacillota_A	c__Clostridia	o__Lachnospirales	f__Lachnospiraceae	g__Eubacterium_G	s__Eubacterium_G ventriosum	gut	human	Spain
MGYG000190779	d__Bacteria	p__Bacillota	c__Bacilli	o__Lactobacillales	f__Lactobacillaceae	g__Ligilactobacillus	s__Ligilactobacillus sp945923665	gut	human	China
MGYG000218646	d__Bacteria	p__Bacillota	c__Bacilli	o__Lactobacillales	f__Streptococcaceae	g__Lactococcus	s__Lactococcus lactis	gut	human	Germany
MGYG000228449	d__Bacteria	p__Bacillota_A	c__Clostridia	o__Lachnospirales	f__Lachnospiraceae	g__Roseburia	s__Roseburia sp900550935	gut	human	Fiji
MGYG000231380	d__Bacteria	p__Bacillota	c__Bacilli	o__Lactobacillales	f__Lactobacillaceae	g__Ligilactobacillus	s__Ligilactobacillus salivarius	gut	human	China
MGYG000259859	d__Bacteria	p__Bacillota_I	c__Bacilli_A	o__Erysipelotrichales	f__Coprobacillaceae	g__Thomasclavelia	s__Thomasclavelia ramosa	gut	human	Japan
MGYG000280734	d__Bacteria	p__Bacillota	c__Bacilli	o__Lactobacillales	f__Streptococcaceae	g__Streptococcus	s__Streptococcus pasteurianus	gut	human	France
MGYG000281903	d__Bacteria	p__Bacillota_A	c__Clostridia	o__Lachnospirales	f__Lachnospiraceae	g__Anaerobutyricum	s__Anaerobutyricum hallii	gut	human	Austria
MGYG000284567	d__Bacteria	p__Bacillota_A	c__Clostridia	o__Lachnospirales	f__Lachnospiraceae	g__Roseburia	s__Roseburia sp900550935	gut	human	Peru
MGYG000301592	d__Bacteria	p__Bacillota	c__Bacilli	o__Lactobacillales	f__Streptococcaceae	g__Streptococcus	s__Streptococcus pasteurianus	gut	pig	China
MGYG000307678	d__Bacteria	p__Bacillota_I	c__Bacilli_A	o__RF39	f__UBA660	g__Coprovivens	s__Coprovivens excrementavium	gut	chicken	na
MGYG000313421	d__Bacteria	p__Bacillota_A	c__Clostridia	o__TANB77	f__CAG-508	g__CAG-273	s__CAG-273 sp946500265	gut	chicken	Spain
MGYG000321182	d__Bacteria	p__Bacillota	c__Bacilli	o__Lactobacillales	f__Lactobacillaceae	g__Bombilactobacillus	s__Bombilactobacillus mellis_A	gut	bee	China
MGYG000321476	d__Bacteria	p__Bacillota	c__Bacilli	o__Lactobacillales	f__Lactobacillaceae	g__Lactobacillus	s__Lactobacillus helsingborgensis	gut	bee	Italy
