# Supplementary material for: Nisin-like biosynthetic gene clusters are widely distributed across microbiomes
Source: mBio. 2025 Sep 10;16(10):e01545-25. doi: 10.1128/mbio.01545-25 (PMC12506125; doi:10.1128/mbio.01545-25)
Supplement: Table S2 — Core peptides and their genomic location. [file mbio.01545-25-s0003.csv]

nucleotide_acc	locus_tag	start	stop	sequence	id	assembly	domain	phylum	class	order	family	genus	species
NC_006510.1	CPILPN_01695	314934	315104	MAKLDDFDLDIVVKKQDNIVQPNITSKSLCTPGCITGILMCLTQNSCVSCNSCIRC	CPILPN_01695 Lantibiotic	GCA_000009785.1	d__Bacteria	p__Bacillota	c__Bacilli	o__Bacillales	f__Anoxybacillaceae	g__Geobacillus	s__Geobacillus thermoleovorans
NC_009328.1	IBMDBF_01615	298823	298993	MAKFDDFDLDIVVKKQDDVVQPNVTSKSLCTPGCITGVLMCLTQNSCVSCNSCIRC	IBMDBF_01615 Lantibiotic	GCA_000015745.1	d__Bacteria	p__Bacillota	c__Bacilli	o__Bacillales	f__Anoxybacillaceae	g__Geobacillus	s__Geobacillus thermodenitrificans
NZ_GG667191.1	EGDGGG_08705	90378	90533	MSDFTLDFAEGDAADTVSPQITSKSLCTPGCITGWMMCNTVTKGCSFTIGK	EGDGGG_08705 Lantibiotic flavucin	GCA_000159635.1	d__Bacteria	p__Actinomycetota	c__Actinomycetes	o__Mycobacteriales	f__Mycobacteriaceae	g__Corynebacterium	s__Corynebacterium lipophiloflavum
NZ_ADGS01000008.1	FFOPHK_15455	29090	29260	MSKFDDFDLDVVKVSKQDSKITPQWKSESLCTPGCVTGALQTCFLQTLTCNCKISK	FFOPHK_15455 Lantibiotic subtilin	GCA_000177595.1	d__Bacteria	p__Bacillota	c__Bacilli	o__Bacillales	f__Bacillaceae	g__Bacillus	s__Bacillus spizizenii
NZ_GL636070.1	PAIECP_07000	1504716	1504883	MNNEDFNLDLVTISKENNSGASPRVTSKSLCTPGCKTGILMTCAIKTATCGCHFG	PAIECP_07000 Lantibiotic	GCA_000186445.1	d__Bacteria	p__Bacillota	c__Bacilli	o__Lactobacillales	f__Streptococcaceae	g__Streptococcus	s__Streptococcus agalactiae
NC_017486.1	MPMINF_03145	604687	604860	MSTKDFNLDLVSVSKKDSGASPRITSISLCTPGCKTGALMGCNMKTATCHCSIHVSK	MPMINF_03145 Lantibiotic nisin-Z	GCA_000192705.1	d__Bacteria	p__Bacillota	c__Bacilli	o__Lactobacillales	f__Streptococcaceae	g__Lactococcus	s__Lactococcus lactis
NC_016047.1	JLILCO_17620	3414560	3414730	MSKFDDFDLDVVKVSKQDSKITPQWKSESVCTPGCVTGLLQTCFLQTITCNCKISK	JLILCO_17620 Lantibiotic	GCA_000227465.1	d__Bacteria	p__Bacillota	c__Bacilli	o__Bacillales	f__Bacillaceae	g__Bacillus	s__Bacillus spizizenii
NZ_AEYY01000049.1	IGJFBC_00830	67728	67892	MNNEDFNLDLVTISKENNSGASPRVTSISLCTPGCKTGILMTCAIKTATCGCHF	IGJFBC_00830 Lantibiotic nisin-U	GCA_000231325.1	d__Bacteria	p__Bacillota	c__Bacilli	o__Lactobacillales	f__Streptococcaceae	g__Streptococcus	s__Streptococcus suis_P
NC_015600.1	BBGIOK_05840	1148103	1148270	MNNEDFNLDLVTISKENNSGASPRVTSKSLCTPGCKTGILMTCAIKTATCGCHFG	BBGIOK_05840 Lantibiotic	GCA_000270165.1	d__Bacteria	p__Bacillota	c__Bacilli	o__Lactobacillales	f__Streptococcaceae	g__Streptococcus	s__Streptococcus pasteurianus
NZ_ALUP01000012.1	JJICMK_07035	15118	15285	MNNEDFNLDLVTISKENNSGASPRVTSKSLCTPGCKTGILMTCAIKTATCGCHFG	JJICMK_07035 Lantibiotic	GCA_000288435.1	d__Bacteria	p__Bacillota	c__Bacilli	o__Lactobacillales	f__Streptococcaceae	g__Streptococcus	s__Streptococcus agalactiae
NZ_ALUZ01000053.1	DIJKDG_09600	16137	16304	MNNEDFNLDLVTISKENNSGASPRVTSKSLCTPGCKTGILMTCAIKTATCGCHFG	DIJKDG_09600 Lantibiotic	GCA_000288655.1	d__Bacteria	p__Bacillota	c__Bacilli	o__Lactobacillales	f__Streptococcaceae	g__Streptococcus	s__Streptococcus agalactiae
NZ_ALSD01000082.1	AEEOKM_10380	3178	3345	MNNEDFNLDLVTISKENNSGASPRVTSKSLCTPGCKTGILMTCAIKTATCGCHFG	AEEOKM_10380 Lantibiotic	GCA_000289375.1	d__Bacteria	p__Bacillota	c__Bacilli	o__Lactobacillales	f__Streptococcaceae	g__Streptococcus	s__Streptococcus agalactiae
NZ_ALSE01000019.1	IICNDH_00830	2316	2483	MNNEDFNLDLVTISKENNSGASPRVTSKSLCTPGCKTGILMTCAIKTATCGCHFG	IICNDH_00830 Lantibiotic	GCA_000289395.1	d__Bacteria	p__Bacillota	c__Bacilli	o__Lactobacillales	f__Streptococcaceae	g__Streptococcus	s__Streptococcus agalactiae
NZ_ALSF01000021.1	HNJPIB_01085	2945	3112	MNNEDFNLDLVTISKENNSGASPRVTSKSLCTPGCKTGILMTCAIKTATCGCHFG	HNJPIB_01085 Lantibiotic	GCA_000289415.1	d__Bacteria	p__Bacillota	c__Bacilli	o__Lactobacillales	f__Streptococcaceae	g__Streptococcus	s__Streptococcus agalactiae
NZ_ALTM01000005.1	OBLMKI_01255	15173	15340	MNNEDFNLDLVTISKENNSGASPRVTSKSLCTPGCKTGILMTCAIKTATCGCHFG	OBLMKI_01255 Lantibiotic	GCA_000290195.1	d__Bacteria	p__Bacillota	c__Bacilli	o__Lactobacillales	f__Streptococcaceae	g__Streptococcus	s__Streptococcus agalactiae
NZ_BAGB01000062.1	KAAIED_20865	179340	179501	MSDFDLDFQVRSIGLDGPAKQVTSVSLCTPGCVTGAMQTCPVQTATCGCPISK	KAAIED_20865 gallidermin/nisin family lantibiotic	GCA_000308615.1	d__Bacteria	p__Actinomycetota	c__Actinomycetes	o__Mycobacteriales	f__Mycobacteriaceae	g__Nocardia	s__Nocardia jiangxiensis
NZ_ALXI01000173.1	AIGKLN_26925	138422	138592	MGKLDDFDLDVKVKADTTKVGPAITSKSLCTPGCITGVLMCITQNSCVSCKSCIKC	AIGKLN_26925 Lantibiotic, gallidermin/nisin family	GCA_000309845.1	d__Bacteria	p__Bacillota_A	c__Clostridia	o__Clostridiales	f__Clostridiaceae	g__Clostridium	s__Clostridium sp002760435
NZ_ANCM01000037.1	PGCOHI_02405	20131	20298	MNNEDFNLDLVTISKENNSGASPRVTSKSLCTPGCKTGILMTCAIKTATCGCHFG	PGCOHI_02405 Lantibiotic	GCA_000310365.1	d__Bacteria	p__Bacillota	c__Bacilli	o__Lactobacillales	f__Streptococcaceae	g__Streptococcus	s__Streptococcus agalactiae
NZ_ANCL01000039.1	MNNMBD_02260	20159	20326	MNNEDFNLDLVTISKENNSGASPRVTSKSLCTPGCKTGILMTCAIKTATCGCHFG	MNNMBD_02260 Lantibiotic	GCA_000310565.1	d__Bacteria	p__Bacillota	c__Bacilli	o__Lactobacillales	f__Streptococcaceae	g__Streptococcus	s__Streptococcus agalactiae
NZ_ANEU01000023.1	IEPPNG_01665	2282	2449	MNNEDFNLDLVTISKENNSGASPRVTSKSLCTPGCKTGILMTCAIKTATCGCHFG	IEPPNG_01665 Lantibiotic	GCA_000311325.1	d__Bacteria	p__Bacillota	c__Bacilli	o__Lactobacillales	f__Streptococcaceae	g__Streptococcus	s__Streptococcus agalactiae
NZ_ANPR01000055.1	IODCPN_05115	2332	2499	MNNEDFNLDLVTISKENNSGASPRVTSKSLCTPGCKTGILMTCAIKTATCGCHFG	IODCPN_05115 Lantibiotic	GCA_000322605.1	d__Bacteria	p__Bacillota	c__Bacilli	o__Lactobacillales	f__Streptococcaceae	g__Streptococcus	s__Streptococcus agalactiae
NC_020450.1	JOABFC_03025	599615	599788	MSTKDFNLDLVSVSKKDSGASPRITSISLCTPGCKTGALMGCNMKTATCNCSIHVSK	JOABFC_03025 Lantibiotic nisin-Z	GCA_000344575.1	d__Bacteria	p__Bacillota	c__Bacilli	o__Lactobacillales	f__Streptococcaceae	g__Lactococcus	s__Lactococcus lactis
NZ_APAV01000005.1	KBHNFF_02995	125654	125827	MSTKDFNLDLVSVSKKDSGASPRITSISLCTPGCKTGALMGCNMKTATCNCSIHVSK	KBHNFF_02995 Lantibiotic nisin-Z	GCA_000348965.1	d__Bacteria	p__Bacillota	c__Bacilli	o__Lactobacillales	f__Streptococcaceae	g__Lactococcus	s__Lactococcus lactis
NZ_ASWB01000003.1	CNDEMJ_11665	294321	294467	MTQFDDFDLDVAQTINGVKPEPRITSVSLCTMGCQGSKLQTVICNWVK	CNDEMJ_11665 Lantibiotic	GCA_000407445.1	d__Bacteria	p__Bacillota	c__Bacilli	o__Lactobacillales	f__Enterococcaceae	g__Enterococcus	s__Enterococcus moraviensis
NZ_ASWB01000003.1	CNDEMJ_11670	294490	294666	MTQFDDFDLDVAQTTNGVKPEPRITSKSLCTPGCVTGVLMGCALKTITCNCSVGIGKK	CNDEMJ_11670 Lantibiotic	GCA_000407445.1	d__Bacteria	p__Bacillota	c__Bacilli	o__Lactobacillales	f__Enterococcaceae	g__Enterococcus	s__Enterococcus moraviensis
NZ_ASWB01000003.1	CNDEMJ_11675	294690	294866	MTQFDDFDLDVAQTTNGVKPEPRITSKSLCTPGCVTGVLMGCALKTITCNCSVGIGKK	CNDEMJ_11675 Lantibiotic	GCA_000407445.1	d__Bacteria	p__Bacillota	c__Bacilli	o__Lactobacillales	f__Enterococcaceae	g__Enterococcus	s__Enterococcus moraviensis
NZ_ASWB01000003.1	CNDEMJ_11680	294890	295066	MTQFDDFDLDVAQTTNEVKPEPRITSKSLCTPGCVTGVLMGCALKTITCNCSVGIGKK	CNDEMJ_11680 Lantibiotic	GCA_000407445.1	d__Bacteria	p__Bacillota	c__Bacilli	o__Lactobacillales	f__Enterococcaceae	g__Enterococcus	s__Enterococcus moraviensis
NZ_ASWB01000003.1	CNDEMJ_11685	295089	295265	MTQFDDFDLDVAQTTNGVKPEPRITSKSLCTPGCVTGVLMGCALKTITCNCSVGIGKK	CNDEMJ_11685 Lantibiotic	GCA_000407445.1	d__Bacteria	p__Bacillota	c__Bacilli	o__Lactobacillales	f__Enterococcaceae	g__Enterococcus	s__Enterococcus moraviensis
NZ_ASWB01000003.1	CNDEMJ_11690	295289	295465	MTQFDDFDLDVAQTTNEVKPEPRITSKSLCTPGCVTGVLMGCALKTITCNCSVGIGKK	CNDEMJ_11690 Lantibiotic	GCA_000407445.1	d__Bacteria	p__Bacillota	c__Bacilli	o__Lactobacillales	f__Enterococcaceae	g__Enterococcus	s__Enterococcus moraviensis
NZ_ASWB01000003.1	CNDEMJ_11695	295488	295664	MTQFDDFDLDVAQTTNGVKPEPRITSKSLCTPGCVTGVLMGCALKTITCNCSVGIGKK	CNDEMJ_11695 Lantibiotic	GCA_000407445.1	d__Bacteria	p__Bacillota	c__Bacilli	o__Lactobacillales	f__Enterococcaceae	g__Enterococcus	s__Enterococcus moraviensis
NZ_ATVP01000001.1	BFDDAI_00035	5332	5499	MNNEDFNLDLVTISKENNSGASPRVTSKSLCTPGCKTGILMTCAIKTATCGCHFG	BFDDAI_00035 Lantibiotic	GCA_000420785.1	d__Bacteria	p__Bacillota	c__Bacilli	o__Lactobacillales	f__Streptococcaceae	g__Streptococcus	s__Streptococcus hyovaginalis
NZ_ATWZ01000005.1	PKDAEC_02265	445251	445421	MSNEDFNLDLVSVSKNSNSGASPRITSKSLCTPGCKTGALMTCPIKTATCGCHFGN	PKDAEC_02265 gallidermin/nisin family lantibiotic	GCA_000421425.1	d__Bacteria	p__Bacillota	c__Bacilli	o__Lactobacillales	f__Streptococcaceae	g__Streptococcus	s__Streptococcus equinus
NZ_AULX01000006.1	MAGAJA_09880	84727	84894	MANLDDFELDVQIKTSAGKIEPKITSKSLCTPGCITGVLMCFTKGCEISHSCIKC	MAGAJA_09880 gallidermin/nisin family lantibiotic	GCA_000422505.1	d__Bacteria	p__Bacillota	c__Bacilli	o__Paenibacillales	f__Paenibacillaceae	g__Paenibacillus_D	s__Paenibacillus_D pinihumi
NZ_KE384124.1	AAFLLL_03100	643600	643770	MSNEDFNLDLVSVSKNSNSGASPRITSKSLCTPGCKTGALMTCPIKTATCGCHFGN	AAFLLL_03100 gallidermin/nisin family lantibiotic	GCA_000424045.1	d__Bacteria	p__Bacillota	c__Bacilli	o__Lactobacillales	f__Streptococcaceae	g__Streptococcus	s__Streptococcus equinus
NZ_AUAQ01000012.1	IOMNGG_05840	3801	3959	MADYEFDFAEGDATDGIDTQWKSKSLCTPGCITGILQTCAIQSFTCEVHVSR	IOMNGG_05840 gallidermin/nisin family lantibiotic	GCA_000428805.1	d__Bacteria	p__Actinomycetota	c__Actinomycetes	o__Mycobacteriales	f__Mycobacteriaceae	g__Corynebacterium	s__Corynebacterium freiburgense
NZ_ALMT01000053.1	CNPIHB_05330	2537	2701	MQNNDFNLDLVSTSKEKKQGASPRITSISLCTAGCITGRIMGCHKTPTVSCNCH	CNPIHB_05330 Lantibiotic	GCA_000440075.1	d__Bacteria	p__Bacillota	c__Bacilli	o__Lactobacillales	f__Streptococcaceae	g__Streptococcus	s__Streptococcus suis_P
NZ_ALMZ01000114.1	HLGPMO_10445	19318	19482	MQNNDFNLDLVSTSKEKKQGASPRITSISLCTAGCITGRIMGCHKTPTVSCNCH	HLGPMO_10445 Lantibiotic	GCA_000440135.1	d__Bacteria	p__Bacillota	c__Bacilli	o__Lactobacillales	f__Streptococcaceae	g__Streptococcus	s__Streptococcus suis_P
NZ_ALNF01000037.1	HLBMLF_07790	9395	9562	MNNEDFNLDLVTISKENNSGASPRVTSISLCTPGCKTGILMTCAIKTATCGCHFG	HLBMLF_07790 Lantibiotic nisin-U	GCA_000440175.1	d__Bacteria	p__Bacillota	c__Bacilli	o__Lactobacillales	f__Streptococcaceae	g__Streptococcus	s__Streptococcus suis_P
NZ_ALNG01000087.1	HNCMPN_11145	14908	15072	MQNNDFNLDLVSTSKEKKQGASPRITSISLCTAGCITGRIMGCHKTPTVSCNCH	HNCMPN_11145 Lantibiotic	GCA_000440195.1	d__Bacteria	p__Bacillota	c__Bacilli	o__Lactobacillales	f__Streptococcaceae	g__Streptococcus	s__Streptococcus suis_P
NZ_ALLX01000038.1	HCDNFB_08090	18649	18816	MNNEDFNLDLVTISKENNSGASPRVTSKSLCTPGCKTGILMTCAIKTATCGCHFG	HCDNFB_08090 Lantibiotic	GCA_000440895.1	d__Bacteria	p__Bacillota	c__Bacilli	o__Lactobacillales	f__Streptococcaceae	g__Streptococcus	s__Streptococcus suis_F
NZ_ALMH01000015.1	FDIMGI_01675	14910	15074	MQNNDFNLDLVSTSKEKKQGASPRITSISLCTAGCITGRIMGCHKTPTVSCNCH	FDIMGI_01675 Lantibiotic	GCA_000441095.1	d__Bacteria	p__Bacillota	c__Bacilli	o__Lactobacillales	f__Streptococcaceae	g__Streptococcus	s__Streptococcus suis_P
NZ_ALMI01000075.1	GHBIHD_09530	3141	3308	MNNEDFNLDLVTISKENNSGASPRVTSISLCTPGCKTGILMTCAIKTATCGCHFG	GHBIHD_09530 Lantibiotic nisin-U	GCA_000441115.1	d__Bacteria	p__Bacillota	c__Bacilli	o__Lactobacillales	f__Streptococcaceae	g__Streptococcus	s__Streptococcus suis_P
NZ_ALMJ01000010.1	HPBIAI_03295	68416	68580	MQNNDFNLDLVSTSKEKKQGASPRITSISLCTAGCITGRIMGCHKTPTVSCNCH	HPBIAI_03295 Lantibiotic	GCA_000441135.1	d__Bacteria	p__Bacillota	c__Bacilli	o__Lactobacillales	f__Streptococcaceae	g__Streptococcus	s__Streptococcus suis
NZ_ALMK01000025.1	JCBFMK_03705	2538	2702	MQNNDFNLDLVSTSKEKKQGASPRITSISLCTAGCITGRIMGCHKTPTVSCNCH	JCBFMK_03705 Lantibiotic	GCA_000441155.1	d__Bacteria	p__Bacillota	c__Bacilli	o__Lactobacillales	f__Streptococcaceae	g__Streptococcus	s__Streptococcus suis_P
NZ_ALMQ01000002.1	DIOGKB_00480	88603	88770	MNNEDFNLDLVTISKENNSGASPRVTSKSLCTPGCKTGILMTCAIKTATCGCHFG	DIOGKB_00480 Lantibiotic	GCA_000441275.1	d__Bacteria	p__Bacillota	c__Bacilli	o__Lactobacillales	f__Streptococcaceae	g__Streptococcus	s__Streptococcus suis
NZ_ALMV01000011.1	OHFCCG_01300	14910	15074	MQNNDFNLDLVSTSKEKKQGASPRITSISLCTAGCITGRIMGCHKTPTVSCNCH	OHFCCG_01300 Lantibiotic	GCA_000441355.1	d__Bacteria	p__Bacillota	c__Bacilli	o__Lactobacillales	f__Streptococcaceae	g__Streptococcus	s__Streptococcus suis_P
NZ_ALNB01000002.1	MMOGII_00155	38104	38271	MNNEDFNLDLVTISKENNSGASPRVTSKSLCTPGCKTGILMTCAIKTATCGCHFG	MMOGII_00155 Lantibiotic	GCA_000441415.1	d__Bacteria	p__Bacillota	c__Bacilli	o__Lactobacillales	f__Streptococcaceae	g__Streptococcus	s__Streptococcus suis
NZ_ALND01000031.1	EAHLIJ_07565	7099	7266	MNNEDFNLDLVTISKENNSGASPRVTSKSLCTPGCKTGILMTCAIKTATCGCHFG	EAHLIJ_07565 Lantibiotic	GCA_000441455.1	d__Bacteria	p__Bacillota	c__Bacilli	o__Lactobacillales	f__Streptococcaceae	g__Streptococcus	s__Streptococcus suis
NZ_AUWB01000020.1	JJMDEH_10525	71217	71384	MNNEDFNLDLVTISKENNSGASPRVTSKSLCTPGCKTGILMTCAIKTATCGCHFG	JJMDEH_10525 Lantibiotic	GCA_000454745.1	d__Bacteria	p__Bacillota	c__Bacilli	o__Lactobacillales	f__Streptococcaceae	g__Streptococcus	s__Streptococcus agalactiae
NC_022237.1	ANNOPJ_05080	1010435	1010608	MSTKDFNLDLVSVSKTDAGASPRVTSVFMCTPGCVTGALMGCNLQTATCNCHVHISK	ANNOPJ_05080 gallidermin/nisin family lantibiotic	GCA_000463385.1	d__Bacteria	p__Bacillota	c__Bacilli	o__Lactobacillales	f__Streptococcaceae	g__Streptococcus	s__Streptococcus intermedius
NZ_KE951497.1	DLLJLA_05740	8519	8683	MATFDLDTRVEEAGETVRPQITSKFLCTPGCPTGGIACFTTQCTNGCSISVACK	DLLJLA_05740 Lantibiotic, gallidermin/nisin family	GCA_000466185.1	d__Bacteria	p__Actinomycetota	c__Actinomycetes	o__Actinomycetales	f__Actinomycetaceae	g__Actinomyces	s__Actinomyces graevenitzii
NZ_AYKT01000015.1	CMMLMA_13505	34782	34952	MAKFDDFDLDIVVKKQDDVVQPNVTSKSLCTPGCITGVLMCLTQNSCVSCNSCIRC	CMMLMA_13505 Lantibiotic	GCA_000496575.1	d__Bacteria	p__Bacillota	c__Bacilli	o__Bacillales	f__Anoxybacillaceae	g__Geobacillus	s__Geobacillus thermodenitrificans
NZ_AZIR01000063.1	CLNDOJ_09245	52460	52627	MNNEDFNLDLVTISKENNSGASPRVTSKSLCTPGCKTGILMTCAIKTATCGCHFG	CLNDOJ_09245 Lantibiotic	GCA_000510405.1	d__Bacteria	p__Bacillota	c__Bacilli	o__Lactobacillales	f__Streptococcaceae	g__Streptococcus	s__Streptococcus agalactiae
NZ_JHXK01000032.1	NLCFLM_24045	16105	16245	MGKLDDFDLDVKVKATPKGGVKPSITSRILCTSSCYTQFIQCHDRV	NLCFLM_24045 hypothetical protein	GCA_000621745.1	d__Bacteria	p__Bacillota_A	c__Clostridia	o__Clostridiales	f__Clostridiaceae	g__Clostridium	s__Clostridium beijerinckii_A
NZ_JHXK01000032.1	NLCFLM_24095	28729	28884	MGKLDNFDLDVKIKKDEKRGVKPSVTSYSACTPGCATSLFRTCLTRSCKGC	NLCFLM_24095 gallidermin/nisin family lantibiotic	GCA_000621745.1	d__Bacteria	p__Bacillota_A	c__Clostridia	o__Clostridiales	f__Clostridiaceae	g__Clostridium	s__Clostridium beijerinckii_A
NZ_KK227409.1	POBFKA_11950	42108	42275	MNNEDFNLDLVTISKENNSGASPRVTSKSLCTPGCKTGILMTCAIKTATCGCHFG	POBFKA_11950 Lantibiotic	GCA_000640935.1	d__Bacteria	p__Bacillota	c__Bacilli	o__Staphylococcales	f__Staphylococcaceae	g__Staphylococcus	s__Staphylococcus aureus
NZ_KK231711.1	FHJMEF_11135	41306	41473	MNNEDFNLDLVTISKENNSGASPRVTSKSLCTPGCKTGILMTCAIKTATCGCHFG	FHJMEF_11135 Lantibiotic	GCA_000643015.1	d__Bacteria	p__Bacillota	c__Bacilli	o__Staphylococcales	f__Staphylococcaceae	g__Staphylococcus	s__Staphylococcus aureus
NZ_KK231847.1	LAPLPK_12145	41607	41774	MNNEDFNLDLVTISKENNSGASPRVTSKSLCTPGCKTGILMTCAIKTATCGCHFG	LAPLPK_12145 Lantibiotic	GCA_000643075.1	d__Bacteria	p__Bacillota	c__Bacilli	o__Staphylococcales	f__Staphylococcaceae	g__Staphylococcus	s__Staphylococcus aureus
NZ_KK234519.1	ENIAFL_11400	41714	41881	MNNEDFNLDLVTISKENNSGASPRVTSKSLCTPGCKTGILMTCAIKTATCGCHFG	ENIAFL_11400 Lantibiotic	GCA_000644315.1	d__Bacteria	p__Bacillota	c__Bacilli	o__Staphylococcales	f__Staphylococcaceae	g__Staphylococcus	s__Staphylococcus aureus
NZ_JIRP01000015.1	BBHPBF_11890	41998	42165	MNNEDFNLDLVTISKENNSGASPRVTSKSLCTPGCKTGILMTCAIKTATCGCHFG	BBHPBF_11890 Lantibiotic	GCA_000683935.1	d__Bacteria	p__Bacillota	c__Bacilli	o__Staphylococcales	f__Staphylococcaceae	g__Staphylococcus	s__Staphylococcus aureus
NZ_JIRQ01000013.1	NOPFBC_11380	41998	42165	MNNEDFNLDLVTISKENNSGASPRVTSKSLCTPGCKTGILMTCAIKTATCGCHFG	NOPFBC_11380 Lantibiotic	GCA_000683955.1	d__Bacteria	p__Bacillota	c__Bacilli	o__Staphylococcales	f__Staphylococcaceae	g__Staphylococcus	s__Staphylococcus aureus
NZ_JIUJ01000026.1	LPCOFF_12875	6191	6358	MNNEDFNLDLVTISKENNSGASPRVTSKSLCTPGCKTGILMTCAIKTATCGCHFG	LPCOFF_12875 Lantibiotic	GCA_000684235.1	d__Bacteria	p__Bacillota	c__Bacilli	o__Staphylococcales	f__Staphylococcaceae	g__Staphylococcus	s__Staphylococcus aureus
JHUR01000009.1	CANLKD_02275	4001	4171	MAKLDDFDLDIVVKKQDNIVQPNITSKSLCTPGCITGILMCLTQNSCVSCNSCIRC	CANLKD_02275 Lantibiotic	GCA_000691445.1	d__Bacteria	p__Bacillota	c__Bacilli	o__Bacillales	f__Anoxybacillaceae	g__Geobacillus	s__Geobacillus thermoleovorans
NZ_JNLP01000001.1	DBDHAK_12700	2453257	2453430	MSTKDFNLDLVSVSKKDSGASPRITSISLCTPGCKTGALMGCNMKTATCNCSIHVSK	DBDHAK_12700 Lantibiotic nisin-Z	GCA_000703145.1	d__Bacteria	p__Bacillota	c__Bacilli	o__Lactobacillales	f__Streptococcaceae	g__Lactococcus	s__Lactococcus lactis
NZ_CAUC01000015.1	PLMJFN_18340	289829	289999	MSKFDDFDLDVVKVSKQDSKITPQWKSESLCTPGCVTGVLQTCFLQTITCNCKISK	PLMJFN_18340 Lantibiotic	GCA_000724125.1	d__Bacteria	p__Bacillota	c__Bacilli	o__Bacillales	f__Bacillaceae	g__Bacillus	s__Bacillus subtilis
NZ_JPWY01000013.1	FAOBPM_10365	12056	12226	MSKFDDFDLDVVKVSKQDSKITPQWKSESLCTPGCVTGALQTCFLQTLTCNCKISK	FAOBPM_10365 Lantibiotic subtilin	GCA_000740655.1	d__Bacteria	p__Bacillota	c__Bacilli	o__Bacillales	f__Bacillaceae	g__Bacillus	s__Bacillus spizizenii
NZ_KN049967.1	MNJGAO_14250	2839101	2839271	MSKFDDFDLDVVKVSKQDSKITPQWKSESLCTPGCVTGALQTCFLQTLTCNCKISK	MNJGAO_14250 Lantibiotic subtilin	GCA_000743215.1	d__Bacteria	p__Bacillota	c__Bacilli	o__Bacillales	f__Bacillaceae	g__Bacillus	s__Bacillus spizizenii
NZ_CP009472.1	EKJHIG_03425	674813	674986	MSTKDFNLDLVSVSKKDSGASPRITSISLCTPGCKTGALMGCNMKTATCNCSIHVSK	EKJHIG_03425 Lantibiotic nisin-Z	GCA_000761115.1	d__Bacteria	p__Bacillota	c__Bacilli	o__Lactobacillales	f__Streptococcaceae	g__Lactococcus	s__Lactococcus lactis
NZ_JRKY01000012.1	HKJHNB_02095	14046	14219	MSTKDFNLDLVSVSKKDSGASPRITSISLCTPGCKTGALMGCNMKTATCHCSIHVSK	HKJHNB_02095 Lantibiotic nisin-Z	GCA_000761565.1	d__Bacteria	p__Bacillota	c__Bacilli	o__Lactobacillales	f__Streptococcaceae	g__Lactococcus	s__Lactococcus lactis
NZ_CP009913.1	LGOOLP_00815	144609	144782	MSTKDFNLDLVEVSKSNTGASARITSYSLCTPGCITGVLMGCHIQSIGCNVHVHVSK	LGOOLP_00815 Lantibiotic	GCA_000785515.1	d__Bacteria	p__Bacillota	c__Bacilli	o__Lactobacillales	f__Streptococcaceae	g__Streptococcus	s__Streptococcus salivarius
NZ_CP009913.1	LGOOLP_00820	144979	145152	MSTKDFNLDLVEVSKSNTGASARITSYSLCTPGCITGVLMGCHIQSIGCNVHVHVSK	LGOOLP_00820 Lantibiotic	GCA_000785515.1	d__Bacteria	p__Bacillota	c__Bacilli	o__Lactobacillales	f__Streptococcaceae	g__Streptococcus	s__Streptococcus salivarius
NZ_CP009913.1	LGOOLP_00825	145395	145556	MATKDFNLDLVEVSKSNNGASTRITSHSFCSQACKTYKILGCNLLTHGCRFPR	LGOOLP_00825 Lantibiotic	GCA_000785515.1	d__Bacteria	p__Bacillota	c__Bacilli	o__Lactobacillales	f__Streptococcaceae	g__Streptococcus	s__Streptococcus salivarius
NZ_CP010050.1	GFJHCF_03355	644915	645088	MSTKDFNLDLVSVSKKDSGASPRITSISLCTPGCKTGALMGCNMKTATCNCSIHVSK	GFJHCF_03355 Lantibiotic nisin-Z	GCA_000807375.1	d__Bacteria	p__Bacillota	c__Bacilli	o__Lactobacillales	f__Streptococcaceae	g__Lactococcus	s__Lactococcus lactis
NZ_JXAQ01000011.1	ELLPGG_13845	251932	252102	MSKFDDFDLDVVKVSKQDSKITPQWKSESLCTPGCVTGALQTCFLQTLTCNCKISK	ELLPGG_13845 Lantibiotic subtilin	GCA_000815295.1	d__Bacteria	p__Bacillota	c__Bacilli	o__Bacillales	f__Bacillaceae	g__Bacillus	s__Bacillus vallismortis
NZ_JXLS01000066.1	KBDNOM_18070	46205	46375	MAKFDDFDLDIVVKKQDTTVQPNVTSKSLCTPGCITGILMCLTQNSCVSCNSCIKC	KBDNOM_18070 Lantibiotic	GCA_000832165.1	d__Bacteria	p__Bacillota	c__Bacilli	o__Bacillales_B	f__Caldibacillaceae	g__Bacillus_J	s__Bacillus_J hisashii
NZ_JXLT01000090.1	EEKPGK_02200	59063	59233	MAKFDDFDLDIVVKKQDTTVQPNVTSKSLCTPGCITGILMCLTQNSCVSCNSCIKC	EEKPGK_02200 Lantibiotic	GCA_000832175.1	d__Bacteria	p__Bacillota	c__Bacilli	o__Bacillales_B	f__Caldibacillaceae	g__Bacillus_J	s__Bacillus_J hisashii
NZ_JXLU01000136.1	JGOFKP_11035	58987	59157	MAKFDDFDLDIVVKKQDTTVQPNVTSKSLCTPGCITGILMCLTQNSCVSCNSCIKC	JGOFKP_11035 Lantibiotic	GCA_000832185.1	d__Bacteria	p__Bacillota	c__Bacilli	o__Bacillales_B	f__Caldibacillaceae	g__Bacillus_J	s__Bacillus_J hisashii
NZ_JXLQ01000010.1	IDBPPF_08825	784254	784424	MSKFDDFDLDVVKVSKQDSKITPQWKSESLCTPGCVTGVLQTCFLQTITCNCKISK	IDBPPF_08825 Lantibiotic	GCA_000832195.1	d__Bacteria	p__Bacillota	c__Bacilli	o__Bacillales	f__Bacillaceae	g__Bacillus	s__Bacillus subtilis
NZ_JXLR01000022.1	OBDJHN_09925	17649	17819	MAKFDDFDLDIVVKKQDTTVQPNVTSKSLCTPGCITGILMCLTQNSCVSCNSCIKC	OBDJHN_09925 Lantibiotic	GCA_000832245.1	d__Bacteria	p__Bacillota	c__Bacilli	o__Bacillales_B	f__Caldibacillaceae	g__Bacillus_J	s__Bacillus_J hisashii
NZ_CEBE01000002.1	DIDNNF_00380	71860	72027	MNNEDFNLDLVTISKENNSGASPRVTSKSLCTPGCKTGILMTCAIKTATCGCHFG	DIDNNF_00380 Lantibiotic	GCA_000876895.1	d__Bacteria	p__Bacillota	c__Bacilli	o__Lactobacillales	f__Streptococcaceae	g__Streptococcus	s__Streptococcus suis
NZ_CECX01000005.1	ADAPGA_01270	27293	27460	MNNEDFNLDLVTISKENNSGASPRVTSKSLCTPGCKTGILMTCAIKTATCGCHFG	ADAPGA_01270 Lantibiotic	GCA_000877155.1	d__Bacteria	p__Bacillota	c__Bacilli	o__Lactobacillales	f__Streptococcaceae	g__Streptococcus	s__Streptococcus suis
NZ_CDWM01000002.1	KBECMJ_00140	13099	13266	MNNEDFNLDLVTISKENNSGASPRVTSKSLCTPGCKTGILMTCAIKTATCGCHFG	KBECMJ_00140 Lantibiotic	GCA_000877215.1	d__Bacteria	p__Bacillota	c__Bacilli	o__Lactobacillales	f__Streptococcaceae	g__Streptococcus	s__Streptococcus suis
NZ_AJHL01000018.1	NAGKAM_16475	29060	29230	MSKFDDFDLDVVKVSKQDSKITPQWKSESLCTPGCVTGALQTCFLQTLTCNCKISK	NAGKAM_16475 Lantibiotic subtilin	GCA_000931815.1	d__Bacteria	p__Bacillota	c__Bacilli	o__Bacillales	f__Bacillaceae	g__Bacillus	s__Bacillus spizizenii
NZ_AJHN01000013.1	OIOJIL_16520	26959	27129	MSKFDDFDLDVVKVSKQDSKITPQWKSESLCTPGCVTGALQTCFLQTLTCNCKISK	OIOJIL_16520 Lantibiotic subtilin	GCA_000931835.1	d__Bacteria	p__Bacillota	c__Bacilli	o__Bacillales	f__Bacillaceae	g__Bacillus	s__Bacillus spizizenii
NZ_CEKH01000010.1	KGNHKD_01250	6513	6680	MNNEDFNLDLVTISKENNSGASPRVTSKSLCTPGCKTGILMTCAIKTATCGCHFG	KGNHKD_01250 Lantibiotic	GCA_000935945.1	d__Bacteria	p__Bacillota	c__Bacilli	o__Lactobacillales	f__Streptococcaceae	g__Streptococcus	s__Streptococcus suis
NZ_CEJT01000045.1	BINOJK_04405	30685	30849	MQNNDFNLDLVSTSKEKKQGASPRITSISLCTAGCITGRIMGCHKTPTVSCNCH	BINOJK_04405 Lantibiotic	GCA_000936325.1	d__Bacteria	p__Bacillota	c__Bacilli	o__Lactobacillales	f__Streptococcaceae	g__Streptococcus	s__Streptococcus suis
NZ_CEHL01000002.1	BCBNBJ_00475	71825	71992	MNNEDFNLDLVTISKENNSGASPRVTSKSLCTPGCKTGILMTCAIKTATCGCHFG	BCBNBJ_00475 Lantibiotic	GCA_000936515.1	d__Bacteria	p__Bacillota	c__Bacilli	o__Lactobacillales	f__Streptococcaceae	g__Streptococcus	s__Streptococcus suis
NZ_CDUB01000005.1	HKBMOC_02950	71632	71799	MNNEDFNLDLVTISKENNSGASPRVTSKSLCTPGCKTGILMTCAIKTATCGCHFG	HKBMOC_02950 Lantibiotic	GCA_000936535.1	d__Bacteria	p__Bacillota	c__Bacilli	o__Lactobacillales	f__Streptococcaceae	g__Streptococcus	s__Streptococcus suis
NZ_CEHE01000002.1	IDMJFE_01780	71139	71306	MNNEDFNLDLVTISKENNSGASPRVTSKSLCTPGCKTGILMTCAIKTATCGCHFG	IDMJFE_01780 Lantibiotic	GCA_000936575.1	d__Bacteria	p__Bacillota	c__Bacilli	o__Lactobacillales	f__Streptococcaceae	g__Streptococcus	s__Streptococcus suis
NZ_CEEI01000021.1	NBBAEE_03540	15883	16047	MQNNDFNLDLVSTSKEKKQGASPRITSISLCTAGCITGRIMGCHKTPTVSCNCH	NBBAEE_03540 Lantibiotic	GCA_000936675.1	d__Bacteria	p__Bacillota	c__Bacilli	o__Lactobacillales	f__Streptococcaceae	g__Streptococcus	s__Streptococcus suis
NZ_CEFA01000040.1	MOFBEJ_05280	15885	16049	MQNNDFNLDLVSTSKEKKQGASPRITSISLCTAGCITGRIMGCHKTPTVSCNCH	MOFBEJ_05280 Lantibiotic	GCA_000936735.1	d__Bacteria	p__Bacillota	c__Bacilli	o__Lactobacillales	f__Streptococcaceae	g__Streptococcus	s__Streptococcus suis
NZ_CEIK01000001.1	JBPLNF_00385	76200	76367	MNNEDFNLDLVTISKENNSGASPRVTSKSLCTPGCKTGILMTCAIKTATCGCHFG	JBPLNF_00385 Lantibiotic	GCA_000936795.1	d__Bacteria	p__Bacillota	c__Bacilli	o__Lactobacillales	f__Streptococcaceae	g__Streptococcus	s__Streptococcus suis
NZ_CEBK01000003.1	CPEFBK_00195	13101	13268	MNNEDFNLDLVTISKENNSGASPRVTSKSLCTPGCKTGILMTCAIKTATCGCHFG	CPEFBK_00195 Lantibiotic	GCA_000937195.1	d__Bacteria	p__Bacillota	c__Bacilli	o__Lactobacillales	f__Streptococcaceae	g__Streptococcus	s__Streptococcus suis
NZ_CEHX01000019.1	GPGBKA_02500	3122	3286	MNNEDFNLDLVTISKENNSGASPRVTSISLCTPGCKTGILMTCAIKTATCGCHF	GPGBKA_02500 Lantibiotic nisin-U	GCA_000937695.1	d__Bacteria	p__Bacillota	c__Bacilli	o__Lactobacillales	f__Streptococcaceae	g__Streptococcus	s__Streptococcus suis_P
NZ_CEKI01000001.1	COONKK_00055	13089	13256	MNNEDFNLDLVTISKENNSGASPRVTSKSLCTPGCKTGILMTCAIKTATCGCHFG	COONKK_00055 Lantibiotic	GCA_000938095.1	d__Bacteria	p__Bacillota	c__Bacilli	o__Lactobacillales	f__Streptococcaceae	g__Streptococcus	s__Streptococcus suis
NZ_CDWD01000002.1	CLKOKN_00375	71844	72011	MNNEDFNLDLVTISKENNSGASPRVTSKSLCTPGCKTGILMTCAIKTATCGCHFG	CLKOKN_00375 Lantibiotic	GCA_000938435.1	d__Bacteria	p__Bacillota	c__Bacilli	o__Lactobacillales	f__Streptococcaceae	g__Streptococcus	s__Streptococcus suis
NZ_CEDG01000006.1	MEGJAL_01430	55254	55421	MNNEDFNLDLVTISKENNSGASPRVTSKSLCTPGCKTGILMTCAIKTATCGCHFG	MEGJAL_01430 Lantibiotic	GCA_000938955.1	d__Bacteria	p__Bacillota	c__Bacilli	o__Lactobacillales	f__Streptococcaceae	g__Streptococcus	s__Streptococcus suis_W
NZ_CEJI01000001.1	FBJNHO_00375	71830	71997	MNNEDFNLDLVTISKENNSGASPRVTSKSLCTPGCKTGILMTCAIKTATCGCHFG	FBJNHO_00375 Lantibiotic	GCA_000939015.1	d__Bacteria	p__Bacillota	c__Bacilli	o__Lactobacillales	f__Streptococcaceae	g__Streptococcus	s__Streptococcus suis
NZ_CEEB01000001.1	MJBDDO_00255	51811	51978	MNNEDFNLDLVTISKENNSGASPRVTSKSLCTPGCKTGILMTCAIKTATCGCHFG	MJBDDO_00255 Lantibiotic	GCA_000939095.1	d__Bacteria	p__Bacillota	c__Bacilli	o__Lactobacillales	f__Streptococcaceae	g__Streptococcus	s__Streptococcus suis
NZ_CECQ01000016.1	FEOCMG_06495	13095	13262	MNNEDFNLDLVTISKENNSGASPRVTSKSLCTPGCKTGILMTCAIKTATCGCHFG	FEOCMG_06495 Lantibiotic	GCA_000939235.1	d__Bacteria	p__Bacillota	c__Bacilli	o__Lactobacillales	f__Streptococcaceae	g__Streptococcus	s__Streptococcus suis
NZ_CDVC01000006.1	EMIDIJ_00960	71844	72011	MNNEDFNLDLVTISKENNSGASPRVTSKSLCTPGCKTGILMTCAIKTATCGCHFG	EMIDIJ_00960 Lantibiotic	GCA_000940395.1	d__Bacteria	p__Bacillota	c__Bacilli	o__Lactobacillales	f__Streptococcaceae	g__Streptococcus	s__Streptococcus suis
NZ_CEES01000013.1	DENFBK_02140	27092	27256	MQNNDFNLDLVSTSKEKKQGASPRITSISLCTAGCITGRIMGCHKTPTVSCNCH	DENFBK_02140 Lantibiotic	GCA_000940415.1	d__Bacteria	p__Bacillota	c__Bacilli	o__Lactobacillales	f__Streptococcaceae	g__Streptococcus	s__Streptococcus suis
NZ_CEHA01000002.1	PIKBMA_01790	71828	71995	MNNEDFNLDLVTISKENNSGASPRVTSKSLCTPGCKTGILMTCAIKTATCGCHFG	PIKBMA_01790 Lantibiotic	GCA_000941295.1	d__Bacteria	p__Bacillota	c__Bacilli	o__Lactobacillales	f__Streptococcaceae	g__Streptococcus	s__Streptococcus suis
NZ_CEKJ01000002.1	MHIANN_01330	13089	13256	MNNEDFNLDLVTISKENNSGASPRVTSKSLCTPGCKTGILMTCAIKTATCGCHFG	MHIANN_01330 Lantibiotic	GCA_000941655.1	d__Bacteria	p__Bacillota	c__Bacilli	o__Lactobacillales	f__Streptococcaceae	g__Streptococcus	s__Streptococcus suis
NZ_CDVS01000004.1	GADGIA_01030	71844	72011	MNNEDFNLDLVTISKENNSGASPRVTSKSLCTPGCKTGILMTCAIKTATCGCHFG	GADGIA_01030 Lantibiotic	GCA_000941675.1	d__Bacteria	p__Bacillota	c__Bacilli	o__Lactobacillales	f__Streptococcaceae	g__Streptococcus	s__Streptococcus suis
NZ_CEDO01000006.1	PBOPOP_01060	36759	36923	MQNNDFNLDLVSTSKEKKQGASPRITSISLCTAGCITGRIMGCHKTPTVSCNCH	PBOPOP_01060 Lantibiotic	GCA_000941715.1	d__Bacteria	p__Bacillota	c__Bacilli	o__Lactobacillales	f__Streptococcaceae	g__Streptococcus	s__Streptococcus suis
NZ_CEGS01000003.1	JPCPJB_01425	3348	3515	MNNEDFNLDLVTISKENNSGASPRVTSKSLCTPGCKTGILMTCAIKTATCGCHFG	JPCPJB_01425 Lantibiotic	GCA_000941815.1	d__Bacteria	p__Bacillota	c__Bacilli	o__Lactobacillales	f__Streptococcaceae	g__Streptococcus	s__Streptococcus suis
NZ_CEIM01000002.1	HEMBLP_00155	13091	13258	MNNEDFNLDLVTISKENNSGASPRVTSKSLCTPGCKTGILMTCAIKTATCGCHFG	HEMBLP_00155 Lantibiotic	GCA_000942055.1	d__Bacteria	p__Bacillota	c__Bacilli	o__Lactobacillales	f__Streptococcaceae	g__Streptococcus	s__Streptococcus suis
NZ_CDTS01000001.1	AJBPPI_00055	13101	13268	MNNEDFNLDLVTISKENNSGASPRVTSKSLCTPGCKTGILMTCAIKTATCGCHFG	AJBPPI_00055 Lantibiotic	GCA_000942295.1	d__Bacteria	p__Bacillota	c__Bacilli	o__Lactobacillales	f__Streptococcaceae	g__Streptococcus	s__Streptococcus suis
NZ_CECZ01000011.1	AFLKCJ_00960	15889	16053	MQNNDFNLDLVSTSKEKKQGASPRITSISLCTAGCITGRIMGCHKTPTVSCNCH	AFLKCJ_00960 Lantibiotic	GCA_000942515.1	d__Bacteria	p__Bacillota	c__Bacilli	o__Lactobacillales	f__Streptococcaceae	g__Streptococcus	s__Streptococcus suis
NZ_CEKD01000001.1	NINCBL_00385	76193	76360	MNNEDFNLDLVTISKENNSGASPRVTSKSLCTPGCKTGILMTCAIKTATCGCHFG	NINCBL_00385 Lantibiotic	GCA_000942635.1	d__Bacteria	p__Bacillota	c__Bacilli	o__Lactobacillales	f__Streptococcaceae	g__Streptococcus	s__Streptococcus suis
NZ_CEJH01000002.1	HOLOCI_01790	71832	71999	MNNEDFNLDLVTISKENNSGASPRVTSKSLCTPGCKTGILMTCAIKTATCGCHFG	HOLOCI_01790 Lantibiotic	GCA_000942795.1	d__Bacteria	p__Bacillota	c__Bacilli	o__Lactobacillales	f__Streptococcaceae	g__Streptococcus	s__Streptococcus suis
NZ_CEIJ01000001.1	KKKAGO_00370	71815	71982	MNNEDFNLDLVTISKENNSGASPRVTSKSLCTPGCKTGILMTCAIKTATCGCHFG	KKKAGO_00370 Lantibiotic	GCA_000942995.1	d__Bacteria	p__Bacillota	c__Bacilli	o__Lactobacillales	f__Streptococcaceae	g__Streptococcus	s__Streptococcus suis
NZ_CEIF01000001.1	DJHMBC_00170	33458	33625	MNNEDFNLDLVTISKENNSGASPRVTSKSLCTPGCKTGILMTCAIKTATCGCHFG	DJHMBC_00170 Lantibiotic	GCA_000943035.1	d__Bacteria	p__Bacillota	c__Bacilli	o__Lactobacillales	f__Streptococcaceae	g__Streptococcus	s__Streptococcus suis
NZ_CEBM01000009.1	GPIDBB_02855	13101	13268	MNNEDFNLDLVTISKENNSGASPRVTSKSLCTPGCKTGILMTCAIKTATCGCHFG	GPIDBB_02855 Lantibiotic	GCA_000943275.1	d__Bacteria	p__Bacillota	c__Bacilli	o__Lactobacillales	f__Streptococcaceae	g__Streptococcus	s__Streptococcus suis
NZ_CEKK01000001.1	IIDDOH_00055	13087	13254	MNNEDFNLDLVTISKENNSGASPRVTSKSLCTPGCKTGILMTCAIKTATCGCHFG	IIDDOH_00055 Lantibiotic	GCA_000943295.1	d__Bacteria	p__Bacillota	c__Bacilli	o__Lactobacillales	f__Streptococcaceae	g__Streptococcus	s__Streptococcus suis
NZ_CDSX01000002.1	IIJJLM_00460	71844	72011	MNNEDFNLDLVTISKENNSGASPRVTSKSLCTPGCKTGILMTCAIKTATCGCHFG	IIJJLM_00460 Lantibiotic	GCA_000943995.1	d__Bacteria	p__Bacillota	c__Bacilli	o__Lactobacillales	f__Streptococcaceae	g__Streptococcus	s__Streptococcus suis
NZ_CEKB01000003.1	KDBAGG_00230	13093	13260	MNNEDFNLDLVTISKENNSGASPRVTSKSLCTPGCKTGILMTCAIKTATCGCHFG	KDBAGG_00230 Lantibiotic	GCA_000944195.1	d__Bacteria	p__Bacillota	c__Bacilli	o__Lactobacillales	f__Streptococcaceae	g__Streptococcus	s__Streptococcus suis
NZ_CEDZ01000013.1	KHDPPB_01430	43748	43915	MNNEDFNLDLVTISKENNSGASPRVTSKSLCTPGCKTGILMTCAIKTATCGCHFG	KHDPPB_01430 Lantibiotic	GCA_000944375.1	d__Bacteria	p__Bacillota	c__Bacilli	o__Lactobacillales	f__Streptococcaceae	g__Streptococcus	s__Streptococcus suis
NZ_CDVQ01000002.1	GOOIOD_00435	71653	71820	MNNEDFNLDLVTISKENNSGASPRVTSKSLCTPGCKTGILMTCAIKTATCGCHFG	GOOIOD_00435 Lantibiotic	GCA_000944415.1	d__Bacteria	p__Bacillota	c__Bacilli	o__Lactobacillales	f__Streptococcaceae	g__Streptococcus	s__Streptococcus suis
NZ_CEDK01000055.1	LKPGDO_07810	13087	13254	MNNEDFNLDLVTISKENNSGASPRVTSKSLCTPGCKTGILMTCAIKTATCGCHFG	LKPGDO_07810 Lantibiotic	GCA_000944495.1	d__Bacteria	p__Bacillota	c__Bacilli	o__Lactobacillales	f__Streptococcaceae	g__Streptococcus	s__Streptococcus suis
NZ_CECV01000005.1	HGABGI_00850	12313	12477	MQNNDFNLDLVSTSKEKKQGASPRITSISLCTAGCITGRIMGCHKTPTVSCNCH	HGABGI_00850 Lantibiotic	GCA_000944755.1	d__Bacteria	p__Bacillota	c__Bacilli	o__Lactobacillales	f__Streptococcaceae	g__Streptococcus	s__Streptococcus suis
NZ_CDSW01000109.1	CNENDO_10225	13099	13266	MNNEDFNLDLVTISKENNSGASPRVTSKSLCTPGCKTGILMTCAIKTATCGCHFG	CNENDO_10225 Lantibiotic	GCA_000944815.1	d__Bacteria	p__Bacillota	c__Bacilli	o__Lactobacillales	f__Streptococcaceae	g__Streptococcus	s__Streptococcus suis
NZ_CEKC01000001.1	MPGBHP_00385	76195	76362	MNNEDFNLDLVTISKENNSGASPRVTSKSLCTPGCKTGILMTCAIKTATCGCHFG	MPGBHP_00385 Lantibiotic	GCA_000945035.1	d__Bacteria	p__Bacillota	c__Bacilli	o__Lactobacillales	f__Streptococcaceae	g__Streptococcus	s__Streptococcus suis
NZ_CDTQ01000002.1	JFFFAK_00185	13101	13268	MNNEDFNLDLVTISKENNSGASPRVTSKSLCTPGCKTGILMTCAIKTATCGCHFG	JFFFAK_00185 Lantibiotic	GCA_000945095.1	d__Bacteria	p__Bacillota	c__Bacilli	o__Lactobacillales	f__Streptococcaceae	g__Streptococcus	s__Streptococcus suis
NZ_CEIN01000002.1	FDBKOE_01780	71817	71984	MNNEDFNLDLVTISKENNSGASPRVTSKSLCTPGCKTGILMTCAIKTATCGCHFG	FDBKOE_01780 Lantibiotic	GCA_000945595.1	d__Bacteria	p__Bacillota	c__Bacilli	o__Lactobacillales	f__Streptococcaceae	g__Streptococcus	s__Streptococcus suis
NZ_CEDQ01000001.1	DAIHDK_00055	13091	13258	MNNEDFNLDLVTISKENNSGASPRVTSKSLCTPGCKTGILMTCAIKTATCGCHFG	DAIHDK_00055 Lantibiotic	GCA_000945695.1	d__Bacteria	p__Bacillota	c__Bacilli	o__Lactobacillales	f__Streptococcaceae	g__Streptococcus	s__Streptococcus suis
NZ_CEDN01000007.1	PHDCGH_01330	85243	85410	MNNEDFNLDLVTISKENNSGASPRVTSKSLCTPGCKTGILMTCAIKTATCGCHFG	PHDCGH_01330 Lantibiotic	GCA_000945775.1	d__Bacteria	p__Bacillota	c__Bacilli	o__Lactobacillales	f__Streptococcaceae	g__Streptococcus	s__Streptococcus suis
NZ_CEEG01000031.1	IBIIPI_04335	15883	16047	MQNNDFNLDLVSTSKEKKQGASPRITSISLCTAGCITGRIMGCHKTPTVSCNCH	IBIIPI_04335 Lantibiotic	GCA_000945795.1	d__Bacteria	p__Bacillota	c__Bacilli	o__Lactobacillales	f__Streptococcaceae	g__Streptococcus	s__Streptococcus suis
NZ_CEDD01000051.1	DOJLHL_08395	191663	191830	MNNEDFNLDLVTISKENNSGASPRVTSKSLCTPGCKTGILMTCAIKTATCGCHFG	DOJLHL_08395 Lantibiotic	GCA_000946095.1	d__Bacteria	p__Bacillota	c__Bacilli	o__Lactobacillales	f__Streptococcaceae	g__Streptococcus	s__Streptococcus suis_W
NZ_CEHF01000001.1	CJICOO_00370	71821	71988	MNNEDFNLDLVTISKENNSGASPRVTSKSLCTPGCKTGILMTCAIKTATCGCHFG	CJICOO_00370 Lantibiotic	GCA_000946495.1	d__Bacteria	p__Bacillota	c__Bacilli	o__Lactobacillales	f__Streptococcaceae	g__Streptococcus	s__Streptococcus suis
NZ_CEJY01000001.1	GCCGBK_00055	13087	13254	MNNEDFNLDLVTISKENNSGASPRVTSKSLCTPGCKTGILMTCAIKTATCGCHFG	GCCGBK_00055 Lantibiotic	GCA_000946695.1	d__Bacteria	p__Bacillota	c__Bacilli	o__Lactobacillales	f__Streptococcaceae	g__Streptococcus	s__Streptococcus suis
NZ_CEKP01000001.1	JPFNDF_00375	71826	71993	MNNEDFNLDLVTISKENNSGASPRVTSKSLCTPGCKTGILMTCAIKTATCGCHFG	JPFNDF_00375 Lantibiotic	GCA_000947415.1	d__Bacteria	p__Bacillota	c__Bacilli	o__Lactobacillales	f__Streptococcaceae	g__Streptococcus	s__Streptococcus suis
NZ_CEGR01000001.1	MAKCNP_00385	76197	76364	MNNEDFNLDLVTISKENNSGASPRVTSKSLCTPGCKTGILMTCAIKTATCGCHFG	MAKCNP_00385 Lantibiotic	GCA_000947435.1	d__Bacteria	p__Bacillota	c__Bacilli	o__Lactobacillales	f__Streptococcaceae	g__Streptococcus	s__Streptococcus suis
NZ_CP011051.1	JPJODN_06565	1202188	1202358	MSKFDDFDLDVVKVSKQDSKITPQWKSESLCTPGCVTGALQTCFLQTLTCNCKISK	JPJODN_06565 Lantibiotic subtilin	GCA_000959025.1	d__Bacteria	p__Bacillota	c__Bacilli	o__Bacillales	f__Bacillaceae	g__Bacillus	s__Bacillus spizizenii
NZ_LBKH01000067.1	LIILPB_05710	289	456	MNNEDFNLDLVTISKENNSGASPRVTSKSLCTPGCKTGILMTCAIKTATCGCHFG	LIILPB_05710 Lantibiotic	GCA_001017975.1	d__Bacteria	p__Bacillota	c__Bacilli	o__Lactobacillales	f__Streptococcaceae	g__Streptococcus	s__Streptococcus agalactiae
NZ_LBLK01000027.1	JBLBJE_04295	11095	11262	MNNEDFNLDLVTISKENNSGASPRVTSKSLCTPGCKTGILMTCAIKTATCGCHFG	JBLBJE_04295 Lantibiotic	GCA_001018555.1	d__Bacteria	p__Bacillota	c__Bacilli	o__Lactobacillales	f__Streptococcaceae	g__Streptococcus	s__Streptococcus agalactiae
NZ_LBHI01000035.1	FNMDFK_02060	3386	3553	MNNEDFNLDLVTISKENNSGASPRVTSKSLCTPGCKTGILMTCAIKTATCGCHFG	FNMDFK_02060 Lantibiotic	GCA_001018575.1	d__Bacteria	p__Bacillota	c__Bacilli	o__Lactobacillales	f__Streptococcaceae	g__Streptococcus	s__Streptococcus agalactiae
NZ_JVEA01000016.1	AIJPGM_05240	1562	1732	MSKFDDFDLDVVKVSKQDSKITPQWKSESLCTPGCVTGVLQTCFLQTITCNCKISK	AIJPGM_05240 Lantibiotic	GCA_001057075.1	d__Bacteria	p__Bacillota	c__Bacilli	o__Bacillales	f__Bacillaceae	g__Bacillus	s__Bacillus subtilis
NZ_JVLI01000018.1	EKEECI_00100	11717	11884	MNNEDFNLDLITISKENNSGASPRITSKSLCTPGCKTGILMTCPLKTATCGCHFG	EKEECI_00100 Lantibiotic nisin-U	GCA_001072315.1	d__Bacteria	p__Bacillota	c__Bacilli	o__Lactobacillales	f__Streptococcaceae	g__Streptococcus	s__Streptococcus pseudopneumoniae_R
NZ_JUZI01000019.1	POPKPE_09395	663109	663282	MSTKDFNLDLVSVSKTDAGASPRVTSVFMCTPGCVTGALMGCNLQTATCNCHVHISK	POPKPE_09395 gallidermin/nisin family lantibiotic	GCA_001073635.1	d__Bacteria	p__Bacillota	c__Bacilli	o__Lactobacillales	f__Streptococcaceae	g__Streptococcus	s__Streptococcus intermedius
NZ_CLFO01000002.1	HAGEDO_01475	80479	80646	MNNEDFNLDLVTISKENNSGASPRVTSKSLCTPGCKTGILMTCAIKTATCGCHFG	HAGEDO_01475 Lantibiotic	GCA_001094705.1	d__Bacteria	p__Bacillota	c__Bacilli	o__Lactobacillales	f__Streptococcaceae	g__Streptococcus	s__Streptococcus pneumoniae
NZ_CKGW01000003.1	LHDFOM_02860	76294	76461	MNNEDFNLDLVTISKENNSGASPRVTSKSLCTPGCKTGILMTCAIKTATCGCHFG	LHDFOM_02860 Lantibiotic	GCA_001098285.1	d__Bacteria	p__Bacillota	c__Bacilli	o__Lactobacillales	f__Streptococcaceae	g__Streptococcus	s__Streptococcus pneumoniae
NZ_CKGJ01000002.1	GKAANG_01520	76294	76461	MNNEDFNLDLVTISKENNSGASPRVTSKSLCTPGCKTGILMTCAIKTATCGCHFG	GKAANG_01520 Lantibiotic	GCA_001110785.1	d__Bacteria	p__Bacillota	c__Bacilli	o__Lactobacillales	f__Streptococcaceae	g__Streptococcus	s__Streptococcus pneumoniae
NZ_CQDE01000008.1	BGFNLB_04745	13833	14000	MNNEDFNLDLVTISKENNSGASPRVTSKSLCTPGCKTGILMTCAIKTATCGCHFG	BGFNLB_04745 Lantibiotic	GCA_001152205.1	d__Bacteria	p__Bacillota	c__Bacilli	o__Lactobacillales	f__Streptococcaceae	g__Streptococcus	s__Streptococcus agalactiae
NZ_CLET01000006.1	IJEKDH_03195	139	306	MNNEDFNLDLVTISKENNSGASPRVTSKSLCTPGCKTGILMTCAIKTATCGCHFG	IJEKDH_03195 Lantibiotic	GCA_001168705.1	d__Bacteria	p__Bacillota	c__Bacilli	o__Lactobacillales	f__Streptococcaceae	g__Streptococcus	s__Streptococcus pneumoniae
NZ_LFZT01000001.1	KDGOLM_01075	223712	223882	MSKFDDFDLDVVKVSKQDSKITPQWKSESLCTPGCVTGVLQTCFLQTITCNCKISK	KDGOLM_01075 Lantibiotic	GCA_001183905.1	d__Bacteria	p__Bacillota	c__Bacilli	o__Bacillales	f__Bacillaceae	g__Bacillus	s__Bacillus subtilis
NZ_CRTO01000002.1	LEGLAB_01510	78443	78610	MNNEDFNLDLVTISKENNSGASPRVTSKSLCTPGCKTGILMTCAIKTATCGCHFG	LEGLAB_01510 Lantibiotic	GCA_001193475.1	d__Bacteria	p__Bacillota	c__Bacilli	o__Lactobacillales	f__Streptococcaceae	g__Streptococcus	s__Streptococcus pneumoniae
NZ_CTJD01000003.1	ODNNKO_02505	118865	119032	MNNEDFNLDLVTISKENNSGASPRVTSKSLCTPGCKTGILMTCAIKTATCGCHFG	ODNNKO_02505 Lantibiotic	GCA_001221465.1	d__Bacteria	p__Bacillota	c__Bacilli	o__Lactobacillales	f__Streptococcaceae	g__Streptococcus	s__Streptococcus agalactiae
NZ_CYHS01000001.1	NPEDJK_01775	364053	364223	MSKFDDFDLDVVKVSKQDSKITPQWKSESLCTPGCVTGVLQTCFLQTITCNCKISK	NPEDJK_01775 Lantibiotic	GCA_001286745.1	d__Bacteria	p__Bacillota	c__Bacilli	o__Bacillales	f__Bacillaceae	g__Bacillus	s__Bacillus subtilis
NZ_CYHN01000001.1	IHJPOB_00145	23960	24130	MSKFDDFDLDVVKVSKQDSKITPQWKSESLCTPGCVTGVLQTCFLQTITCNCKISK	IHJPOB_00145 Lantibiotic	GCA_001286865.1	d__Bacteria	p__Bacillota	c__Bacilli	o__Bacillales	f__Bacillaceae	g__Bacillus	s__Bacillus subtilis
NZ_CYHQ01000008.1	HHPADC_05910	237699	237869	MSKFDDFDLDVVKVSKQDSKITPQWKSESLCTPGCVTGVLQTCFLQTITCNCKISK	HHPADC_05910 Lantibiotic	GCA_001286885.1	d__Bacteria	p__Bacillota	c__Bacilli	o__Bacillales	f__Bacillaceae	g__Bacillus	s__Bacillus subtilis
NZ_LDOI01000031.1	FHKJOA_04755	87728	87895	MNNEDFNLDLVTISKENNSGASPRVTSKSLCTPGCKTGILMTCAIKTATCGCHFG	FHKJOA_04755 Lantibiotic	GCA_001293215.1	d__Bacteria	p__Bacillota	c__Bacilli	o__Lactobacillales	f__Streptococcaceae	g__Streptococcus	s__Streptococcus suis
NZ_CDCQ01000058.1	BIAGLH_07810	14688	14855	MNNEDFNLDLVTISKENNSGASPRVTSKSLCTPGCKTGILMTCAIKTATCGCHFG	BIAGLH_07810 Lantibiotic	GCA_001398975.1	d__Bacteria	p__Bacillota	c__Bacilli	o__Lactobacillales	f__Streptococcaceae	g__Streptococcus	s__Streptococcus agalactiae
NZ_CDCO01000049.1	NHJMAA_07800	5729	5896	MNNEDFNLDLVTISKENNSGASPRVTSKSLCTPGCKTGILMTCAIKTATCGCHFG	NHJMAA_07800 Lantibiotic	GCA_001398995.1	d__Bacteria	p__Bacillota	c__Bacilli	o__Lactobacillales	f__Streptococcaceae	g__Streptococcus	s__Streptococcus agalactiae
NZ_CDCR01000030.1	BBEFAE_04905	14688	14855	MNNEDFNLDLVTISKENNSGASPRVTSKSLCTPGCKTGILMTCAIKTATCGCHFG	BBEFAE_04905 Lantibiotic	GCA_001399015.1	d__Bacteria	p__Bacillota	c__Bacilli	o__Lactobacillales	f__Streptococcaceae	g__Streptococcus	s__Streptococcus agalactiae
NZ_LIDX01000018.1	LACHDJ_08565	35049	35219	MAKFDDFDLDIVVKKQDDVVQPNVTSKSLCTPGCITGVLMCLTQNSCVSCNSCIRC	LACHDJ_08565 Lantibiotic	GCA_001412125.1	d__Bacteria	p__Bacillota	c__Bacilli	o__Bacillales	f__Anoxybacillaceae	g__Geobacillus	s__Geobacillus thermodenitrificans
NZ_JXCW01000008.1	IDLIGD_00080	10484	10678	MSNFNDFNLGIKKVHSGSKKGLEPRITSYVLCTPGCITGRLMGCNNKTKTCHCHSSHNFSFHAR	IDLIGD_00080 Lantibiotic	GCA_001421115.1	d__Bacteria	p__Bacillota	c__Bacilli	o__Lactobacillales	f__Lactobacillaceae	g__Apilactobacillus	s__Apilactobacillus kunkeei_F
NZ_CP014140.1	PNHLKK_16630	3241615	3241785	MAKFDDFDLDIVVKKQDNTVQPNVTSKSLCTPGCITGVLMCLTQNSCVSCNSCIKC	PNHLKK_16630 Lantibiotic	GCA_001439585.2	d__Bacteria	p__Bacillota	c__Bacilli	o__Aneurinibacillales	f__Aneurinibacillaceae	g__Aneurinibacillus	s__Aneurinibacillus thermoaerophilus
NZ_LKLE01000038.1	NIEBCG_09865	111395	111568	MSTKDFNLDLVSVSKKDSGASPRITSISLCTPGCKTGALMGCNMKTATCNCSIHVSK	NIEBCG_09865 Lantibiotic nisin-Z	GCA_001456475.1	d__Bacteria	p__Bacillota	c__Bacilli	o__Lactobacillales	f__Streptococcaceae	g__Lactococcus	s__Lactococcus lactis
NZ_LKLG01000001.1	FHIFIE_10630	560	733	MSTKDFNLDLVSVSKKDSGASPRITSISLCTPGCKTGALMGCNMKTATCNCSIHVSK	FHIFIE_10630 Lantibiotic nisin-Z	GCA_001456495.1	d__Bacteria	p__Bacillota	c__Bacilli	o__Lactobacillales	f__Streptococcaceae	g__Lactococcus	s__Lactococcus lactis
NZ_LKLH01000032.1	BLOIDM_09985	885	1058	MSTKDFNLDLVSVSKKDSGASPRITSISLCTPGCKTGALMGCNMKTATCNCSIHVSK	BLOIDM_09985 Lantibiotic nisin-Z	GCA_001456505.1	d__Bacteria	p__Bacillota	c__Bacilli	o__Lactobacillales	f__Streptococcaceae	g__Lactococcus	s__Lactococcus lactis
NZ_LKLF01000033.1	AJCMKJ_04945	540	713	MSTKDFNLDLVSVSKKDSGASPRITSISLCTPGCKTGALMGCNMKTATCNCSIHVSK	AJCMKJ_04945 Lantibiotic nisin-Z	GCA_001456525.1	d__Bacteria	p__Bacillota	c__Bacilli	o__Lactobacillales	f__Streptococcaceae	g__Lactococcus	s__Lactococcus lactis
NZ_LKLI01000093.1	DMLIFG_09105	540	713	MSTKDFNLDLVSVSKKDSGASPRITSISLCTPGCKTGALMGCNMKTATCNCSIHVSK	DMLIFG_09105 Lantibiotic nisin-Z	GCA_001456545.1	d__Bacteria	p__Bacillota	c__Bacilli	o__Lactobacillales	f__Streptococcaceae	g__Lactococcus	s__Lactococcus lactis
NZ_LKLK01000037.1	EPIGCM_04485	36106	36279	MSTKDFNLDLVSVSKKDSGASPRITSISLCTPGCKTGALMGCNMKTATCNCSIHVSK	EPIGCM_04485 Lantibiotic nisin-Z	GCA_001456575.1	d__Bacteria	p__Bacillota	c__Bacilli	o__Lactobacillales	f__Streptococcaceae	g__Lactococcus	s__Lactococcus lactis
NZ_LKLL01000007.1	LACCIH_07135	567	740	MSTKDFNLDLVSVSKKDSGASPRITSISLCTPGCKTGALMGCNMKTATCNCSIHVSK	LACCIH_07135 Lantibiotic nisin-Z	GCA_001456595.1	d__Bacteria	p__Bacillota	c__Bacilli	o__Lactobacillales	f__Streptococcaceae	g__Lactococcus	s__Lactococcus lactis
NZ_LKLN01000038.1	EJEPOM_08640	527	700	MSTKDFNLDLVSVSKKDSGASPRITSISLCTPGCKTGALMGCNMKTATCNCSIHVSK	EJEPOM_08640 Lantibiotic nisin-Z	GCA_001456615.1	d__Bacteria	p__Bacillota	c__Bacilli	o__Lactobacillales	f__Streptococcaceae	g__Lactococcus	s__Lactococcus lactis
NZ_LKLQ01000010.1	EGHGNB_10445	32145	32318	MSTKDFNLDLVSVSKKDSGASPRITSISLCTPGCKTGALMGCNMKTATCNCSIHVSK	EGHGNB_10445 Lantibiotic nisin-Z	GCA_001456655.1	d__Bacteria	p__Bacillota	c__Bacilli	o__Lactobacillales	f__Streptococcaceae	g__Lactococcus	s__Lactococcus lactis
NZ_LKLJ01000032.1	DGJKMP_04410	539	712	MSTKDFNLDLVSVSKKDSGASPRITSISLCTPGCKTGALMGCNMKTATCNCSIHVSK	DGJKMP_04410 Lantibiotic nisin-Z	GCA_001456725.1	d__Bacteria	p__Bacillota	c__Bacilli	o__Lactobacillales	f__Streptococcaceae	g__Lactococcus	s__Lactococcus lactis
NZ_LKLO01000050.1	ALPEGB_09145	41346	41519	MSTKDFNLDLVSVSKKDSGASPRITSISLCTPGCKTGALMGCNMKTATCNCSIHVSK	ALPEGB_09145 Lantibiotic nisin-Z	GCA_001456775.1	d__Bacteria	p__Bacillota	c__Bacilli	o__Lactobacillales	f__Streptococcaceae	g__Lactococcus	s__Lactococcus lactis
NZ_LKLX01000138.1	EIEFBF_08010	886	1059	MSTKDFNLDLVSVSKKDSGASPRITSISLCTPGCKTGALMGCNMKTATCHCSIHVSK	EIEFBF_08010 Lantibiotic nisin-Z	GCA_001456865.1	d__Bacteria	p__Bacillota	c__Bacilli	o__Lactobacillales	f__Streptococcaceae	g__Lactococcus	s__Lactococcus lactis
NZ_CP013655.1	BCHJMN_03650	754067	754213	MTQFDDFDLDVAQTINGVKPEPRITSVSLCTMGCQGSKLQTVICNWVK	BCHJMN_03650 Lantibiotic	GCA_001465345.1	d__Bacteria	p__Bacillota	c__Bacilli	o__Lactobacillales	f__Enterococcaceae	g__Enterococcus	s__Enterococcus rotai
NZ_CP013655.1	BCHJMN_03655	754230	754406	MTQFDDFDLDVAQTTNGVKPEPRITSKSLCTPGCVTGVLMGCALKTITCNCSVGIGKK	BCHJMN_03655 Lantibiotic	GCA_001465345.1	d__Bacteria	p__Bacillota	c__Bacilli	o__Lactobacillales	f__Enterococcaceae	g__Enterococcus	s__Enterococcus rotai
NZ_CP013655.1	BCHJMN_03660	754430	754606	MTQFDDFDLDVAQTTNGVKPEPRITSKSLCTPGCVTGVLMGCALKTITCNCSVGIGKK	BCHJMN_03660 Lantibiotic	GCA_001465345.1	d__Bacteria	p__Bacillota	c__Bacilli	o__Lactobacillales	f__Enterococcaceae	g__Enterococcus	s__Enterococcus rotai
NZ_CP013655.1	BCHJMN_03665	754629	754805	MTQFDDFDLDVAQTTNGVKPEPRITSKSLCTPGCVTGVLMGCALKTITCNCSVGIGKK	BCHJMN_03665 Lantibiotic	GCA_001465345.1	d__Bacteria	p__Bacillota	c__Bacilli	o__Lactobacillales	f__Enterococcaceae	g__Enterococcus	s__Enterococcus rotai
NZ_LQCL01000014.1	BAOGBE_11745	713877	714038	MSKFDDFDLDVVKVSKQDSKITPQVRSKSLCTPGCITGPLRTCYLCFPTHVNC	BAOGBE_11745 Lantibiotic	GCA_001517185.1	d__Bacteria	p__Bacillota	c__Bacilli	o__Bacillales	f__Bacillaceae	g__Bacillus	s__Bacillus velezensis
NZ_LQCL01000014.1	BAOGBE_11755	714466	714636	MSKFDDFDLDVVKVSKQDSKITPQWKSESVCTPGCVTGVLQTCFLQTITCNCHISK	BAOGBE_11755 Lantibiotic	GCA_001517185.1	d__Bacteria	p__Bacillota	c__Bacilli	o__Bacillales	f__Bacillaceae	g__Bacillus	s__Bacillus velezensis
NZ_LDEK01000006.1	LFIKOE_09125	29001	29174	MSTKDFNLDLVSVSKKDSGASPRITSISLCTPGCKTGALMGCNMKTATCNCSIHVSK	LFIKOE_09125 Lantibiotic nisin-Z	GCA_001540895.1	d__Bacteria	p__Bacillota	c__Bacilli	o__Lactobacillales	f__Streptococcaceae	g__Lactococcus	s__Lactococcus lactis
NZ_CP014144.1	DHDIMG_00545	90210	90383	MSTKDFNLDLVEVSKSNTGASARITSYSLCTPGCITGVLMGCHIQSIGCNVHVHVSK	DHDIMG_00545 Lantibiotic	GCA_001543085.1	d__Bacteria	p__Bacillota	c__Bacilli	o__Lactobacillales	f__Streptococcaceae	g__Streptococcus	s__Streptococcus salivarius
NZ_CP014144.1	DHDIMG_00550	90580	90753	MSTKDFNLDLVEVSKSNTGASARITSYSLCTPGCITGVLMGCHIQSIGCNVHVHVSK	DHDIMG_00550 Lantibiotic	GCA_001543085.1	d__Bacteria	p__Bacillota	c__Bacilli	o__Lactobacillales	f__Streptococcaceae	g__Streptococcus	s__Streptococcus salivarius
NZ_CP014144.1	DHDIMG_00555	90950	91123	MSTKDFNLDLVEVSKSNTGASARITSYSLCTPGCITGVLMGCHIQSIGCNVHVHVSK	DHDIMG_00555 Lantibiotic	GCA_001543085.1	d__Bacteria	p__Bacillota	c__Bacilli	o__Lactobacillales	f__Streptococcaceae	g__Streptococcus	s__Streptococcus salivarius
NZ_CP014144.1	DHDIMG_00560	91366	91527	MATKDFNLDLVEVSKSNNGASTRITSHSFCSQACKTYKILGCNLLTHGCRFPR	DHDIMG_00560 Lantibiotic	GCA_001543085.1	d__Bacteria	p__Bacillota	c__Bacilli	o__Lactobacillales	f__Streptococcaceae	g__Streptococcus	s__Streptococcus salivarius
NZ_LSMU01000046.1	AIBMGH_17205	169233	169403	MSKFDDFDLDVVKVSKQDSKITPQWKSESVCTPGCVTGLLQTCFLQTITCNCKISK	AIBMGH_17205 Lantibiotic	GCA_001566945.1	d__Bacteria	p__Bacillota	c__Bacilli	o__Bacillales	f__Bacillaceae	g__Bacillus	s__Bacillus spizizenii
NZ_LSBA01000014.1	ECCOGL_09700	25715	25885	MSKFDDFDLDVVKVSKQDSKITPQWKSESLCTPGCITGVLQTCFLQTITCNCHISK	ECCOGL_09700 Lantibiotic	GCA_001584345.1	d__Bacteria	p__Bacillota	c__Bacilli	o__Bacillales	f__Bacillaceae	g__Bacillus	s__Bacillus nakamurai
NZ_BDBQ01000078.1	AHNHDK_32280	6669	6830	MSDFDLDFQVRSIGLDGPAKQVTSVSLCTPGCVTGAMQTCPVQTATCGCPISK	AHNHDK_32280 gallidermin/nisin family lantibiotic	GCA_001613065.1	d__Bacteria	p__Actinomycetota	c__Actinomycetes	o__Mycobacteriales	f__Mycobacteriaceae	g__Nocardia	s__Nocardia miyunensis
NZ_BDCC01000027.1	NMNBPI_18765	24354	24515	MSDFDLDFQVRSIGLDGPAKQVTSVSLCTPGCVTGALQTCPAQTATCGCPISK	NMNBPI_18765 gallidermin/nisin family lantibiotic	GCA_001613305.1	d__Bacteria	p__Actinomycetota	c__Actinomycetes	o__Mycobacteriales	f__Mycobacteriaceae	g__Nocardia	s__Nocardia vaccinii
NZ_CP015405.2	ONAHHC_08255	1761685	1761834	MAKFDDFDLDVTRMESGNNKTQPRITSISLCTSGCKTAFFGTCSFTKDK	ONAHHC_08255 Lantibiotic	GCA_001689125.2	d__Bacteria	p__Bacillota_A	c__Clostridia	o__Lachnospirales	f__Lachnospiraceae	g__Blautia	s__Blautia pseudococcoides
NZ_CP015405.2	ONAHHC_08260	1761862	1762035	MAKFDDFDLDVTKTAAGEGGVEPRITSKSLCTPGCVTGILMTCPVQTATCGCQITGK	ONAHHC_08260 Gallidermin/nisin family lantibiotic	GCA_001689125.2	d__Bacteria	p__Bacillota_A	c__Clostridia	o__Lachnospirales	f__Lachnospiraceae	g__Blautia	s__Blautia pseudococcoides
NZ_CP015405.2	ONAHHC_08265	1762064	1762237	MAKFDDFDLDVTKTAAGEGGVEPRITSKSLCTPGCVTGILMTCPVQTATCGCQITGK	ONAHHC_08265 Gallidermin/nisin family lantibiotic	GCA_001689125.2	d__Bacteria	p__Bacillota_A	c__Clostridia	o__Lachnospirales	f__Lachnospiraceae	g__Blautia	s__Blautia pseudococcoides
NZ_CP015405.2	ONAHHC_08270	1762265	1762438	MAKFDDFDLDVTKTAAGEGGVEPRITSKSLCTPGCVTGILMTCPVQTATCGCQITGK	ONAHHC_08270 Gallidermin/nisin family lantibiotic	GCA_001689125.2	d__Bacteria	p__Bacillota_A	c__Clostridia	o__Lachnospirales	f__Lachnospiraceae	g__Blautia	s__Blautia pseudococcoides
NZ_CP015405.2	ONAHHC_08275	1762467	1762640	MAKFDDFDLDVTKTAAGEGGVEPRITSKSLCTPGCVTGILMTCPVQTATCGCQITGK	ONAHHC_08275 Gallidermin/nisin family lantibiotic	GCA_001689125.2	d__Bacteria	p__Bacillota_A	c__Clostridia	o__Lachnospirales	f__Lachnospiraceae	g__Blautia	s__Blautia pseudococcoides
NZ_MAWI01000032.1	CJGBJG_07185	211232	211399	MNNEDFNLDLVTISKENNSGASPRVTSKSLCTPGCKTGILMTCAIKTATCGCHFG	CJGBJG_07185 Lantibiotic	GCA_001694315.1	d__Bacteria	p__Bacillota	c__Bacilli	o__Lactobacillales	f__Streptococcaceae	g__Streptococcus	s__Streptococcus agalactiae
NZ_MBLB01000017.1	BBOODA_05710	9535	9702	MNNEDFNLDLVTISKENNSGASPRVTSKSLCTPGCKTGILMTCAIKTATCGCHFG	BBOODA_05710 Lantibiotic	GCA_001694745.1	d__Bacteria	p__Bacillota	c__Bacilli	o__Lactobacillales	f__Streptococcaceae	g__Streptococcus	s__Streptococcus agalactiae
NZ_MBKK01000022.1	JIHAPI_06380	183651	183818	MNNEDFNLDLVTISKENNSGASPRVTSKSLCTPGCKTGILMTCAIKTATCGCHFG	JIHAPI_06380 Lantibiotic	GCA_001695025.1	d__Bacteria	p__Bacillota	c__Bacilli	o__Lactobacillales	f__Streptococcaceae	g__Streptococcus	s__Streptococcus agalactiae
NZ_MBLK01000033.1	MKFCCN_07530	183673	183840	MNNEDFNLDLVTISKENNSGASPRVTSKSLCTPGCKTGILMTCAIKTATCGCHFG	MKFCCN_07530 Lantibiotic	GCA_001695095.1	d__Bacteria	p__Bacillota	c__Bacilli	o__Lactobacillales	f__Streptococcaceae	g__Streptococcus	s__Streptococcus agalactiae
NZ_MBLI01000033.1	NNDEPG_06200	9727	9894	MNNEDFNLDLVTISKENNSGASPRVTSKSLCTPGCKTGILMTCAIKTATCGCHFG	NNDEPG_06200 Lantibiotic	GCA_001695135.1	d__Bacteria	p__Bacillota	c__Bacilli	o__Lactobacillales	f__Streptococcaceae	g__Streptococcus	s__Streptococcus agalactiae
NZ_MBLH01000033.1	BEBFOC_07215	183673	183840	MNNEDFNLDLVTISKENNSGASPRVTSKSLCTPGCKTGILMTCAIKTATCGCHFG	BEBFOC_07215 Lantibiotic	GCA_001695155.1	d__Bacteria	p__Bacillota	c__Bacilli	o__Lactobacillales	f__Streptococcaceae	g__Streptococcus	s__Streptococcus agalactiae
NZ_MBLG01000035.1	BEELJD_07120	1912	2079	MNNEDFNLDLVTISKENNSGASPRVTSKSLCTPGCKTGILMTCAIKTATCGCHFG	BEELJD_07120 Lantibiotic	GCA_001695175.1	d__Bacteria	p__Bacillota	c__Bacilli	o__Lactobacillales	f__Streptococcaceae	g__Streptococcus	s__Streptococcus agalactiae
NZ_KV757177.1	FDHMAL_02790	563764	563931	MNNEDFNLDLVTISKENNSGASPRVTSKSLCTPGCKTGILMTCAIKTATCGCHFG	FDHMAL_02790 Lantibiotic	GCA_001708205.1	d__Bacteria	p__Bacillota	c__Bacilli	o__Lactobacillales	f__Streptococcaceae	g__Streptococcus	s__Streptococcus agalactiae
NZ_MDER01000086.1	FIKCML_21905	382687	382857	MAKFNDFDLDLVQTPKQSNQIEPQWKSQSFCTPGCVTGVLQTCFIQTATCNCHISK	FIKCML_21905 Lantibiotic	GCA_001721045.1	d__Bacteria	p__Bacillota	c__Bacilli	o__Paenibacillales	f__Paenibacillaceae	g__Paenibacillus_J	s__Paenibacillus_J nuruki
NZ_JXKW01000002.1	FGIHPK_07165	7205	7381	MTQFDDFDLDVAQTTNGVKPEPRITSKSLCTPGCVTGVLMGCALKTITCNCSVGIGKK	FGIHPK_07165 Lantibiotic	GCA_001886065.1	d__Bacteria	p__Bacillota	c__Bacilli	o__Lactobacillales	f__Enterococcaceae	g__Enterococcus	s__Enterococcus moraviensis
NZ_MQMG01000009.1	DOOHLE_05080	73889	74059	MAKLDDFDLDIVVKKQDNIVQPNITSKSLCTPGCITGILMCLTQNSCVSCNSCIRC	DOOHLE_05080 Lantibiotic	GCA_001908025.1	d__Bacteria	p__Bacillota	c__Bacilli	o__Bacillales	f__Anoxybacillaceae	g__Geobacillus	s__Geobacillus proteiniphilus
NZ_MQMG01000036.1	DOOHLE_12135	4272	4442	MAKLDDFDLDIVVKKQDNIVQPNITSKSLCTPGCITGILMCLTQNSCVSCNSCIRC	DOOHLE_12135 Lantibiotic	GCA_001908025.1	d__Bacteria	p__Bacillota	c__Bacilli	o__Bacillales	f__Anoxybacillaceae	g__Geobacillus	s__Geobacillus proteiniphilus
NZ_AP019008.1	LOFLEP_00060	9083	9277	MSNFNDFNLGIKKVHSGSKKGLEPRITSYVLCTPGCITGRLMGCNNKTKTCHCHSSNHFSFHAR	LOFLEP_00060 Lantibiotic	GCA_001949975.2	d__Bacteria	p__Bacillota	c__Bacilli	o__Lactobacillales	f__Lactobacillaceae	g__Apilactobacillus	s__Apilactobacillus waqarii
NZ_BDDX01000012.1	LOFLEP_05545	9082	9276	MSNFNDFNLGIKKVHSGSKKGLEPRITSYVLCTPGCITGRLMGCNNKTKTCHCHSSNHFSFHAR	LOFLEP_05545 Lantibiotic	GCA_001949975.2	d__Bacteria	p__Bacillota	c__Bacilli	o__Lactobacillales	f__Lactobacillaceae	g__Apilactobacillus	s__Apilactobacillus waqarii
NZ_MWZB01000075.1	NMJIEF_15275	293306	293476	MSKFDDFDLDVVKVSKQDSKITPQWKSESVCTPGCVTGLLQTCFLQTITCNCKISK	NMJIEF_15275 Lantibiotic	GCA_002027305.1	d__Bacteria	p__Bacillota	c__Bacilli	o__Bacillales	f__Bacillaceae	g__Bacillus	s__Bacillus spizizenii
NZ_MVKA01000032.1	LPBMGD_12855	413	553	MAKLDDFDLDIVVKKQDNIVQPNITSKSLCTPGCITGILMCLTQNS	LPBMGD_12855 Lantibiotic	GCA_002042905.1	d__Bacteria	p__Bacillota	c__Bacilli	o__Bacillales	f__Anoxybacillaceae	g__Geobacillus	s__Geobacillus proteiniphilus
NZ_MVKA01000047.1	LPBMGD_18105	16870	17040	MAKLDDFDLDIVVKKQDNIVQPNITSKSLCTPGCITGILMCLTQNSCVSCNSCIRC	LPBMGD_18105 Lantibiotic	GCA_002042905.1	d__Bacteria	p__Bacillota	c__Bacilli	o__Bacillales	f__Anoxybacillaceae	g__Geobacillus	s__Geobacillus proteiniphilus
NZ_CP017694.1	FIOFBN_07605	1526931	1527101	MAKFDDFDLDIVVKKQDDVVQPNVTSKSLCTPGCITGVLMCLTQNSCVSCNSCIRC	FIOFBN_07605 Lantibiotic	GCA_002072065.1	d__Bacteria	p__Bacillota	c__Bacilli	o__Bacillales	f__Anoxybacillaceae	g__Geobacillus	s__Geobacillus thermodenitrificans
NZ_MJDR01000005.1	EEMHGF_08155	131588	131755	MNNEDFNLDLVTISKENNSGASPRVTSKSLCTPGCKTGILMTCAIKTATCGCHFG	EEMHGF_08155 Lantibiotic	GCA_002077325.1	d__Bacteria	p__Bacillota	c__Bacilli	o__Lactobacillales	f__Enterococcaceae	g__Enterococcus_B	s__Enterococcus_B hirae
NZ_CP015904.2	KBNMIO_03310	631044	631217	MSTKDFNLDLVSVSKKDSGASPRITSISLCTPGCKTGALMGCNMKTATCNCSIHVSK	KBNMIO_03310 Lantibiotic nisin-Z	GCA_002078475.4	d__Bacteria	p__Bacillota	c__Bacilli	o__Lactobacillales	f__Streptococcaceae	g__Lactococcus	s__Lactococcus lactis
NZ_CP015903.1	OBBBNF_03330	631038	631211	MSTKDFNLDLVSVSKKDSGASPRITSISLCTPGCKTGALMGCNMKTATCNCSIHVSK	OBBBNF_03330 Lantibiotic nisin-Z	GCA_002078995.2	d__Bacteria	p__Bacillota	c__Bacilli	o__Lactobacillales	f__Streptococcaceae	g__Lactococcus	s__Lactococcus lactis
NZ_CP015903.2	JHCJLB_03310	631047	631220	MSTKDFNLDLVSVSKKDSGASPRITSISLCTPGCKTGALMGCNMKTATCNCSIHVSK	JHCJLB_03310 Lantibiotic nisin-Z	GCA_002078995.3	d__Bacteria	p__Bacillota	c__Bacilli	o__Lactobacillales	f__Streptococcaceae	g__Lactococcus	s__Lactococcus lactis
NZ_NBET01000043.1	PKMBMN_08680	95533	95712	MSVNDFKLDLVKVSKESTNSNYSVKITSYSLCTPGCKTGALMGCTMKTASCGCHVHISK	PKMBMN_08680 Lantibiotic	GCA_002079715.1	d__Bacteria	p__Bacillota	c__Bacilli	o__Lactobacillales	f__Lactobacillaceae	g__Ligilactobacillus	s__Ligilactobacillus sp945923665
NZ_NDEZ01000002.1	CANDGL_01005	51418	51588	MAKFEDFDLDIIVKKQDNMIQPNITSKSLCTPGCITGILMCLTQNSCVSCNSCIRC	CANDGL_01005 Lantibiotic	GCA_002117565.1	d__Bacteria	p__Bacillota	c__Bacilli	o__Bacillales	f__Anoxybacillaceae	g__Anoxybacillus	s__Anoxybacillus ayderensis
NZ_MUXL01000003.1	OMMKKF_18830	291005	291175	MSKFDDFDLDVVKVSKQDSKITPQWKSESVCTPGCVTGLLQTCFLQTITCNCKISK	OMMKKF_18830 Lantibiotic	GCA_002155045.1	d__Bacteria	p__Bacillota	c__Bacilli	o__Bacillales	f__Bacillaceae	g__Bacillus	s__Bacillus spizizenii
NZ_CP008813.1	KAEMHN_03535	653586	653753	MNNEDFNLDLVTISKENNSGASPRVTSKSLCTPGCKTGILMTCAIKTATCGCHFG	KAEMHN_03535 Lantibiotic	GCA_002214425.1	d__Bacteria	p__Bacillota	c__Bacilli	o__Lactobacillales	f__Streptococcaceae	g__Streptococcus	s__Streptococcus agalactiae
NZ_CP022713.1	ADOFGP_06490	1408113	1408262	MAKFDDFDLDVTRMESGNNKTQPRITSISLCTSGCKTAFFGTCSFTKDK	ADOFGP_06490 Lantibiotic	GCA_002221555.2	d__Bacteria	p__Bacillota_A	c__Clostridia	o__Lachnospirales	f__Lachnospiraceae	g__Blautia	s__Blautia pseudococcoides
NZ_CP022713.1	ADOFGP_06495	1408290	1408463	MAKFDDFDLDVTKTAAGEGGVEPRITSKSLCTPGCVTGILMTCPVQTATCGCQITGK	ADOFGP_06495 Gallidermin/nisin family lantibiotic	GCA_002221555.2	d__Bacteria	p__Bacillota_A	c__Clostridia	o__Lachnospirales	f__Lachnospiraceae	g__Blautia	s__Blautia pseudococcoides
NZ_CP022713.1	ADOFGP_06500	1408492	1408665	MAKFDDFDLDVTKTAAGEGGVEPRITSKSLCTPGCVTGILMTCPVQTATCGCQITGK	ADOFGP_06500 Gallidermin/nisin family lantibiotic	GCA_002221555.2	d__Bacteria	p__Bacillota_A	c__Clostridia	o__Lachnospirales	f__Lachnospiraceae	g__Blautia	s__Blautia pseudococcoides
NZ_CP022713.1	ADOFGP_06505	1408693	1408866	MAKFDDFDLDVTKTAAGEGGVEPRITSKSLCTPGCVTGILMTCPVQTATCGCQITGK	ADOFGP_06505 Gallidermin/nisin family lantibiotic	GCA_002221555.2	d__Bacteria	p__Bacillota_A	c__Clostridia	o__Lachnospirales	f__Lachnospiraceae	g__Blautia	s__Blautia pseudococcoides
NZ_CP022713.1	ADOFGP_06510	1408895	1409068	MAKFDDFDLDVTKTAAGEGGVEPRITSKSLCTPGCVTGILMTCPVQTATCGCQITGK	ADOFGP_06510 Gallidermin/nisin family lantibiotic	GCA_002221555.2	d__Bacteria	p__Bacillota_A	c__Clostridia	o__Lachnospirales	f__Lachnospiraceae	g__Blautia	s__Blautia pseudococcoides
NZ_MVFO01000035.1	MCODFD_04485	9916	10083	MNNEDFNLDLVTISKENNSGASPRVTSKSLCTPGCKTGILMTCAIKTATCGCHFG	MCODFD_04485 Lantibiotic	GCA_002239235.1	d__Bacteria	p__Bacillota	c__Bacilli	o__Lactobacillales	f__Streptococcaceae	g__Streptococcus	s__Streptococcus agalactiae
NZ_NPCN01000005.1	KLKCGC_03765	213384	213554	MSKFDDFDLDVVKVSKQDSKITPQWKSESLCTPGCVTGVLQTCFLQTITCNCKISK	KLKCGC_03765 Lantibiotic	GCA_002272405.1	d__Bacteria	p__Bacillota	c__Bacilli	o__Bacillales	f__Bacillaceae	g__Bacillus	s__Bacillus subtilis
NZ_MTJR01000005.1	FNBHCB_09595	147235	147408	MSTKDFNLDLVSVSKKDSGASPRITSISLCTPGCKTGALMGCNMKTATCNCSIHVSK	FNBHCB_09595 Lantibiotic nisin-Z	GCA_002563455.1	d__Bacteria	p__Bacillota	c__Bacilli	o__Lactobacillales	f__Streptococcaceae	g__Lactococcus	s__Lactococcus lactis
NZ_MTJS01000002.1	NBKJHM_12105	1516968	1517141	MSTKDFNLDLVSVSKKDSGASPRITSISLCTPGCKTGALMGCNMKTATCNCSIHVSK	NBKJHM_12105 Lantibiotic nisin-Z	GCA_002563475.1	d__Bacteria	p__Bacillota	c__Bacilli	o__Lactobacillales	f__Streptococcaceae	g__Lactococcus	s__Lactococcus lactis
NZ_MTJP01000006.1	BPHPFJ_04210	201325	201498	MSTKDFNLDLVSVSKKDSGASPRITSISLCTPGCKTGALMGCNMKTATCNCSIHVSK	BPHPFJ_04210 Lantibiotic nisin-Z	GCA_002563575.1	d__Bacteria	p__Bacillota	c__Bacilli	o__Lactobacillales	f__Streptococcaceae	g__Lactococcus	s__Lactococcus lactis
NZ_CP017690.1	DIOLNG_08795	1771816	1771986	MAKFDDFDLDIVVKKQDDVVQPNVTSKSLCTPGCITGVLMCLTQNSCVSCNSCIRC	DIOLNG_08795 Lantibiotic	GCA_002706565.1	d__Bacteria	p__Bacillota	c__Bacilli	o__Bacillales	f__Anoxybacillaceae	g__Geobacillus	s__Geobacillus thermodenitrificans
NZ_ASBM01000091.1	DLNCJM_11130	19453	19617	MQNNDFNLDLVSTSKEKKQGASPRITSISLCTAGCITGRIMGCHKTPTVSCNCH	DLNCJM_11130 Lantibiotic	GCA_002759625.1	d__Bacteria	p__Bacillota	c__Bacilli	o__Lactobacillales	f__Streptococcaceae	g__Streptococcus	s__Streptococcus suis_P
NZ_ASBU01000034.1	LNBODM_06320	27093	27257	MQNNDFNLDLVSTSKEKKQGASPRITSISLCTAGCITGRIMGCHKTPTVSCNCH	LNBODM_06320 Lantibiotic	GCA_002759675.1	d__Bacteria	p__Bacillota	c__Bacilli	o__Lactobacillales	f__Streptococcaceae	g__Streptococcus	s__Streptococcus suis_P
NZ_ASBP01000004.1	HJHBHO_05400	24293	24457	MQNNDFNLDLVSTSKEKKQGASPRITSISLCTAGCITGRIMGCHKTPTVSCNCH	HJHBHO_05400 Lantibiotic	GCA_002759735.1	d__Bacteria	p__Bacillota	c__Bacilli	o__Lactobacillales	f__Streptococcaceae	g__Streptococcus	s__Streptococcus suis_P
NZ_ASBL01000031.1	OEOFPE_07675	19445	19609	MQNNDFNLDLVSTSKEKKQGASPRITSISLCTAGCITGRIMGCHKTPTVSCNCH	OEOFPE_07675 Lantibiotic	GCA_002760075.1	d__Bacteria	p__Bacillota	c__Bacilli	o__Lactobacillales	f__Streptococcaceae	g__Streptococcus	s__Streptococcus suis_P
NZ_ASCG01000095.1	HEBALM_11395	128	292	MQNNDFNLDLVSTSKEKKQGASPRITSISLCTAGCITGRIMGCHKTPTVSCNCH	HEBALM_11395 Lantibiotic	GCA_002760135.1	d__Bacteria	p__Bacillota	c__Bacilli	o__Lactobacillales	f__Streptococcaceae	g__Streptococcus	s__Streptococcus suis_P
NZ_AUUU01000020.1	JBCHAG_09255	38488	38658	MGKLDDFDLDVKVKADTTKVGPAITSKSLCTPGCITGVLMCITQNSCVSCKSCIKC	JBCHAG_09255 Lantibiotic, gallidermin/nisin family	GCA_002760435.1	d__Bacteria	p__Bacillota_A	c__Clostridia	o__Clostridiales	f__Clostridiaceae	g__Clostridium	s__Clostridium sp002760435
NZ_CP024974.1	OCCJGP_06430	1291008	1291172	MNNEDFNLDLVTISKENNSGASPRVTSISLCTPGCKTGILMTCAIKTATCGCHF	OCCJGP_06430 Lantibiotic nisin-U	GCA_002803825.1	d__Bacteria	p__Bacillota	c__Bacilli	o__Lactobacillales	f__Streptococcaceae	g__Streptococcus	s__Streptococcus suis_P
NZ_CP024954.1	JKOMHL_03040	592355	592528	MSTKDFNLDLVSVSKKDSGASPRITSISLCTPGCKTGALMGCNMKTATCNCSIHVSK	JKOMHL_03040 Lantibiotic nisin-Z	GCA_002804185.1	d__Bacteria	p__Bacillota	c__Bacilli	o__Lactobacillales	f__Streptococcaceae	g__Lactococcus	s__Lactococcus lactis
NZ_CP024958.1	PCOBOK_03040	592347	592520	MSTKDFNLDLVSVSKKDSGASPRITSISLCTPGCKTGALMGCNMKTATCNCSIHVSK	PCOBOK_03040 Lantibiotic nisin-Z	GCA_002804285.1	d__Bacteria	p__Bacillota	c__Bacilli	o__Lactobacillales	f__Streptococcaceae	g__Lactococcus	s__Lactococcus lactis
NZ_PIJH01000004.1	GGHPPE_13920	171012	171182	MAKFDDFDLDIVVKKQDDVVQPNVTSKSLCTPGCITGVLMCLTQNSCVSCNSCIRC	GGHPPE_13920 Lantibiotic	GCA_002810005.1	d__Bacteria	p__Bacillota	c__Bacilli	o__Bacillales	f__Anoxybacillaceae	g__Geobacillus	s__Geobacillus thermodenitrificans
NZ_NXEM01000027.1	DJOEIO_08645	201843	202013	MSKFDDFDLDVVKVSKQDSKITPQWKSESLCTPGCVTGALQTCFLQTLTCNCKISK	DJOEIO_08645 Lantibiotic subtilin	GCA_002811125.1	d__Bacteria	p__Bacillota	c__Bacilli	o__Bacillales	f__Bacillaceae	g__Bacillus	s__Bacillus vallismortis
NZ_MAFZ01000001.1	LNHIDO_01430	282709	282879	MSKFDDFDLDVVKVSKQDSKITPQWKSESLCTPGCVTGVLQTCFLQTITCNCKISK	LNHIDO_01430 Lantibiotic	GCA_002865715.1	d__Bacteria	p__Bacillota	c__Bacilli	o__Bacillales	f__Bacillaceae	g__Bacillus	s__Bacillus subtilis
NZ_PKRZ01000001.1	ELEKDE_08300	1580880	1581053	MSTKDFNLDLVSVSKKDSGASPRITSISLCTPGCKTGALMGCNMKTATCNCSIHVSK	ELEKDE_08300 Lantibiotic nisin-Z	GCA_002866835.1	d__Bacteria	p__Bacillota	c__Bacilli	o__Lactobacillales	f__Streptococcaceae	g__Lactococcus	s__Lactococcus lactis
NZ_PNRI01000004.1	GBNNDL_06820	107593	107766	MSTKDFNLDLVSVSKTDAGASPRVTSVFMCTPGCVTGALMGCNLQTATCNCHVHISK	GBNNDL_06820 gallidermin/nisin family lantibiotic	GCA_002879585.1	d__Bacteria	p__Bacillota	c__Bacilli	o__Lactobacillales	f__Streptococcaceae	g__Streptococcus	s__Streptococcus intermedius
NZ_PREW01000009.1	LBIEGE_12745	1469	1642	MSTKDFNLDLVSVSKKDSGASPRITSISLCTPGCKTGALMGCNMKTATCNCSIHVSK	LBIEGE_12745 Lantibiotic nisin-Z	GCA_002926075.1	d__Bacteria	p__Bacillota	c__Bacilli	o__Lactobacillales	f__Streptococcaceae	g__Lactococcus	s__Lactococcus lactis
NZ_POII01000114.1	JCBIBO_01550	22313	22477	MQNNDFNLDLVSTSKEKKQGASPRITSISLCTAGCITGRIMGCHKTPTVSCNCH	JCBIBO_01550 Lantibiotic	GCA_002960085.1	d__Bacteria	p__Bacillota	c__Bacilli	o__Lactobacillales	f__Streptococcaceae	g__Streptococcus	s__Streptococcus suis_P
NZ_POIJ01000142.1	CLIGNA_04340	30380	30544	MQNNDFNLDLVSTSKEKKQGASPRITSISLCTAGCITGRIMGCHKTPTVSCNCH	CLIGNA_04340 Lantibiotic	GCA_002960125.1	d__Bacteria	p__Bacillota	c__Bacilli	o__Lactobacillales	f__Streptococcaceae	g__Streptococcus	s__Streptococcus suis_P
NZ_POIK01000099.1	GOONEE_11955	30380	30544	MQNNDFNLDLVSTSKEKKQGASPRITSISLCTAGCITGRIMGCHKTPTVSCNCH	GOONEE_11955 Lantibiotic	GCA_002960145.1	d__Bacteria	p__Bacillota	c__Bacilli	o__Lactobacillales	f__Streptococcaceae	g__Streptococcus	s__Streptococcus suis_P
NZ_POIW01000134.1	LPGEAK_00480	42369	42536	MNNEDFNLDLVTISKENNSGASPRVTSKSLCTPGCKTGILMTCAIKTATCGCHFG	LPGEAK_00480 Lantibiotic	GCA_002960305.1	d__Bacteria	p__Bacillota	c__Bacilli	o__Lactobacillales	f__Streptococcaceae	g__Streptococcus	s__Streptococcus suis
NZ_POIX01000037.1	MOHDMK_07235	42369	42536	MNNEDFNLDLVTISKENNSGASPRVTSKSLCTPGCKTGILMTCAIKTATCGCHFG	MOHDMK_07235 Lantibiotic	GCA_002960325.1	d__Bacteria	p__Bacillota	c__Bacilli	o__Lactobacillales	f__Streptococcaceae	g__Streptococcus	s__Streptococcus suis
NZ_POIV01000053.1	LPKCIK_07330	16320	16487	MNNEDFNLDLVTISKENNSGASPRVTSKSLCTPGCKTGILMTCAIKTATCGCHFG	LPKCIK_07330 Lantibiotic	GCA_002960345.1	d__Bacteria	p__Bacillota	c__Bacilli	o__Lactobacillales	f__Streptococcaceae	g__Streptococcus	s__Streptococcus suis
NZ_POIY01000040.1	DOJMDP_05320	68063	68230	MNNEDFNLDLVTISKENNSGASPRVTSKSLCTPGCKTGILMTCAIKTATCGCHFG	DOJMDP_05320 Lantibiotic	GCA_002960355.1	d__Bacteria	p__Bacillota	c__Bacilli	o__Lactobacillales	f__Streptococcaceae	g__Streptococcus	s__Streptococcus suis
NZ_POJB01000048.1	EDKMAO_03790	27864	28031	MNNEDFNLDLVTISKENNSGASPRVTSKSLCTPGCKTGILMTCAIKTATCGCHFG	EDKMAO_03790 Lantibiotic	GCA_002960395.1	d__Bacteria	p__Bacillota	c__Bacilli	o__Lactobacillales	f__Streptococcaceae	g__Streptococcus	s__Streptococcus suis_P
NZ_POIL01000142.1	EJKBBK_06445	22312	22476	MQNNDFNLDLVSTSKEKKQGASPRITSISLCTAGCITGRIMGCHKTPTVSCNCH	EJKBBK_06445 Lantibiotic	GCA_002960555.1	d__Bacteria	p__Bacillota	c__Bacilli	o__Lactobacillales	f__Streptococcaceae	g__Streptococcus	s__Streptococcus suis_P
NZ_POJP01000024.1	PGKKKP_00685	4261	4428	MNNEDFNLDLVTISKENNSGASPRVTSKSLCTPGCKTGILMTCAIKTATCGCHFG	PGKKKP_00685 Lantibiotic	GCA_002960695.1	d__Bacteria	p__Bacillota	c__Bacilli	o__Lactobacillales	f__Streptococcaceae	g__Streptococcus	s__Streptococcus suis
NZ_POJM01000034.1	ABPPML_02620	9919	10086	MNNEDFNLDLVTISKENNSGASPRVTSKSLCTPGCKTGILMTCAIKTATCGCHFG	ABPPML_02620 Lantibiotic	GCA_002960745.1	d__Bacteria	p__Bacillota	c__Bacilli	o__Lactobacillales	f__Streptococcaceae	g__Streptococcus	s__Streptococcus suis
NZ_POJZ01000036.1	EKIGHL_04915	8186	8353	MNNEDFNLDLVTISKENNSGASPRVTSKSLCTPGCKTGILMTCAIKTATCGCHFG	EKIGHL_04915 Lantibiotic	GCA_002960825.1	d__Bacteria	p__Bacillota	c__Bacilli	o__Lactobacillales	f__Streptococcaceae	g__Streptococcus	s__Streptococcus suis
NZ_POKA01000022.1	NEKLLK_00050	8186	8353	MNNEDFNLDLVTISKENNSGASPRVTSKSLCTPGCKTGILMTCAIKTATCGCHFG	NEKLLK_00050 Lantibiotic	GCA_002960885.1	d__Bacteria	p__Bacillota	c__Bacilli	o__Lactobacillales	f__Streptococcaceae	g__Streptococcus	s__Streptococcus suis
NZ_POKE01000285.1	LMPLNP_02420	8186	8353	MNNEDFNLDLVTISKENNSGASPRVTSKSLCTPGCKTGILMTCAIKTATCGCHFG	LMPLNP_02420 Lantibiotic	GCA_002960925.1	d__Bacteria	p__Bacillota	c__Bacilli	o__Lactobacillales	f__Streptococcaceae	g__Streptococcus	s__Streptococcus suis
NZ_POKR01000160.1	FONPEI_02230	42366	42533	MNNEDFNLDLVTISKENNSGASPRVTSKSLCTPGCKTGILMTCAIKTATCGCHFG	FONPEI_02230 Lantibiotic	GCA_002961075.1	d__Bacteria	p__Bacillota	c__Bacilli	o__Lactobacillales	f__Streptococcaceae	g__Streptococcus	s__Streptococcus suis
NZ_POLZ01000146.1	MJAAIK_01240	11504	11671	MNNEDFNLDLVTISKENNSGASPRVTSKSLCTPGCKTGILMTCAIKTATCGCHFG	MJAAIK_01240 Lantibiotic	GCA_002961505.1	d__Bacteria	p__Bacillota	c__Bacilli	o__Lactobacillales	f__Streptococcaceae	g__Streptococcus	s__Streptococcus suis
NZ_POMD01000569.1	CBNIFH_07085	11504	11671	MNNEDFNLDLVTISKENNSGASPRVTSKSLCTPGCKTGILMTCAIKTATCGCHFG	CBNIFH_07085 Lantibiotic	GCA_002961565.1	d__Bacteria	p__Bacillota	c__Bacilli	o__Lactobacillales	f__Streptococcaceae	g__Streptococcus	s__Streptococcus suis
NZ_POMS01000058.1	CHGOEG_08695	16320	16487	MNNEDFNLDLVTISKENNSGASPRVTSKSLCTPGCKTGILMTCAIKTATCGCHFG	CHGOEG_08695 Lantibiotic	GCA_002961795.1	d__Bacteria	p__Bacillota	c__Bacilli	o__Lactobacillales	f__Streptococcaceae	g__Streptococcus	s__Streptococcus suis
NZ_POMT01000134.1	DPKHON_03775	16655	16819	MQNNDFNLDLVSTSKEKKQGASPRITSISLCTAGCITGRIMGCHKTPTVSCNCH	DPKHON_03775 Lantibiotic	GCA_002961825.1	d__Bacteria	p__Bacillota	c__Bacilli	o__Lactobacillales	f__Streptococcaceae	g__Streptococcus	s__Streptococcus suis_P
NZ_POMV01000079.1	GPADKL_09820	16655	16819	MQNNDFNLDLVSTSKEKKQGASPRITSISLCTAGCITGRIMGCHKTPTVSCNCH	GPADKL_09820 Lantibiotic	GCA_002961845.1	d__Bacteria	p__Bacillota	c__Bacilli	o__Lactobacillales	f__Streptococcaceae	g__Streptococcus	s__Streptococcus suis_P
NZ_POMY01000050.1	IPFGNB_03360	16320	16487	MNNEDFNLDLVTISKENNSGASPRVTSKSLCTPGCKTGILMTCAIKTATCGCHFG	IPFGNB_03360 Lantibiotic	GCA_002961885.1	d__Bacteria	p__Bacillota	c__Bacilli	o__Lactobacillales	f__Streptococcaceae	g__Streptococcus	s__Streptococcus suis
NZ_PONA01000067.1	BGIKAJ_07520	24817	24981	MQNNDFNLDLVSTSKEKKQGASPRITSISLCTAGCITGRIMGCHKTPTVSCNCH	BGIKAJ_07520 Lantibiotic	GCA_002961905.1	d__Bacteria	p__Bacillota	c__Bacilli	o__Lactobacillales	f__Streptococcaceae	g__Streptococcus	s__Streptococcus suis_P
NZ_PONK01000091.1	LOOENP_09320	13367	13531	MQNNDFNLDLVSTSKEKKQGASPRITSISLCTAGCITGRIMGCHKTPTVSCNCH	LOOENP_09320 Lantibiotic	GCA_002962025.1	d__Bacteria	p__Bacillota	c__Bacilli	o__Lactobacillales	f__Streptococcaceae	g__Streptococcus	s__Streptococcus suis_W
NZ_PONL01000019.1	PPLOOE_01385	13367	13531	MQNNDFNLDLVSTSKEKKQGASPRITSISLCTAGCITGRIMGCHKTPTVSCNCH	PPLOOE_01385 Lantibiotic	GCA_002962045.1	d__Bacteria	p__Bacillota	c__Bacilli	o__Lactobacillales	f__Streptococcaceae	g__Streptococcus	s__Streptococcus suis_W
NZ_POOB01000072.1	BPDPNC_08920	24684	24848	MQNNDFNLDLVSTSKEKKQGASPRITSISLCTAGCITGRIMGCHKTPTVSCNCH	BPDPNC_08920 Lantibiotic	GCA_002962225.1	d__Bacteria	p__Bacillota	c__Bacilli	o__Lactobacillales	f__Streptococcaceae	g__Streptococcus	s__Streptococcus suis_P
NZ_POOK01000101.1	ENNNFD_00570	19440	19604	MQNNDFNLDLVSTSKEKKQGASPRITSISLCTAGCITGRIMGCHKTPTVSCNCH	ENNNFD_00570 Lantibiotic	GCA_002962345.1	d__Bacteria	p__Bacillota	c__Bacilli	o__Lactobacillales	f__Streptococcaceae	g__Streptococcus	s__Streptococcus suis_P
NZ_POOR01000070.1	GELKLP_07565	16665	16829	MQNNDFNLDLVSTSKEKKQGASPRITSISLCTAGCITGRIMGCHKTPTVSCNCH	GELKLP_07565 Lantibiotic	GCA_002962465.1	d__Bacteria	p__Bacillota	c__Bacilli	o__Lactobacillales	f__Streptococcaceae	g__Streptococcus	s__Streptococcus suis_P
NZ_POJR01000035.1	GCCKKM_02550	5973	6140	MNNEDFNLDLVTISKENNSGASPRVTSKSLCTPGCKTGILMTCAIKTATCGCHFG	GCCKKM_02550 Lantibiotic	GCA_002962505.1	d__Bacteria	p__Bacillota	c__Bacilli	o__Lactobacillales	f__Streptococcaceae	g__Streptococcus	s__Streptococcus suis
NZ_POJO01000046.1	MFOGGB_05650	5973	6140	MNNEDFNLDLVTISKENNSGASPRVTSKSLCTPGCKTGILMTCAIKTATCGCHFG	MFOGGB_05650 Lantibiotic	GCA_002962545.1	d__Bacteria	p__Bacillota	c__Bacilli	o__Lactobacillales	f__Streptococcaceae	g__Streptococcus	s__Streptococcus suis
NZ_POJT01000064.1	GLAMKC_09805	5973	6140	MNNEDFNLDLVTISKENNSGASPRVTSKSLCTPGCKTGILMTCAIKTATCGCHFG	GLAMKC_09805 Lantibiotic	GCA_002962565.1	d__Bacteria	p__Bacillota	c__Bacilli	o__Lactobacillales	f__Streptococcaceae	g__Streptococcus	s__Streptococcus suis
NZ_POJY01000182.1	NAOOFN_05150	8186	8353	MNNEDFNLDLVTISKENNSGASPRVTSKSLCTPGCKTGILMTCAIKTATCGCHFG	NAOOFN_05150 Lantibiotic	GCA_002962615.1	d__Bacteria	p__Bacillota	c__Bacilli	o__Lactobacillales	f__Streptococcaceae	g__Streptococcus	s__Streptococcus suis
NZ_POME01000067.1	LHFIOH_08815	11504	11671	MNNEDFNLDLVTISKENNSGASPRVTSKSLCTPGCKTGILMTCAIKTATCGCHFG	LHFIOH_08815 Lantibiotic	GCA_002962975.1	d__Bacteria	p__Bacillota	c__Bacilli	o__Lactobacillales	f__Streptococcaceae	g__Streptococcus	s__Streptococcus suis
NZ_POLW01000411.1	ACFMMI_07310	11504	11671	MNNEDFNLDLVTISKENNSGASPRVTSKSLCTPGCKTGILMTCAIKTATCGCHFG	ACFMMI_07310 Lantibiotic	GCA_002963005.1	d__Bacteria	p__Bacillota	c__Bacilli	o__Lactobacillales	f__Streptococcaceae	g__Streptococcus	s__Streptococcus suis
NZ_POMO01000237.1	MFHOGI_04370	16320	16487	MNNEDFNLDLVTISKENNSGASPRVTSKSLCTPGCKTGILMTCAIKTATCGCHFG	MFHOGI_04370 Lantibiotic	GCA_002963065.1	d__Bacteria	p__Bacillota	c__Bacilli	o__Lactobacillales	f__Streptococcaceae	g__Streptococcus	s__Streptococcus suis
NZ_POMX01000088.1	FAKJAG_10140	16320	16487	MNNEDFNLDLVTISKENNSGASPRVTSKSLCTPGCKTGILMTCAIKTATCGCHFG	FAKJAG_10140 Lantibiotic	GCA_002963085.1	d__Bacteria	p__Bacillota	c__Bacilli	o__Lactobacillales	f__Streptococcaceae	g__Streptococcus	s__Streptococcus suis
NZ_PONB01000102.1	NNIKFE_00430	7639	7806	MNNEDFNLDLVTISKENNSGASPRVTSKSLCTPGCKTGILMTCAIKTATCGCHFG	NNIKFE_00430 Lantibiotic	GCA_002963145.1	d__Bacteria	p__Bacillota	c__Bacilli	o__Lactobacillales	f__Streptococcaceae	g__Streptococcus	s__Streptococcus suis
NZ_POND01000087.1	GPBGOO_09910	16655	16819	MQNNDFNLDLVSTSKEKKQGASPRITSISLCTAGCITGRIMGCHKTPTVSCNCH	GPBGOO_09910 Lantibiotic	GCA_002963205.1	d__Bacteria	p__Bacillota	c__Bacilli	o__Lactobacillales	f__Streptococcaceae	g__Streptococcus	s__Streptococcus suis_P
NZ_POOG01000250.1	BIGCCK_08935	10056	10220	MQNNDFNLDLVSTSKEKKQGASPRITSISLCTAGCITGRIMGCHKTPTVSCNCH	BIGCCK_08935 Lantibiotic	GCA_002963385.1	d__Bacteria	p__Bacillota	c__Bacilli	o__Lactobacillales	f__Streptococcaceae	g__Streptococcus	s__Streptococcus suis_P
NZ_POOH01000080.1	ADBKMO_08975	10056	10220	MQNNDFNLDLVSTSKEKKQGASPRITSISLCTAGCITGRIMGCHKTPTVSCNCH	ADBKMO_08975 Lantibiotic	GCA_002963405.1	d__Bacteria	p__Bacillota	c__Bacilli	o__Lactobacillales	f__Streptococcaceae	g__Streptococcus	s__Streptococcus suis_P
NZ_PZKP01000008.1	KEHCLM_19515	112654	112824	MSKFDDFDLDVVKVSKQDSKITPQWKSESLCTPGCVTGVLQTCFLQTITCNCKISK	KEHCLM_19515 Lantibiotic	GCA_003046665.1	d__Bacteria	p__Bacillota	c__Bacilli	o__Bacillales	f__Bacillaceae	g__Bacillus	s__Bacillus subtilis
NZ_CP023704.1	FPNOGH_18465	3822070	3822240	MAKFDDFDLDIVVKKQDTTVQPNVTSKSLCTPGCITGILMCLTQNSCVSCNSCIKC	FPNOGH_18465 Lantibiotic	GCA_003096215.1	d__Bacteria	p__Bacillota	c__Bacilli	o__Bacillales_B	f__Caldibacillaceae	g__Bacillus_J	s__Bacillus_J hisashii
NZ_CP029071.1	BCEIOB_15850	3241704	3241874	MSKFDDFDLDVVKVSKQDSKITPQWKSESVCTPGCVTGVLQTCFLQTITCNCHISK	BCEIOB_15850 Lantibiotic	GCA_003149795.1	d__Bacteria	p__Bacillota	c__Bacilli	o__Bacillales	f__Bacillaceae	g__Bacillus	s__Bacillus velezensis
NZ_CP029071.1	BCEIOB_15860	3242302	3242463	MSKFDDFDLDVVKVSKQDSKITPQVLSKSLCTPGCITGPLQTCYLCFPTFAKC	BCEIOB_15860 Lantibiotic	GCA_003149795.1	d__Bacteria	p__Bacillota	c__Bacilli	o__Bacillales	f__Bacillaceae	g__Bacillus	s__Bacillus velezensis
NZ_CP027303.2	DFIOOJ_05795	1122626	1122796	MAKLDDFDLDIVVKKQDNIVQPNITSKSLCTPGCITGILMCLTQNSCVSCNSCIRC	DFIOOJ_05795 Lantibiotic	GCA_003182675.2	d__Bacteria	p__Bacillota	c__Bacilli	o__Bacillales	f__Anoxybacillaceae	g__Geobacillus	s__Geobacillus thermoleovorans
NZ_QVEY01000014.1	JHJPKE_02505	13354	13521	MNNEDFNLDLVTISKENNSGASPRVTSKSLCTPGCKTGILMTCAIKTATCGCHFG	JHJPKE_02505 Lantibiotic	GCA_003434095.1	d__Bacteria	p__Bacillota	c__Bacilli	o__Lactobacillales	f__Streptococcaceae	g__Streptococcus	s__Streptococcus pasteurianus
NZ_QSOL01000028.1	ALOGBI_10505	17923	18063	MGKFEDFNFDVTKTVKPQSSKTPRITSKSLCTSSCETGFFKCVLTK	ALOGBI_10505 Gallidermin/nisin family lantibiotic	GCA_003436075.1	d__Bacteria	p__Bacillota_A	c__Clostridia	o__Lachnospirales	f__Lachnospiraceae	g__Blautia_A	s__Blautia_A obeum
NZ_QSOL01000028.1	ALOGBI_10510	18088	18258	MAKFDDFDLDVTKTAARGGIEPKYKSKSACTPGCPTGILMTCPLKTATCGCHITGK	ALOGBI_10510 Gallidermin/nisin family lantibiotic	GCA_003436075.1	d__Bacteria	p__Bacillota_A	c__Clostridia	o__Lachnospirales	f__Lachnospiraceae	g__Blautia_A	s__Blautia_A obeum
NZ_QSOL01000028.1	ALOGBI_10515	18282	18452	MAKFDDFDLDVTKTAAQGGIEPKYKSKSACTPGCPTGILMTCPLKTATCGCHITGK	ALOGBI_10515 Gallidermin/nisin family lantibiotic	GCA_003436075.1	d__Bacteria	p__Bacillota_A	c__Clostridia	o__Lachnospirales	f__Lachnospiraceae	g__Blautia_A	s__Blautia_A obeum
NZ_QSTB01000004.1	JOLKNJ_07075	16868	17044	MLMILNWILVKVSKESTNSNYSVKITSYSLCTPGCKTGALMGCTMKTASCGCHVHISK	JOLKNJ_07075 gallidermin/nisin family lantibiotic	GCA_003438595.1	d__Bacteria	p__Bacillota	c__Bacilli	o__Lactobacillales	f__Lactobacillaceae	g__Ligilactobacillus	s__Ligilactobacillus sp945923665
NZ_QSHK01000002.1	FHHBHA_08375	224962	225132	MAKFDDFDLDVTKTAAQGGIEPKYKSKSVCTPGCPTGILMTCPLKTATCGCHITGK	FHHBHA_08375 Gallidermin/nisin family lantibiotic	GCA_003467665.1	d__Bacteria	p__Bacillota_A	c__Clostridia	o__Lachnospirales	f__Lachnospiraceae	g__Dorea	s__Dorea formicigenerans
NZ_QSHK01000002.1	FHHBHA_08380	225156	225326	MAKFDDFDLDVTKTAAQGGIEPKYKSKSVCTPGCPTGILMTCPLKTATCGCHITGK	FHHBHA_08380 Gallidermin/nisin family lantibiotic	GCA_003467665.1	d__Bacteria	p__Bacillota_A	c__Clostridia	o__Lachnospirales	f__Lachnospiraceae	g__Dorea	s__Dorea formicigenerans
NZ_QSHK01000002.1	FHHBHA_08385	225350	225520	MAKFDDFDLDVTKTAARGGIEPKYKSKSACTPGCPTGILMTCPLKTATCGCHITGK	FHHBHA_08385 Gallidermin/nisin family lantibiotic	GCA_003467665.1	d__Bacteria	p__Bacillota_A	c__Clostridia	o__Lachnospirales	f__Lachnospiraceae	g__Dorea	s__Dorea formicigenerans
NZ_QSHK01000002.1	FHHBHA_08390	225545	225685	MGKFEDFNFDVTKTVKPQSSKTPRITSKSLCTSSCETGFFKCVLTK	FHHBHA_08390 Gallidermin/nisin family lantibiotic	GCA_003467665.1	d__Bacteria	p__Bacillota_A	c__Clostridia	o__Lachnospirales	f__Lachnospiraceae	g__Dorea	s__Dorea formicigenerans
NZ_QRLU01000003.1	FIECOM_05970	227495	227668	MSTKDFNLDLVSVSKKDSGASPRITSISLCTPGCKTGALMGCNMKTATCNCSIHVSK	FIECOM_05970 Lantibiotic nisin-Z	GCA_003472365.1	d__Bacteria	p__Bacillota	c__Bacilli	o__Lactobacillales	f__Streptococcaceae	g__Lactococcus	s__Lactococcus lactis
NZ_QUHY01000002.1	CLGCJJ_06965	129176	129346	MAKFDDFDLDVTKTAAQGGIEPKYKSKSACTPGCPTGILMTCPLKTATCGCHITGK	CLGCJJ_06965 Gallidermin/nisin family lantibiotic	GCA_003479865.1	d__Bacteria	p__Bacillota_A	c__Clostridia	o__Lachnospirales	f__Lachnospiraceae	g__Fusicatenibacter	s__Fusicatenibacter saccharivorans
NZ_QUHY01000002.1	CLGCJJ_06970	129370	129540	MAKFDDFDLDVTKTAARGGIEPKYKSKSACTPGCPTGILMTCPLKTATCGCHITGK	CLGCJJ_06970 Gallidermin/nisin family lantibiotic	GCA_003479865.1	d__Bacteria	p__Bacillota_A	c__Clostridia	o__Lachnospirales	f__Lachnospiraceae	g__Fusicatenibacter	s__Fusicatenibacter saccharivorans
NZ_QUHY01000002.1	CLGCJJ_06975	129565	129705	MGKFEDFNFDVTKTVKPQSSKTPRITSKSLCTSSCETGFFKCVLTK	CLGCJJ_06975 Gallidermin/nisin family lantibiotic	GCA_003479865.1	d__Bacteria	p__Bacillota_A	c__Clostridia	o__Lachnospirales	f__Lachnospiraceae	g__Fusicatenibacter	s__Fusicatenibacter saccharivorans
NZ_QOCT01000001.1	JIAPHE_00360	71735	71935	MTNFSDFDLQLNDVTSGSKRGLEPRITSKSLCTPGCITGRLMGCNSKASYKCSINIGSGGKGHHKK	JIAPHE_00360 gallidermin/nisin family lantibiotic	GCA_003515825.1	d__Bacteria	p__Bacillota	c__Bacilli	o__Lactobacillales	f__Lactobacillaceae	g__Lactobacillus	s__Lactobacillus bombicola
NZ_QYRO01000015.1	PKBBPO_04455	39948	40121	MSTKDFNLDLVSVSKKDSGASPRITSISLCTPGCKTGALMGCNMKTATCNCSIHVSK	PKBBPO_04455 Lantibiotic nisin-Z	GCA_003594665.1	d__Bacteria	p__Bacillota	c__Bacilli	o__Lactobacillales	f__Streptococcaceae	g__Lactococcus	s__Lactococcus lactis
NZ_CP033052.1	BACCKD_17225	3328227	3328397	MSKFDDFDLDVVKVSKQDSKITPQWKSESLCTPGCVTGALQTCFLQTLTCNCKISK	BACCKD_17225 Lantibiotic subtilin	GCA_003667885.1	d__Bacteria	p__Bacillota	c__Bacilli	o__Bacillales	f__Bacillaceae	g__Bacillus	s__Bacillus vallismortis
NZ_RFFO01000004.1	EFJJEJ_13695	289869	290039	MSKFDDFDLDVVKVSKQDSKITPQWKSESLCTPGCVTGVLQTCFLQTITCNCKISK	EFJJEJ_13695 Lantibiotic	GCA_003694695.1	d__Bacteria	p__Bacillota	c__Bacilli	o__Bacillales	f__Bacillaceae	g__Bacillus	s__Bacillus subtilis
NZ_RJLQ01000022.1	AEKMOK_08355	52627	52800	MAKFDDFDLDLKATSTKSGGISPMVTSVSLCTPGCITGVIMTCTIKTATCGCHVAGK	AEKMOK_08355 gallidermin/nisin family lantibiotic	GCA_003833015.1	d__Bacteria	p__Bacillota_A	c__Clostridia	o__Lachnospirales	f__Lachnospiraceae	g__Lacrimispora	s__Lacrimispora sp003833015
NZ_RPHE01000001.1	FCLAFI_03840	778822	778992	MSKFDDFDLDVVKVSKQDSKITPQWKSESLCTPGCVTGVLQTCFLQTITCNCKISK	FCLAFI_03840 Lantibiotic	GCA_003833295.1	d__Bacteria	p__Bacillota	c__Bacilli	o__Bacillales	f__Bacillaceae	g__Bacillus	s__Bacillus subtilis
NZ_RAGF01000025.1	GOHJAF_07730	14368	14541	MSTKDFNLDLVSVSKKDSGASPRITSISLCTPGCKTGALMGCNMKTATCNCSIHVSK	GOHJAF_07730 Lantibiotic nisin-Z	GCA_003838305.1	d__Bacteria	p__Bacillota	c__Bacilli	o__Lactobacillales	f__Streptococcaceae	g__Lactococcus	s__Lactococcus lactis
NZ_RAGI01000038.1	ENDLBO_09905	697	870	MSTKDFNLDLVSVSKKDSGASPRITSISLCTPGCKTGALMGCNMKTATCNCSIHVSK	ENDLBO_09905 Lantibiotic nisin-Z	GCA_003838315.1	d__Bacteria	p__Bacillota	c__Bacilli	o__Lactobacillales	f__Streptococcaceae	g__Lactococcus	s__Lactococcus lactis
NZ_RAGJ01000027.1	LKLPEM_04695	697	870	MSTKDFNLDLVSVSKKDSGASPRITSISLCTPGCKTGALMGCNMKTATCNCSIHVSK	LKLPEM_04695 Lantibiotic nisin-Z	GCA_003838345.1	d__Bacteria	p__Bacillota	c__Bacilli	o__Lactobacillales	f__Streptococcaceae	g__Lactococcus	s__Lactococcus lactis
NZ_RAGE01000030.1	BDNBEJ_05025	13823	13996	MSTKDFNLDLVSVSKKDSGASPRITSISLCTPGCKTGALMGCNMKTATCNCSIHVSK	BDNBEJ_05025 Lantibiotic nisin-Z	GCA_003838385.1	d__Bacteria	p__Bacillota	c__Bacilli	o__Lactobacillales	f__Streptococcaceae	g__Lactococcus	s__Lactococcus lactis
NZ_RAGL01000022.1	OEJBBE_06775	21877	22050	MSTKDFNLDLVSVSKKDSGASPRITSISLCTPGCKTGALMGCNMKTATCNCSIHVSK	OEJBBE_06775 Lantibiotic nisin-Z	GCA_003839605.1	d__Bacteria	p__Bacillota	c__Bacilli	o__Lactobacillales	f__Streptococcaceae	g__Lactococcus	s__Lactococcus lactis
NZ_RAGQ01000027.1	PKOHPP_06345	21699	21872	MSTKDFNLDLVSVSKKDSGASPRITSISLCTPGCKTGALMGCNMKTATCHCSIHVSK	PKOHPP_06345 Lantibiotic nisin-Z	GCA_003839715.1	d__Bacteria	p__Bacillota	c__Bacilli	o__Lactobacillales	f__Streptococcaceae	g__Lactococcus	s__Lactococcus lactis
NZ_RAGK01000014.1	FGONBM_02860	924	1097	MSTKDFNLDLVSVSKKDSGASPRITSISLCTPGCKTGALMGCNMKTATCNCSIHVSK	FGONBM_02860 Lantibiotic nisin-Z	GCA_003841225.1	d__Bacteria	p__Bacillota	c__Bacilli	o__Lactobacillales	f__Streptococcaceae	g__Lactococcus	s__Lactococcus lactis
NZ_RAGM01000028.1	MKAMPL_05990	697	870	MSTKDFNLDLVSVSKKDSGASPRITSISLCTPGCKTGALMGCNMKTATCNCSIHVSK	MKAMPL_05990 Lantibiotic nisin-Z	GCA_003841265.1	d__Bacteria	p__Bacillota	c__Bacilli	o__Lactobacillales	f__Streptococcaceae	g__Lactococcus	s__Lactococcus lactis
NZ_RAGO01000002.1	POJNHI_04630	808	981	MSTKDFNLDLVSVSKKDSGASPRITSISLCTPGCKTGALMGCNMKTATCHCSIHVSK	POJNHI_04630 Lantibiotic nisin-Z	GCA_003841285.1	d__Bacteria	p__Bacillota	c__Bacilli	o__Lactobacillales	f__Streptococcaceae	g__Lactococcus	s__Lactococcus lactis
NZ_RAGP01000025.1	IDJHMP_07290	808	981	MSTKDFNLDLVSVSKKDSGASPRITSISLCTPGCKTGALMGCNMKTATCHCSIHVSK	IDJHMP_07290 Lantibiotic nisin-Z	GCA_003841315.1	d__Bacteria	p__Bacillota	c__Bacilli	o__Lactobacillales	f__Streptococcaceae	g__Lactococcus	s__Lactococcus lactis
NZ_RAGG01000023.1	DNIEOG_04510	697	870	MSTKDFNLDLVSVSKKDSGASPRITSISLCTPGCKTGALMGCNMKTATCNCSIHVSK	DNIEOG_04510 Lantibiotic nisin-Z	GCA_003841345.1	d__Bacteria	p__Bacillota	c__Bacilli	o__Lactobacillales	f__Streptococcaceae	g__Lactococcus	s__Lactococcus lactis
NZ_RAGN01000040.1	PJOHIN_08620	698	871	MSTKDFNLDLVSVSKKDSGASPRITSISLCTPGCKTGALMGCNMKTATCNCSIHVSK	PJOHIN_08620 Lantibiotic nisin-Z	GCA_003841365.1	d__Bacteria	p__Bacillota	c__Bacilli	o__Lactobacillales	f__Streptococcaceae	g__Lactococcus	s__Lactococcus lactis
NZ_RRZE01000001.1	MIJEPL_03915	775159	775329	MSKFDDFDLDVVKVSKQDSKITPQWKSESLCTPGCVTGVLQTCFLQTITCNCKISK	MIJEPL_03915 Lantibiotic	GCA_003931545.1	d__Bacteria	p__Bacillota	c__Bacilli	o__Bacillales	f__Bacillaceae	g__Bacillus	s__Bacillus subtilis
NZ_RJOL01000012.1	OFBFDC_08470	28021	28194	MSTKDFNLDLVSVSKTDAGASPRVTSVFMCTPGCVTGALMGCNLQTATCNCHVHISK	OFBFDC_08470 gallidermin/nisin family lantibiotic	GCA_003943085.1	d__Bacteria	p__Bacillota	c__Bacilli	o__Lactobacillales	f__Streptococcaceae	g__Streptococcus	s__Streptococcus intermedius
NZ_RQPH01000001.1	HEJFNF_03840	778822	778992	MSKFDDFDLDVVKVSKQDSKITPQWKSESLCTPGCVTGVLQTCFLQTITCNCKISK	HEJFNF_03840 Lantibiotic	GCA_003990435.1	d__Bacteria	p__Bacillota	c__Bacilli	o__Bacillales	f__Bacillaceae	g__Bacillus	s__Bacillus subtilis
NZ_SAXH01000025.1	OMGJCD_04605	1389	1562	MSTKDFNLDLVSVSKKDSGASPRITSISLCTPGCKTGALMGCNMKTATCHCSIHVSK	OMGJCD_04605 Lantibiotic nisin-Z	GCA_004022375.1	d__Bacteria	p__Bacillota	c__Bacilli	o__Lactobacillales	f__Streptococcaceae	g__Lactococcus	s__Lactococcus lactis
NZ_CP026362.1	JEFOLJ_00445	81569	81739	MSKFDDFDLDVVKVSKQDSKITPQWKSESLCTPGCVTGALQTCFLQTLTCNCKISK	JEFOLJ_00445 Lantibiotic subtilin	GCA_004116955.1	d__Bacteria	p__Bacillota	c__Bacilli	o__Bacillales	f__Bacillaceae	g__Bacillus	s__Bacillus vallismortis
NZ_SNVW01000005.1	LIPFGB_09170	84470	84640	MSNSDFDLDLQVESTNATVTPQITSVSLCTPGCPTGGFACFTAACTGGCTISSSSA	LIPFGB_09170 Gallidermin/nisin family lantibiotic	GCA_004361695.1	d__Bacteria	p__Actinomycetota	c__Actinomycetes	o__Actinomycetales	f__Microbacteriaceae	g__Curtobacterium	s__Curtobacterium flaccumfaciens_B
NZ_SORJ01000001.1	HPNIJO_01455	287966	288136	MSKFDDFDLDVVKVSKQDSKITPQWKSESLCTPGCVTGVLQTCFLQTITCNCKISK	HPNIJO_01455 Lantibiotic	GCA_004366695.1	d__Bacteria	p__Bacillota	c__Bacilli	o__Bacillales	f__Bacillaceae	g__Bacillus	s__Bacillus subtilis
NZ_SSBR01000015.1	LAFHKN_11400	23977	24150	MSTKDFNLDLVSVSKKDSGASPRITSISLCTPGCKTGALMGCNMKTATCNCSIHVSK	LAFHKN_11400 Lantibiotic nisin-Z	GCA_004795205.1	d__Bacteria	p__Bacillota	c__Bacilli	o__Lactobacillales	f__Streptococcaceae	g__Lactococcus	s__Lactococcus lactis
NZ_SSXN01000004.1	MAFNDG_08160	96298	96465	MNNEDFNLDLVTISKENNSGASPRVTSKSLCTPGCKTGILMTCAIKTATCGCHFG	MAFNDG_08160 Lantibiotic	GCA_004922855.1	d__Bacteria	p__Bacillota	c__Bacilli	o__Lactobacillales	f__Streptococcaceae	g__Streptococcus	s__Streptococcus suis_W
NZ_CP038860.1	NGLNAK_04650	907620	907790	MAKLDDFDLDIVVKKQDNIVQPNITSKSLCTPGCITGILMCLTQNSCVSCNSCIRC	NGLNAK_04650 Lantibiotic	GCA_005160065.1	d__Bacteria	p__Bacillota	c__Bacilli	o__Bacillales	f__Anoxybacillaceae	g__Geobacillus	s__Geobacillus thermoleovorans
NZ_CP034943.1	KDAMOP_16910	3274249	3274419	MSKFDDFDLDVVKVSKQDSKITPQWKSESLCTPGCVTGALQTCFLQTLTCNCKISK	KDAMOP_16910 Lantibiotic subtilin	GCA_006094475.1	d__Bacteria	p__Bacillota	c__Bacilli	o__Bacillales	f__Bacillaceae	g__Bacillus	s__Bacillus spizizenii
NZ_VANM01000008.1	FBLNFP_12210	81342	81515	MSTKDFNLDLVSVSKTDSGASTRITSISLCTPGCKTGVLMGCNLKTATCNCSVHVSK	FBLNFP_12210 Lantibiotic	GCA_006146065.1	d__Bacteria	p__Bacillota	c__Bacilli	o__Lactobacillales	f__Streptococcaceae	g__Lactococcus	s__Lactococcus lactis
NZ_VANM01000008.1	FBLNFP_12265	94798	94971	MSTKDFNLDLVSVSKTDSGASTRITSISLCTPGCKTGVLMGCNLKTATCNCSVHVSK	FBLNFP_12265 Lantibiotic	GCA_006146065.1	d__Bacteria	p__Bacillota	c__Bacilli	o__Lactobacillales	f__Streptococcaceae	g__Lactococcus	s__Lactococcus lactis
NZ_BJMA01000043.1	NMJGLF_10960	840	1013	MSTKDFNLDLVSVSKKDSGASPRITSISLCTPGCKTGALMGCNMKTATCHCSIHVSK	NMJGLF_10960 Lantibiotic nisin-Z	GCA_006538925.1	d__Bacteria	p__Bacillota	c__Bacilli	o__Lactobacillales	f__Streptococcaceae	g__Lactococcus	s__Lactococcus lactis
NZ_VIEF01000008.1	BBFGFC_09595	163	327	MQNNDFNLDLVSTSKEKKQGASPRITSISLCTAGCITGRIMGCHKTPTVSCNCH	BBFGFC_09595 Lantibiotic	GCA_006568965.1	d__Bacteria	p__Bacillota	c__Bacilli	o__Lactobacillales	f__Streptococcaceae	g__Streptococcus	s__Streptococcus suis_W
NZ_VIEC01000009.1	IMEDKM_09630	13158	13325	MNNEDFNLDLVTISKENNSGASPRVTSKSLCTPGCKTGILMTCAIKTATCGCHFG	IMEDKM_09630 Lantibiotic	GCA_006569035.1	d__Bacteria	p__Bacillota	c__Bacilli	o__Lactobacillales	f__Streptococcaceae	g__Streptococcus	s__Streptococcus suis
NZ_VFNF01000001.1	MJHGOB_01470	294562	294732	MSKFDDFDLDVVKVSKQDSKITPQWKSESLCTPGCVTGVLQTCFLQTITCNCKISK	MJHGOB_01470 Lantibiotic	GCA_006715455.1	d__Bacteria	p__Bacillota	c__Bacilli	o__Bacillales	f__Bacillaceae	g__Bacillus	s__Bacillus subtilis
NZ_VLJL01000012.1	JKLPOG_04030	242248	242418	MSKFDDFDLDVVKVSKQDSKITPQWKSESLCTPGCVTGVLQTCFLQTITCNCKISK	JKLPOG_04030 Lantibiotic	GCA_007829735.1	d__Bacteria	p__Bacillota	c__Bacilli	o__Bacillales	f__Bacillaceae	g__Bacillus	s__Bacillus subtilis
NZ_VOHM01000006.1	KENCNB_11985	111856	112014	MADYEFDFAEGDAQGDIEPQITSVVMCTPGCITGVLQGCALRSITCNVNISK	KENCNB_11985 Gallidermin/nisin family lantibiotic	GCA_007859215.1	d__Bacteria	p__Actinomycetota	c__Actinomycetes	o__Mycobacteriales	f__Mycobacteriaceae	g__Corynebacterium	s__Corynebacterium canis
NZ_BJUC01000004.1	EJIGPG_12420	296835	297005	MSKFDDFDLDVVKVSKQDSKITPQWKSESVCTPGCVTGLLQTCFLQTITCNCKISK	EJIGPG_12420 Lantibiotic	GCA_007989785.1	d__Bacteria	p__Bacillota	c__Bacilli	o__Bacillales	f__Bacillaceae	g__Bacillus	s__Bacillus spizizenii
NZ_QFZO01000014.1	HBFCCP_09250	23850	24020	MSKFDDFDLDVVKVSKQDSKITPQWKSESLCTPGCVTGVLQTCFLQTITCNCKISK	HBFCCP_09250 Lantibiotic	GCA_008131765.1	d__Bacteria	p__Bacillota	c__Bacilli	o__Bacillales	f__Bacillaceae	g__Bacillus	s__Bacillus subtilis
NZ_BHYS01000003.1	EELICC_05520	630564	630737	MSTKDFNLDLVSVSKTDAGASPRVTSVFMCTPGCVTGALMGCNLQTATCNCHVHISK	EELICC_05520 gallidermin/nisin family lantibiotic	GCA_008633305.1	d__Bacteria	p__Bacillota	c__Bacilli	o__Lactobacillales	f__Streptococcaceae	g__Streptococcus	s__Streptococcus intermedius
NZ_BHYV01000001.1	GHFPFI_03145	630466	630639	MSTKDFNLDLVSVSKTDAGASPRVTSVFMCTPGCVTGALMGCNLQTATCNCHVHISK	GHFPFI_03145 gallidermin/nisin family lantibiotic	GCA_008633485.1	d__Bacteria	p__Bacillota	c__Bacilli	o__Lactobacillales	f__Streptococcaceae	g__Streptococcus	s__Streptococcus intermedius
NZ_VYJT01000010.1	JHEHLL_00945	66344	66511	MNNEDFNLDLVTISKENNSGASPRVTSKSLCTPGCKTGILMTCAIKTATCGCHFG	JHEHLL_00945 Lantibiotic	GCA_008709965.1	d__Bacteria	p__Bacillota	c__Bacilli	o__Lactobacillales	f__Streptococcaceae	g__Streptococcus	s__Streptococcus agalactiae
NZ_VYRC01000025.1	ELEAJD_05445	119136	119303	MNNEDFNLDLVTISKENNSGASPRVTSKSLCTPGCKTGILMTCAIKTATCGCHFG	ELEAJD_05445 Lantibiotic	GCA_008710645.1	d__Bacteria	p__Bacillota	c__Bacilli	o__Lactobacillales	f__Streptococcaceae	g__Streptococcus	s__Streptococcus agalactiae
NZ_CP045006.1	KLHEGA_03815	768790	768960	MSKFDDFDLDVVKVSKQDSKITPQWKSESLCTPGCVTGVLQTCFLQTITCNCKISK	KLHEGA_03815 Lantibiotic	GCA_009017455.1	d__Bacteria	p__Bacillota	c__Bacilli	o__Bacillales	f__Bacillaceae	g__Bacillus	s__Bacillus subtilis
NZ_WHVU01000008.1	LADOHE_00090	17531	17713	MNNQFNLKSKSANVSGSKGNNLETRITSKSLCTPGCKTGALQTCFAKTATCHCSGHVHTK	LADOHE_00090 Lantibiotic	GCA_009663495.1	d__Bacteria	p__Bacillota	c__Bacilli	o__Staphylococcales	f__Staphylococcaceae	g__Staphylococcus	s__Staphylococcus capitis
NZ_CP046047.1	DLFOCC_03810	768823	768993	MSKFDDFDLDVVKVSKQDSKITPQWKSESLCTPGCVTGVLQTCFLQTITCNCKISK	DLFOCC_03810 Lantibiotic	GCA_009676665.1	d__Bacteria	p__Bacillota	c__Bacilli	o__Bacillales	f__Bacillaceae	g__Bacillus	s__Bacillus subtilis
NZ_VUMT01000002.1	KAEPKB_05965	167923	168096	MKNFNDFDLDVITSSKTKAAPKPRITSKSLCTPGCVTGILQTCAIQTATCGCSITGK	KAEPKB_05965 Gallidermin/nisin family lantibiotic	GCA_009696045.1	d__Bacteria	p__Bacillota_A	c__Clostridia	o__Lachnospirales	f__Lachnospiraceae	g__Velocimicrobium	s__Velocimicrobium porci
NZ_VUMT01000002.1	KAEPKB_05970	168161	168334	MAKFDDFDLDMTKLKNKGTAPKPRITSKSLCTPGCVTGILQTCAIQTATCGCSITGK	KAEPKB_05970 Gallidermin/nisin family lantibiotic	GCA_009696045.1	d__Bacteria	p__Bacillota_A	c__Clostridia	o__Lachnospirales	f__Lachnospiraceae	g__Velocimicrobium	s__Velocimicrobium porci
NZ_BCFB01000042.1	MANBEA_08015	90368	90535	MNNEDFNLDLVTISKENNSGASPRVTSKSLCTPGCKTGILMTCAIKTATCGCHFG	MANBEA_08015 Lantibiotic	GCA_009731175.1	d__Bacteria	p__Bacillota	c__Bacilli	o__Lactobacillales	f__Streptococcaceae	g__Streptococcus	s__Streptococcus ruminantium
NZ_WNIR01000003.1	NKADDM_07210	46642	46809	MNNEDFNLDLVTISKENNSGASPRVTSKSLCTPGCKTGILMTCAIKTATCGCHFG	NKADDM_07210 Lantibiotic	GCA_009771385.1	d__Bacteria	p__Bacillota	c__Bacilli	o__Lactobacillales	f__Streptococcaceae	g__Streptococcus	s__Streptococcus agalactiae
NZ_WNJJ01000001.1	CLOKIM_04505	668887	669054	MNNEDFNLDLVTISKENNSGASPRVTSKSLCTPGCKTGILMTCAIKTATCGCHFG	CLOKIM_04505 Lantibiotic	GCA_009771785.1	d__Bacteria	p__Bacillota	c__Bacilli	o__Lactobacillales	f__Streptococcaceae	g__Streptococcus	s__Streptococcus agalactiae
NZ_WWHH01000156.1	APKPAG_05780	123070	123225	MSDFDLDAKVVDNETGEPAPRITSWSLCTPGCVTAAGCTTSVCTQGCHVSK	APKPAG_05780 Gallidermin/nisin family lantibiotic	GCA_009862505.1	d__Bacteria	p__Actinomycetota	c__Actinomycetes	o__Streptomycetales	f__Streptomycetaceae	g__Streptomyces	s__Streptomyces celluloflavus
NZ_VSUX01000003.1	COANOG_06300	95495	95674	MSVNDFKLDLVKVSKESTNSNYSVKITSYSLCTPGCKTGALMGCTMKTASCGCHVHISK	COANOG_06300 Lantibiotic	GCA_009863365.1	d__Bacteria	p__Bacillota	c__Bacilli	o__Lactobacillales	f__Lactobacillaceae	g__Ligilactobacillus	s__Ligilactobacillus sp945923665
NZ_VSUS01000010.1	FDFAIC_01870	37476	37655	MSVNDFKLDLVKVSKESTNSNYSVKITSYSLCTPGCKTGALMGCTMKTASCGCHVHISK	FDFAIC_01870 Lantibiotic	GCA_009863375.1	d__Bacteria	p__Bacillota	c__Bacilli	o__Lactobacillales	f__Lactobacillaceae	g__Ligilactobacillus	s__Ligilactobacillus sp945923665
NZ_VSUY01000004.1	MEGNHE_07995	96970	97149	MSVNDFKLDLVKVSKESTNSNYSVKITSYSLCTPGCKTGALMGCTMKTASCGCHVHISK	MEGNHE_07995 Lantibiotic	GCA_009863405.1	d__Bacteria	p__Bacillota	c__Bacilli	o__Lactobacillales	f__Lactobacillaceae	g__Ligilactobacillus	s__Ligilactobacillus salivarius
NZ_VSVA01000005.1	HBAIAA_07660	3858	4037	MSVNDFKLDLVKVSKESTNSNYSVKITSYSLCTPGCKTGALMGCTMKTASCGCHVHISK	HBAIAA_07660 Lantibiotic	GCA_009863415.1	d__Bacteria	p__Bacillota	c__Bacilli	o__Lactobacillales	f__Lactobacillaceae	g__Ligilactobacillus	s__Ligilactobacillus salivarius
NZ_VSVB01000005.1	FALMJP_07115	3704	3883	MSVNDFKLDLVKVSKESTNSNYSVKITSYSLCTPGCKTGALMGCTMKTASCGCHVHISK	FALMJP_07115 Lantibiotic	GCA_009863465.1	d__Bacteria	p__Bacillota	c__Bacilli	o__Lactobacillales	f__Lactobacillaceae	g__Ligilactobacillus	s__Ligilactobacillus salivarius
NZ_VSVD01000005.1	EDHMAC_07510	18312	18491	MSVNDFKLDLVKVSKESTNSNYSVKITSYSLCTPGCKTGALMGCTMKTASCGCHVHISK	EDHMAC_07510 Lantibiotic	GCA_009863485.1	d__Bacteria	p__Bacillota	c__Bacilli	o__Lactobacillales	f__Lactobacillaceae	g__Ligilactobacillus	s__Ligilactobacillus sp945923665
NZ_VSVH01000009.1	AAKIDL_09550	65474	65653	MSVNDFKLDLVKVSKESTNSNYSVKITSYSLCTPGCKTGALMGCTMKTASCGCHVHISK	AAKIDL_09550 Lantibiotic	GCA_009863535.1	d__Bacteria	p__Bacillota	c__Bacilli	o__Lactobacillales	f__Lactobacillaceae	g__Ligilactobacillus	s__Ligilactobacillus salivarius
NZ_VSVI01000002.1	LOEOOJ_04940	65532	65711	MSVNDFKLDLVKVSKESTNSNYSVKITSYSLCTPGCKTGALMGCTMKTASCGCHVHISK	LOEOOJ_04940 Lantibiotic	GCA_009863555.1	d__Bacteria	p__Bacillota	c__Bacilli	o__Lactobacillales	f__Lactobacillaceae	g__Ligilactobacillus	s__Ligilactobacillus salivarius
NZ_VSVJ01000017.1	LABLAA_03390	23634	23813	MSVNDFKLDLVKVSKESTNSNYSVKITSYSLCTPGCKTGALMGCTMKTASCGCHVHISK	LABLAA_03390 Lantibiotic	GCA_009863595.1	d__Bacteria	p__Bacillota	c__Bacilli	o__Lactobacillales	f__Lactobacillaceae	g__Ligilactobacillus	s__Ligilactobacillus salivarius
NZ_VSVK01000003.1	LKALNA_05580	65519	65698	MSVNDFKLDLVKVSKESTNSNYSVKITSYSLCTPGCKTGALMGCTMKTASCGCHVHISK	LKALNA_05580 Lantibiotic	GCA_009863605.1	d__Bacteria	p__Bacillota	c__Bacilli	o__Lactobacillales	f__Lactobacillaceae	g__Ligilactobacillus	s__Ligilactobacillus salivarius
NZ_VSVN01000006.1	IEEOLO_08275	74551	74730	MSVNDFKLDLVKVSKESTNSNYSVKITSYSLCTPGCKTGALMGCTMKTASCGCHVHISK	IEEOLO_08275 Lantibiotic	GCA_009863625.1	d__Bacteria	p__Bacillota	c__Bacilli	o__Lactobacillales	f__Lactobacillaceae	g__Ligilactobacillus	s__Ligilactobacillus sp945923665
NZ_VSVP01000003.1	CEAJMB_06560	45756	45935	MSVNDFKLDLVKVSKESTNSNYSVKITSYSLCTPGCKTGALMGCTMKTASCGCHVHISK	CEAJMB_06560 Lantibiotic	GCA_009863685.1	d__Bacteria	p__Bacillota	c__Bacilli	o__Lactobacillales	f__Lactobacillaceae	g__Ligilactobacillus	s__Ligilactobacillus salivarius
NZ_VSVO01000005.1	MLNDIJ_07825	72163	72342	MSVNDFKLDLVKVSKESTNSNYSVKITSYSLCTPGCKTGALMGCTMKTASCGCHVHISK	MLNDIJ_07825 Lantibiotic	GCA_009863695.1	d__Bacteria	p__Bacillota	c__Bacilli	o__Lactobacillales	f__Lactobacillaceae	g__Ligilactobacillus	s__Ligilactobacillus salivarius
NZ_VSVR01000005.1	KMCPKL_07970	20223	20402	MSVNDFKLDLVKVSKESTNSNYSVKITSYSLCTPGCKTGALMGCTMKTASCGCHVHISK	KMCPKL_07970 Lantibiotic	GCA_009863705.1	d__Bacteria	p__Bacillota	c__Bacilli	o__Lactobacillales	f__Lactobacillaceae	g__Ligilactobacillus	s__Ligilactobacillus salivarius
NZ_VSVT01000004.1	KODKGN_07525	125707	125886	MSVNDFKLDLVKVSKESTNSNYSVKITSYSLCTPGCKTGALMGCTMKTASCGCHVHISK	KODKGN_07525 Lantibiotic	GCA_009863785.1	d__Bacteria	p__Bacillota	c__Bacilli	o__Lactobacillales	f__Lactobacillaceae	g__Ligilactobacillus	s__Ligilactobacillus salivarius
NZ_VSVV01000007.1	FJFPFA_09105	52636	52815	MSVNDFKLDLVKVSKESTNSNYSVKITSYSLCTPGCKTGALMGCTMKTASCGCHVHISK	FJFPFA_09105 Lantibiotic	GCA_009863815.1	d__Bacteria	p__Bacillota	c__Bacilli	o__Lactobacillales	f__Lactobacillaceae	g__Ligilactobacillus	s__Ligilactobacillus sp945923665
NZ_VSVX01000004.1	LEIIIF_07810	56149	56328	MSVNDFKLDLVKVSKESTNSNYSVKITSYSLCTPGCKTGALMGCTMKTASCGCHVHISK	LEIIIF_07810 Lantibiotic	GCA_009863825.1	d__Bacteria	p__Bacillota	c__Bacilli	o__Lactobacillales	f__Lactobacillaceae	g__Ligilactobacillus	s__Ligilactobacillus salivarius
NZ_VSVW01000005.1	APPHAK_07590	65522	65701	MSVNDFKLDLVKVSKESTNSNYSVKITSYSLCTPGCKTGALMGCTMKTASCGCHVHISK	APPHAK_07590 Lantibiotic	GCA_009863835.1	d__Bacteria	p__Bacillota	c__Bacilli	o__Lactobacillales	f__Lactobacillaceae	g__Ligilactobacillus	s__Ligilactobacillus salivarius
NZ_VSWA01000004.1	LMPNFB_07215	95506	95685	MSVNDFKLDLVKVSKESTNSNYSVKITSYSLCTPGCKTGALMGCTMKTASCGCHVHISK	LMPNFB_07215 Lantibiotic	GCA_009863915.1	d__Bacteria	p__Bacillota	c__Bacilli	o__Lactobacillales	f__Lactobacillaceae	g__Ligilactobacillus	s__Ligilactobacillus sp945923665
NZ_VSWB01000015.1	HHFMCE_02885	18323	18502	MSVNDFKLDLVKVSKESTNSNYSVKITSYSLCTPGCKTGALMGCTMKTASCGCHVHISK	HHFMCE_02885 Lantibiotic	GCA_009863925.1	d__Bacteria	p__Bacillota	c__Bacilli	o__Lactobacillales	f__Lactobacillaceae	g__Ligilactobacillus	s__Ligilactobacillus sp945923665
NZ_VSTI01000002.1	LIKCKJ_05340	139546	139725	MSVNDFKLDLVKVSKESTNSNYSVKITSYSLCTPGCKTGALMGCTMKTASCGCHVHISK	LIKCKJ_05340 Lantibiotic	GCA_009865705.1	d__Bacteria	p__Bacillota	c__Bacilli	o__Lactobacillales	f__Lactobacillaceae	g__Ligilactobacillus	s__Ligilactobacillus salivarius
NZ_VSTM01000003.1	MDAFMD_07055	95281	95460	MSVNDFKLDLVKVSKESTNSNYSVKITSYSLCTPGCKTGALMGCTMKTASCGCHVHISK	MDAFMD_07055 Lantibiotic	GCA_009865785.1	d__Bacteria	p__Bacillota	c__Bacilli	o__Lactobacillales	f__Lactobacillaceae	g__Ligilactobacillus	s__Ligilactobacillus sp945923665
NZ_VSTP01000004.1	GEFGMH_07325	55390	55569	MSVNDFKLDLVKVSKESTNSNYSVKITSYSLCTPGCKTGALMGCTMKTASCGCHVHISK	GEFGMH_07325 Lantibiotic	GCA_009865795.1	d__Bacteria	p__Bacillota	c__Bacilli	o__Lactobacillales	f__Lactobacillaceae	g__Ligilactobacillus	s__Ligilactobacillus salivarius
NZ_VSTO01000008.1	HLAMML_09430	55459	55638	MSVNDFKLDLVKVSKESTNSNYSVKITSYSLCTPGCKTGALMGCTMKTASCGCHVHISK	HLAMML_09430 Lantibiotic	GCA_009865805.1	d__Bacteria	p__Bacillota	c__Bacilli	o__Lactobacillales	f__Lactobacillaceae	g__Ligilactobacillus	s__Ligilactobacillus salivarius
NZ_VSTS01000004.1	JIHGAJ_07950	84292	84471	MSVNDFKLDLVKVSKESTNSNYSVKITSYSLCTPGCKTGALMGCTMKTASCGCHVHISK	JIHGAJ_07950 Lantibiotic	GCA_009865885.1	d__Bacteria	p__Bacillota	c__Bacilli	o__Lactobacillales	f__Lactobacillaceae	g__Ligilactobacillus	s__Ligilactobacillus salivarius
NZ_VSTV01000002.1	EFPOBP_05730	131309	131488	MSVNDFKLDLVKVSKESTNSNYSVKITSYSLCTPGCKTGALMGCTMKTASCGCHVHISK	EFPOBP_05730 Lantibiotic	GCA_009865925.1	d__Bacteria	p__Bacillota	c__Bacilli	o__Lactobacillales	f__Lactobacillaceae	g__Ligilactobacillus	s__Ligilactobacillus sp945923665
NZ_VSTX01000003.1	NCDPDN_06150	30851	31030	MSVNDFKLDLVKVSKESTNSNYSVKITSYSLCTPGCKTGALMGCTMKTASCGCHVHISK	NCDPDN_06150 Lantibiotic	GCA_009865965.1	d__Bacteria	p__Bacillota	c__Bacilli	o__Lactobacillales	f__Lactobacillaceae	g__Ligilactobacillus	s__Ligilactobacillus salivarius
NZ_VSTZ01000009.1	OBKGLP_09670	16764	16943	MSVNDFKLDLVKVSKESTNSNYSVKITSYSLCTPGCKTGALMGCTMKTASCGCHVHISK	OBKGLP_09670 Lantibiotic	GCA_009865985.1	d__Bacteria	p__Bacillota	c__Bacilli	o__Lactobacillales	f__Lactobacillaceae	g__Ligilactobacillus	s__Ligilactobacillus salivarius
NZ_VSUD01000013.1	ANEGJD_03080	37436	37615	MSVNDFKLDLVKVSKESTNSNYSVKITSYSLCTPGCKTGALMGCTMKTASCGCHVHISK	ANEGJD_03080 Lantibiotic	GCA_009866085.1	d__Bacteria	p__Bacillota	c__Bacilli	o__Lactobacillales	f__Lactobacillaceae	g__Ligilactobacillus	s__Ligilactobacillus sp945923665
NZ_VSUE01000005.1	KHADLH_07975	71875	72054	MSVNDFKLDLVKVSKESTNSNYSVKITSYSLCTPGCKTGALMGCTMKTASCGCHVHISK	KHADLH_07975 Lantibiotic	GCA_009866105.1	d__Bacteria	p__Bacillota	c__Bacilli	o__Lactobacillales	f__Lactobacillaceae	g__Ligilactobacillus	s__Ligilactobacillus salivarius
NZ_VSUJ01000006.1	PPJBDN_08375	48217	48396	MSVNDFKLDLVKVSKESTNSNYSVKITSYSLCTPGCKTGALMGCTMKTASCGCHVHISK	PPJBDN_08375 Lantibiotic	GCA_009866125.1	d__Bacteria	p__Bacillota	c__Bacilli	o__Lactobacillales	f__Lactobacillaceae	g__Ligilactobacillus	s__Ligilactobacillus sp945923665
NZ_VSUF01000008.1	DPPIOJ_08765	9400	9579	MSVNDFKLDLVKVSKESTNSNYSVKITSYSLCTPGCKTGALMGCTMKTASCGCHVHISK	DPPIOJ_08765 Lantibiotic	GCA_009866135.1	d__Bacteria	p__Bacillota	c__Bacilli	o__Lactobacillales	f__Lactobacillaceae	g__Ligilactobacillus	s__Ligilactobacillus sp945923665
NZ_VSUK01000003.1	JGLHJI_06030	65533	65712	MSVNDFKLDLVKVSKESTNSNYSVKITSYSLCTPGCKTGALMGCTMKTASCGCHVHISK	JGLHJI_06030 Lantibiotic	GCA_009866185.1	d__Bacteria	p__Bacillota	c__Bacilli	o__Lactobacillales	f__Lactobacillaceae	g__Ligilactobacillus	s__Ligilactobacillus salivarius
NZ_VSUN01000007.1	NJDHFD_09115	55362	55541	MSVNDFKLDLVKVSKESTNSNYSVKITSYSLCTPGCKTGALMGCTMKTASCGCHVHISK	NJDHFD_09115 Lantibiotic	GCA_009866205.1	d__Bacteria	p__Bacillota	c__Bacilli	o__Lactobacillales	f__Lactobacillaceae	g__Ligilactobacillus	s__Ligilactobacillus sp945923665
NZ_VSUM01000008.1	LBELKI_09280	19308	19487	MSVNDFKLDLVKVSKESTNSNYSVKITSYSLCTPGCKTGALMGCTMKTASCGCHVHISK	LBELKI_09280 Lantibiotic	GCA_009866215.1	d__Bacteria	p__Bacillota	c__Bacilli	o__Lactobacillales	f__Lactobacillaceae	g__Ligilactobacillus	s__Ligilactobacillus salivarius
NZ_VSUO01000006.1	OGDDIL_08400	37454	37633	MSVNDFKLDLVKVSKESTNSNYSVKITSYSLCTPGCKTGALMGCTMKTASCGCHVHISK	OGDDIL_08400 Lantibiotic	GCA_009866235.1	d__Bacteria	p__Bacillota	c__Bacilli	o__Lactobacillales	f__Lactobacillaceae	g__Ligilactobacillus	s__Ligilactobacillus sp945923665
NZ_VSUQ01000009.1	NGHFKL_09595	37474	37653	MSVNDFKLDLVKVSKESTNSNYSVKITSYSLCTPGCKTGALMGCTMKTASCGCHVHISK	NGHFKL_09595 Lantibiotic	GCA_009866265.1	d__Bacteria	p__Bacillota	c__Bacilli	o__Lactobacillales	f__Lactobacillaceae	g__Ligilactobacillus	s__Ligilactobacillus sp945923665
NZ_CP023409.1	GNIPAI_18625	3436195	3436365	MSKFDDFDLDVVKVSKQDSKITPQWKSESLCTPGCVTGVLQTCFLQTITCNCKISK	GNIPAI_18625 Lantibiotic	GCA_009866865.1	d__Bacteria	p__Bacillota	c__Bacilli	o__Bacillales	f__Bacillaceae	g__Bacillus	s__Bacillus subtilis
NZ_VSTU01000003.1	JLMKME_07030	131372	131551	MSVNDFKLDLVKVSKESTNSNYSVKITSYSLCTPGCKTGALMGCTMKTASCGCHVHISK	JLMKME_07030 Lantibiotic	GCA_009869985.1	d__Bacteria	p__Bacillota	c__Bacilli	o__Lactobacillales	f__Lactobacillaceae	g__Ligilactobacillus	s__Ligilactobacillus salivarius
NZ_PKOV01000006.1	NDIGMC_08770	69758	69925	MNNEDFNLDLVTISKENNSGASPRVTSKSLCTPGCKTGILMTCAIKTATCGCHFG	NDIGMC_08770 Lantibiotic	GCA_009870015.1	d__Bacteria	p__Bacillota	c__Bacilli	o__Lactobacillales	f__Streptococcaceae	g__Streptococcus	s__Streptococcus suis
NZ_PKOX01000004.1	ENDJNM_07925	42406	42573	MNNEDFNLDLVTISKENNSGASPRVTSKSLCTPGCKTGILMTCAIKTATCGCHFG	ENDJNM_07925 Lantibiotic	GCA_009870045.1	d__Bacteria	p__Bacillota	c__Bacilli	o__Lactobacillales	f__Streptococcaceae	g__Streptococcus	s__Streptococcus suis
NZ_VSTJ01000004.1	CFFDGK_07030	88822	89001	MSVNDFKLDLVKVSKESTNSNYSVKITSYSLCTPGCKTGALMGCTMKTASCGCHVYISK	CFFDGK_07030 Lantibiotic	GCA_009870175.1	d__Bacteria	p__Bacillota	c__Bacilli	o__Lactobacillales	f__Lactobacillaceae	g__Ligilactobacillus	s__Ligilactobacillus salivarius
NZ_VSUI01000005.1	FGGMEG_08005	93345	93524	MSVNDFKLDLVKVSKESTNSNYSVKITSYSLCTPGCKTGALMGCTMKTASCGCHVHISK	FGGMEG_08005 Lantibiotic	GCA_009870225.1	d__Bacteria	p__Bacillota	c__Bacilli	o__Lactobacillales	f__Lactobacillaceae	g__Ligilactobacillus	s__Ligilactobacillus salivarius
NZ_VSUL01000004.1	DKPKLH_07005	37380	37559	MSVNDFKLDLVKVSKESTNSNYSVKITSYSLCTPGCKTGALMGCTMKTASCGCHVHISK	DKPKLH_07005 Lantibiotic	GCA_009870255.1	d__Bacteria	p__Bacillota	c__Bacilli	o__Lactobacillales	f__Lactobacillaceae	g__Ligilactobacillus	s__Ligilactobacillus salivarius
NZ_VSVG01000002.1	JIFALM_04940	73485	73664	MSVNDFKLDLVKVSKESTNSNYSVKITSYSLCTPGCKTGALMGCTMKTASCGCHVHISK	JIFALM_04940 Lantibiotic	GCA_009870355.1	d__Bacteria	p__Bacillota	c__Bacilli	o__Lactobacillales	f__Lactobacillaceae	g__Ligilactobacillus	s__Ligilactobacillus salivarius
NZ_ML956318.1	FCLIHO_11010	21103	21276	MSTKDFNLDLVSVSKKDSGASPRITSISLCTPGCKTGALMGCNMKTATCHCSIHVSK	FCLIHO_11010 Lantibiotic nisin-Z	GCA_009885055.1	d__Bacteria	p__Bacillota	c__Bacilli	o__Lactobacillales	f__Streptococcaceae	g__Lactococcus	s__Lactococcus lactis
NZ_MPSP01000001.1	MMEAJI_01095	197479	197649	MAKLDDFDLDIVVKKQDNIVQPNITSKSLCTPGCITGILMCLTQNSCVSCNSCIRC	MMEAJI_01095 Lantibiotic	GCA_009901865.1	d__Bacteria	p__Bacillota	c__Bacilli	o__Bacillales	f__Anoxybacillaceae	g__Geobacillus	s__Geobacillus thermoleovorans_A
NZ_MPSP01000001.1	MMEAJI_01230	227737	227907	MAKLDDFDLDIVVKKQDNIVQPNITSKSLCTPGCITGILMCLTQNSCVSCNSCIRC	MMEAJI_01230 Lantibiotic	GCA_009901865.1	d__Bacteria	p__Bacillota	c__Bacilli	o__Bacillales	f__Anoxybacillaceae	g__Geobacillus	s__Geobacillus thermoleovorans_A
NZ_CP047644.1	ICMABA_17635	3478101	3478271	MSKFDDFDLDVVKVSKQDSKITPQWKSESVCTPGCVTGVLQTCFLQTITCNCHISK	ICMABA_17635 Lantibiotic	GCA_009906915.1	d__Bacteria	p__Bacillota	c__Bacilli	o__Bacillales	f__Bacillaceae	g__Bacillus	s__Bacillus velezensis
NZ_CP047644.1	ICMABA_17645	3478699	3478860	MSKFDDFDLDVVKVSKQDSKITPQVLSKSLCTPGCITGPLQTCYLCFPTFAKC	ICMABA_17645 Lantibiotic	GCA_009906915.1	d__Bacteria	p__Bacillota	c__Bacilli	o__Bacillales	f__Bacillaceae	g__Bacillus	s__Bacillus velezensis
NZ_CP028213.1	MNGEPN_01225	259533	259703	MSKFDDFDLDVVKVSKQDSKITPQWKSESLCTPGCVTGVLQTCFLQTITCNCKISK	MNGEPN_01225 Lantibiotic	GCA_009913535.1	d__Bacteria	p__Bacillota	c__Bacilli	o__Bacillales	f__Bacillaceae	g__Bacillus	s__Bacillus subtilis
NZ_CP028218.1	GFNCNL_14610	2838755	2838925	MSKFDDFDLDVVKVSKQDSKITPQWKSESLCTPGCVTGVLQTCFLQTITCNCKISK	GFNCNL_14610 Lantibiotic	GCA_009913595.1	d__Bacteria	p__Bacillota	c__Bacilli	o__Bacillales	f__Bacillaceae	g__Bacillus	s__Bacillus subtilis
NZ_NAXD01000028.1	EKBCGE_06625	15952	16119	MNNEDFNLDLVTISKENNSGASPRVTSKSLCTPGCKTGILMTCAIKTATCGCHFG	EKBCGE_06625 Lantibiotic	GCA_009934215.1	d__Bacteria	p__Bacillota	c__Bacilli	o__Lactobacillales	f__Streptococcaceae	g__Streptococcus	s__Streptococcus agalactiae
NZ_NAXI01000010.1	JBJOLG_01875	48862	49029	MNNEDFNLDLVTISKENNSGASPRVTSKSLCTPGCKTGILMTCAIKTATCGCHFG	JBJOLG_01875 Lantibiotic	GCA_009934385.1	d__Bacteria	p__Bacillota	c__Bacilli	o__Lactobacillales	f__Streptococcaceae	g__Streptococcus	s__Streptococcus agalactiae
NZ_NAXE01000049.1	PDLJFP_08515	21121	21288	MNNEDFNLDLVTISKENNSGASPRVTSKSLCTPGCKTGILMTCAIKTATCGCHFG	PDLJFP_08515 Lantibiotic	GCA_009934395.1	d__Bacteria	p__Bacillota	c__Bacilli	o__Lactobacillales	f__Streptococcaceae	g__Streptococcus	s__Streptococcus agalactiae
NZ_NAXT01000065.1	POMOKB_00110	1675	1842	MNNEDFNLDLVTISKENNSGASPRVTSKSLCTPGCKTGILMTCAIKTATCGCHFG	POMOKB_00110 Lantibiotic	GCA_009934595.1	d__Bacteria	p__Bacillota	c__Bacilli	o__Lactobacillales	f__Streptococcaceae	g__Streptococcus	s__Streptococcus agalactiae
NZ_NAXY01000046.1	APLKEC_09635	15952	16119	MNNEDFNLDLVTISKENNSGASPRVTSKSLCTPGCKTGILMTCAIKTATCGCHFG	APLKEC_09635 Lantibiotic	GCA_009934715.1	d__Bacteria	p__Bacillota	c__Bacilli	o__Lactobacillales	f__Streptococcaceae	g__Streptococcus	s__Streptococcus agalactiae
NZ_NAYF01000033.1	NHGNOP_06170	15952	16119	MNNEDFNLDLVTISKENNSGASPRVTSKSLCTPGCKTGILMTCAIKTATCGCHFG	NHGNOP_06170 Lantibiotic	GCA_009934935.1	d__Bacteria	p__Bacillota	c__Bacilli	o__Lactobacillales	f__Streptococcaceae	g__Streptococcus	s__Streptococcus agalactiae
NZ_NAYM01000006.1	DFDOPG_00515	16353	16520	MNNEDFNLDLVTISKENNSGASPRVTSKSLCTPGCKTGILMTCAIKTATCGCHFG	DFDOPG_00515 Lantibiotic	GCA_009934955.1	d__Bacteria	p__Bacillota	c__Bacilli	o__Lactobacillales	f__Streptococcaceae	g__Streptococcus	s__Streptococcus agalactiae
NZ_JAACYS010000093.1	KODIIG_15825	6821	6988	MAKYDDFDLDIVVKKQDNSVQPNITSKSLCTPGCITGVLMCFTQSCASCNSCVRC	KODIIG_15825 gallidermin/nisin family lantibiotic	GCA_009996845.1	d__Bacteria	p__Bacillota	c__Bacilli	o__Bacillales_B	f__Caldibacillaceae	g__Caldibacillus_B	s__Caldibacillus_B pasinlerensis
NZ_NJRE01000008.1	FENJHC_20910	286522	286692	MSKFDDFDLDVVKVSKQDSKITPQWKSESLCTPGCVTGVLQTCFLQTITCNCKISK	FENJHC_20910 Lantibiotic	GCA_010578165.1	d__Bacteria	p__Bacillota	c__Bacilli	o__Bacillales	f__Bacillaceae	g__Bacillus	s__Bacillus subtilis
NZ_JAALLJ010000004.1	MBFJOO_14225	153645	153815	MSKFDDFDLDVVKVSKQDSKITPQWKSESVCTPGCVTGVLQTCFLQTITCNCHISK	MBFJOO_14225 Lantibiotic	GCA_011075175.1	d__Bacteria	p__Bacillota	c__Bacilli	o__Bacillales	f__Bacillaceae	g__Bacillus	s__Bacillus velezensis
NZ_JAALLJ010000004.1	MBFJOO_14235	154243	154404	MSKFDDFDLDVVKVSKQDSKITPQVLSKSLCTPGCITGPLQTCYLCFPTFAKC	MBFJOO_14235 Lantibiotic	GCA_011075175.1	d__Bacteria	p__Bacillota	c__Bacilli	o__Bacillales	f__Bacillaceae	g__Bacillus	s__Bacillus velezensis
NZ_JAAADK010000004.1	JHGJJL_07595	9727	9894	MNNEDFNLDLVTISKENNSGASPRVTSKSLCTPGCKTGILMTCAIKTATCGCHFG	JHGJJL_07595 Lantibiotic	GCA_011327175.1	d__Bacteria	p__Bacillota	c__Bacilli	o__Lactobacillales	f__Streptococcaceae	g__Streptococcus	s__Streptococcus agalactiae
NZ_JAAAEL010000024.1	ABJOPH_04280	11619	11786	MNNEDFNLDLVTISKENNSGASPRVTSKSLCTPGCKTGILMTCAIKTATCGCHFG	ABJOPH_04280 Lantibiotic	GCA_011379285.1	d__Bacteria	p__Bacillota	c__Bacilli	o__Lactobacillales	f__Streptococcaceae	g__Streptococcus	s__Streptococcus agalactiae
NZ_JAAAEJ010000028.1	GDIMOD_05140	20995	21162	MNNEDFNLDLVTISKENNSGASPRVTSKSLCTPGCKTGILMTCAIKTATCGCHFG	GDIMOD_05140 Lantibiotic	GCA_011379305.1	d__Bacteria	p__Bacillota	c__Bacilli	o__Lactobacillales	f__Streptococcaceae	g__Streptococcus	s__Streptococcus agalactiae
NZ_WIDP01000009.1	GJLKAO_11145	19832	19999	MNNEDFNLDLVTISKENNSGASPRVTSKSLCTPGCKTGILMTCAIKTATCGCHFG	GJLKAO_11145 Lantibiotic	GCA_011682135.1	d__Bacteria	p__Bacillota	c__Bacilli	o__Lactobacillales	f__Streptococcaceae	g__Streptococcus	s__Streptococcus agalactiae
NZ_JAALFI010000014.1	GAOGHC_03445	580	753	MSTKDFNLDLVSVSKKDSGASPRITSISLCTPGCKTGALMGCNMKTATCNCSIHVSK	GAOGHC_03445 Lantibiotic nisin-Z	GCA_011800165.1	d__Bacteria	p__Bacillota	c__Bacilli	o__Lactobacillales	f__Streptococcaceae	g__Lactococcus	s__Lactococcus lactis
NZ_JAALFJ010000014.1	NLNKJE_03425	21387	21560	MSTKDFNLDLVSVSKKDSGASPRITSISLCTPGCKTGALMGCNMKTATCNCSIHVSK	NLNKJE_03425 Lantibiotic nisin-Z	GCA_011800235.1	d__Bacteria	p__Bacillota	c__Bacilli	o__Lactobacillales	f__Streptococcaceae	g__Lactococcus	s__Lactococcus lactis
NZ_JAALFN010000014.1	PDIGNB_03755	21387	21560	MSTKDFNLDLVSVSKKDSGASPRITSISLCTPGCKTGALMGCNMKTATCNCSIHVSK	PDIGNB_03755 Lantibiotic nisin-Z	GCA_011800275.1	d__Bacteria	p__Bacillota	c__Bacilli	o__Lactobacillales	f__Streptococcaceae	g__Lactococcus	s__Lactococcus lactis
NZ_JAALFS010000014.1	NODEDH_03600	21387	21560	MSTKDFNLDLVSVSKKDSGASPRITSISLCTPGCKTGALMGCNMKTATCNCSIHVSK	NODEDH_03600 Lantibiotic nisin-Z	GCA_011800435.1	d__Bacteria	p__Bacillota	c__Bacilli	o__Lactobacillales	f__Streptococcaceae	g__Lactococcus	s__Lactococcus lactis
NZ_JAALFU010000016.1	OJCCFN_04110	21387	21560	MSTKDFNLDLVSVSKKDSGASPRITSISLCTPGCKTGALMGCNMKTATCNCSIHVSK	OJCCFN_04110 Lantibiotic nisin-Z	GCA_011800445.1	d__Bacteria	p__Bacillota	c__Bacilli	o__Lactobacillales	f__Streptococcaceae	g__Lactococcus	s__Lactococcus lactis
NZ_JAALEQ010000006.1	LIDIDF_12245	21387	21560	MSTKDFNLDLVSVSKKDSGASPRITSISLCTPGCKTGALMGCNMKTATCNCSIHVSK	LIDIDF_12245 Lantibiotic nisin-Z	GCA_011800585.1	d__Bacteria	p__Bacillota	c__Bacilli	o__Lactobacillales	f__Streptococcaceae	g__Lactococcus	s__Lactococcus lactis
NZ_JAALEP010000014.1	BGCJLL_03410	21387	21560	MSTKDFNLDLVSVSKKDSGASPRITSISLCTPGCKTGALMGCNMKTATCNCSIHVSK	BGCJLL_03410 Lantibiotic nisin-Z	GCA_011800605.1	d__Bacteria	p__Bacillota	c__Bacilli	o__Lactobacillales	f__Streptococcaceae	g__Lactococcus	s__Lactococcus lactis
NZ_VIOH01000001.1	HLANDO_06945	780865	781035	MSKFDDFDLDVVKVSKQDSKITPQWKSESLCTPGCVTGVLQTCFLQTITCNCKISK	HLANDO_06945 Lantibiotic	GCA_012028945.1	d__Bacteria	p__Bacillota	c__Bacilli	o__Bacillales	f__Bacillaceae	g__Bacillus	s__Bacillus subtilis
NZ_JAAUXE010000001.1	JJAHID_02960	564720	564890	MSKFDDFDLDVVKVSKQDSKITPQWKSESLCTPGCVTGVLQTCFLQTITCNCKISK	JJAHID_02960 Lantibiotic	GCA_012029855.1	d__Bacteria	p__Bacillota	c__Bacilli	o__Bacillales	f__Bacillaceae	g__Bacillus	s__Bacillus subtilis
NZ_CP051464.1	CKOIOL_17030	3250896	3251066	MSKFDDFDLDVVKVSKQDSKITPQWKSESLCTPGCVTGALQTCFLQTLTCNCKISK	CKOIOL_17030 Lantibiotic subtilin	GCA_012648005.1	d__Bacteria	p__Bacillota	c__Bacilli	o__Bacillales	f__Bacillaceae	g__Bacillus	s__Bacillus mojavensis
NZ_JABEYB010000025.1	HICMMA_21715	42193	42327	MAKFDDFDLDIKVSKTSEKDKEHITSWSLCTAGCITGRIMGCNK	HICMMA_21715 Gallidermin/nisin family lantibiotic	GCA_013093435.1	d__Bacteria	p__Bacillota_A	c__Clostridia	o__Clostridiales	f__Clostridiaceae	g__Clostridium_AD	s__Clostridium_AD estertheticum
NZ_JABEYB010000032.1	HICMMA_22635	50	184	MAKFDDFDLDIKVSKTSEKDKEHITSWSLCTAGCITGRIMGCNK	HICMMA_22635 Gallidermin/nisin family lantibiotic	GCA_013093435.1	d__Bacteria	p__Bacillota_A	c__Clostridia	o__Clostridiales	f__Clostridiaceae	g__Clostridium_AD	s__Clostridium_AD estertheticum
NZ_JABEYB010000032.1	HICMMA_22640	226	360	MAKFDDFDLDVKVSKTSEKDKEHITSWSLCTAGCITGRIMGCNK	HICMMA_22640 Gallidermin/nisin family lantibiotic	GCA_013093435.1	d__Bacteria	p__Bacillota_A	c__Clostridia	o__Clostridiales	f__Clostridiaceae	g__Clostridium_AD	s__Clostridium_AD estertheticum
NZ_JABEYB010000032.1	HICMMA_22645	401	535	MAKFDDFDLDIKVSKTSEKDKEHITSWSLCTAGCITGRIMGCNK	HICMMA_22645 Gallidermin/nisin family lantibiotic	GCA_013093435.1	d__Bacteria	p__Bacillota_A	c__Clostridia	o__Clostridiales	f__Clostridiaceae	g__Clostridium_AD	s__Clostridium_AD estertheticum
NZ_JABEYB010000032.1	HICMMA_22650	576	710	MAKFDDFDLDIKVSKTSEKDKEHITSWSLCTAGCITGRIMGCNK	HICMMA_22650 Gallidermin/nisin family lantibiotic	GCA_013093435.1	d__Bacteria	p__Bacillota_A	c__Clostridia	o__Clostridiales	f__Clostridiaceae	g__Clostridium_AD	s__Clostridium_AD estertheticum
NZ_CP053228.1	IFIEJI_06185	1269377	1269550	MAKFDDFDLDVTKTAAGEGGVEPRITSKSLCTPGCVTGILMTCPVQTATCGCQITGK	IFIEJI_06185 Gallidermin/nisin family lantibiotic	GCA_013112015.1	d__Bacteria	p__Bacillota_A	c__Clostridia	o__Lachnospirales	f__Lachnospiraceae	g__Blautia	s__Blautia pseudococcoides
NZ_CP053228.1	IFIEJI_06190	1269579	1269752	MAKFDDFDLDVTKTAAGEGGVEPRITSKSLCTPGCVTGILMTCPVQTATCGCQITGK	IFIEJI_06190 Gallidermin/nisin family lantibiotic	GCA_013112015.1	d__Bacteria	p__Bacillota_A	c__Clostridia	o__Lachnospirales	f__Lachnospiraceae	g__Blautia	s__Blautia pseudococcoides
NZ_CP053228.1	IFIEJI_06195	1269780	1269953	MAKFDDFDLDVTKTAAGEGGVEPRITSKSLCTPGCVTGILMTCPVQTATCGCQITGK	IFIEJI_06195 Gallidermin/nisin family lantibiotic	GCA_013112015.1	d__Bacteria	p__Bacillota_A	c__Clostridia	o__Lachnospirales	f__Lachnospiraceae	g__Blautia	s__Blautia pseudococcoides
NZ_CP053228.1	IFIEJI_06200	1269982	1270155	MAKFDDFDLDVTKTAAGEGGVEPRITSKSLCTPGCVTGILMTCPVQTATCGCQITGK	IFIEJI_06200 Gallidermin/nisin family lantibiotic	GCA_013112015.1	d__Bacteria	p__Bacillota_A	c__Clostridia	o__Lachnospirales	f__Lachnospiraceae	g__Blautia	s__Blautia pseudococcoides
NZ_CP053228.1	IFIEJI_06205	1270183	1270332	MAKFDDFDLDVTRMESGNNKTQPRITSISLCTSGCKTAFFGTCSFTKDK	IFIEJI_06205 Lantibiotic	GCA_013112015.1	d__Bacteria	p__Bacillota_A	c__Clostridia	o__Lachnospirales	f__Lachnospiraceae	g__Blautia	s__Blautia pseudococcoides
NZ_JAAVJX010000029.1	FAFMEP_04625	15584	15751	MNNEDFNLDLVTISKENNSGASPRVTSKSLCTPGCKTGILMTCAIKTATCGCHFG	FAFMEP_04625 Lantibiotic	GCA_013184885.1	d__Bacteria	p__Bacillota	c__Bacilli	o__Lactobacillales	f__Streptococcaceae	g__Streptococcus	s__Streptococcus suis_AE
NZ_JAAVJY010000014.1	JCAGHF_01635	43202	43369	MNNEDFNLDLVTISKENNSGASPRVTSKSLCTPGCKTGILMTCAIKTATCGCHFG	JCAGHF_01635 Lantibiotic	GCA_013184895.1	d__Bacteria	p__Bacillota	c__Bacilli	o__Lactobacillales	f__Streptococcaceae	g__Streptococcus	s__Streptococcus suis
NZ_JAAVJZ010000013.1	NMBLGM_01280	43319	43486	MNNEDFNLDLVTISKENNSGASPRVTSKSLCTPGCKTGILMTCAIKTATCGCHFG	NMBLGM_01280 Lantibiotic	GCA_013184945.1	d__Bacteria	p__Bacillota	c__Bacilli	o__Lactobacillales	f__Streptococcaceae	g__Streptococcus	s__Streptococcus suis
NZ_JAAVKA010000014.1	KNHGJC_01635	43297	43464	MNNEDFNLDLVTISKENNSGASPRVTSKSLCTPGCKTGILMTCAIKTATCGCHFG	KNHGJC_01635 Lantibiotic	GCA_013184965.1	d__Bacteria	p__Bacillota	c__Bacilli	o__Lactobacillales	f__Streptococcaceae	g__Streptococcus	s__Streptococcus suis
NZ_JABRVE010000088.1	BJONBE_18110	4901	5071	MSKFDDFDLDVVKVSKQDSKITPQWKSESLCTPGCVTGVLQTCFLQTITCNCKISK	BJONBE_18110 Lantibiotic	GCA_013267035.1	d__Bacteria	p__Bacillota	c__Bacilli	o__Bacillales	f__Bacillaceae	g__Bacillus	s__Bacillus subtilis
NZ_JAAIMS010000045.1	HEHOIM_10770	13992	14132	MGKFEDFNFDVTKTVKPQSSKTPRITSKSLCTSSCETGFFKCVLTK	HEHOIM_10770 Gallidermin/nisin family lantibiotic	GCA_013299825.1	d__Bacteria	p__Bacillota_A	c__Clostridia	o__Lachnospirales	f__Lachnospiraceae	g__Ruminococcus_B	s__Ruminococcus_B gnavus
NZ_JAAIMS010000045.1	HEHOIM_10775	14157	14327	MAKFEDFDLDVTKTAARGGIEPKYKSKSACTPGCPTGILMTCPLKTATCGCHITGK	HEHOIM_10775 Gallidermin/nisin family lantibiotic	GCA_013299825.1	d__Bacteria	p__Bacillota_A	c__Clostridia	o__Lachnospirales	f__Lachnospiraceae	g__Ruminococcus_B	s__Ruminococcus_B gnavus
NZ_JAAIMS010000045.1	HEHOIM_10780	14351	14521	MAKFDDFDLDVTKTAAQGGIEPKYKSKSVCTPGCPTGILMTCPLKTATCGCHITGK	HEHOIM_10780 Gallidermin/nisin family lantibiotic	GCA_013299825.1	d__Bacteria	p__Bacillota_A	c__Clostridia	o__Lachnospirales	f__Lachnospiraceae	g__Ruminococcus_B	s__Ruminococcus_B gnavus
NZ_JACCJA010000024.1	JLGDBK_04395	1389	1562	MSTKDFNLDLVSVSKKDSGASPRITSISLCTPGCKTGALMGCNMKTATCHCSIHVSK	JLGDBK_04395 Lantibiotic nisin-Z	GCA_013423685.1	d__Bacteria	p__Bacillota	c__Bacilli	o__Lactobacillales	f__Streptococcaceae	g__Lactococcus	s__Lactococcus lactis
NZ_CP031379.1	DMOADG_05405	1052018	1052185	MNNEDFNLDLVTISKENNSGASPRVTSKSLCTPGCKTGILMTCAIKTATCGCHFG	DMOADG_05405 Lantibiotic	GCA_013488185.1	d__Bacteria	p__Bacillota	c__Bacilli	o__Lactobacillales	f__Streptococcaceae	g__Streptococcus	s__Streptococcus suis
NZ_CP059471.1	OOEMDJ_06805	1301850	1302020	MSNEDFNLDLVSVSKNSNSGASPRITSKSLCTPGCKTGALMTCPIKTATCGCHFGN	OOEMDJ_06805 gallidermin/nisin family lantibiotic	GCA_014041875.1	d__Bacteria	p__Bacillota	c__Bacilli	o__Lactobacillales	f__Streptococcaceae	g__Streptococcus	s__Streptococcus equinus
NZ_JACOOQ010000008.1	HJJDIO_06465	100639	100809	MAKLNDFDLDVKVKVDAQKVEPAITSKSLCTPGCITGVLMCITQNSCVSCNSCIKC	HJJDIO_06465 Gallidermin/nisin family lantibiotic	GCA_014287815.1	d__Bacteria	p__Bacillota_A	c__Clostridia	o__Clostridiales	f__Clostridiaceae	g__Clostridium	s__Clostridium lentum
NZ_JACOOV010000009.1	AFNPID_07125	100639	100809	MAKLNDFDLDVKVKVDAQKVEPAITSKSLCTPGCITGVLMCITQNSCVSCNSCIKC	AFNPID_07125 Gallidermin/nisin family lantibiotic	GCA_014287855.1	d__Bacteria	p__Bacillota_A	c__Clostridia	o__Clostridiales	f__Clostridiaceae	g__Clostridium	s__Clostridium lentum
NZ_SCLZ01000002.1	DKODBC_04925	209434	209607	MTDFKDFNLGLTKVNNNEQGHIQPRITSKFLCTPGCVTGTLMGCNNKTISCHIHISK	DKODBC_04925 gallidermin/nisin family lantibiotic	GCA_014324155.1	d__Bacteria	p__Bacillota	c__Bacilli	o__Lactobacillales	f__Lactobacillaceae	g__Lactobacillus	s__Lactobacillus helsingborgensis
NZ_BMMB01000002.1	BLMOEL_06005	602503	602676	MAKFDDFDLDLVKNPQQSSLQVEPQWKSKSFCTPGCVTGVLQTCFIQTATCNCHISK	BLMOEL_06005 gallidermin/nisin family lantibiotic	GCA_014645615.1	d__Bacteria	p__Bacillota	c__Bacilli	o__Paenibacillales	f__Paenibacillaceae	g__Paenibacillus_J	s__Paenibacillus_J hunanensis
NZ_BMVB01000002.1	EKGEEN_03865	291555	291710	MSDFDLDAKVLADDAPQATPFITSVSLCTPGCVTAAGCTTSVCTQGCHVSK	EKGEEN_03865 gallidermin/nisin family lantibiotic	GCA_014650495.1	d__Bacteria	p__Actinomycetota	c__Actinomycetes	o__Streptomycetales	f__Streptomycetaceae	g__Streptomyces	s__Streptomyces cinnamoneus
NZ_CP061472.1	OJFEIC_14325	2743190	2743360	MAKLDDFDLDIVVKKQDNIVQPNITSKSLCTPGCITGILMCLTQNSCVSCNSCIRC	OJFEIC_14325 Lantibiotic	GCA_014679145.1	d__Bacteria	p__Bacillota	c__Bacilli	o__Bacillales	f__Anoxybacillaceae	g__Geobacillus	s__Geobacillus thermoleovorans
NZ_QSNO01000003.1	PHJNPH_07195	89955	90128	MSTKDFNLDLVSVSKKDSGASPRITSISLCTPGCKTGALMGCNMKTATCNCSIHVSK	PHJNPH_07195 Lantibiotic nisin-Z	GCA_014830215.1	d__Bacteria	p__Bacillota	c__Bacilli	o__Lactobacillales	f__Streptococcaceae	g__Lactococcus	s__Lactococcus lactis
NZ_CP058741.1	MONFPK_01400	270884	271048	MQNNDFNLDLVSTSKEKKQGASPRITSISLCTAGCITGRIMGCHKTPTVSCNCH	MONFPK_01400 Lantibiotic	GCA_014843075.1	d__Bacteria	p__Bacillota	c__Bacilli	o__Lactobacillales	f__Streptococcaceae	g__Streptococcus	s__Streptococcus suis
NZ_VOOM01000006.1	ECPBKA_15240	10969	11139	MSKFDDFDLDVVKVSKQDSKITPQWKSESLCTPGCVTGALQTCFLQTLTCNCKISK	ECPBKA_15240 Lantibiotic subtilin	GCA_014856535.1	d__Bacteria	p__Bacillota	c__Bacilli	o__Bacillales	f__Bacillaceae	g__Bacillus	s__Bacillus spizizenii
NZ_SLTL01000007.1	AFJCCI_23740	105194	105364	MAKFDDFDLDVVSVSKQGSGFEPQVTSKSLCTPGCVTGILQTCALQTITCNCHISK	AFJCCI_23740 gallidermin/nisin family lantibiotic	GCA_014858585.1	d__Bacteria	p__Bacillota	c__Bacilli	o__Paenibacillales	f__Paenibacillaceae	g__Paenibacillus	s__Paenibacillus maysiensis
NZ_SLTL01000007.1	AFJCCI_23745	105453	105587	MKKFDDFDLDIISVSKEVTHFEPQITSISLCTIGCNTSFLKCLN	AFJCCI_23745 hypothetical protein	GCA_014858585.1	d__Bacteria	p__Bacillota	c__Bacilli	o__Paenibacillales	f__Paenibacillaceae	g__Paenibacillus	s__Paenibacillus maysiensis
NZ_SLTL01000007.1	AFJCCI_23750	105651	105785	MANFDDFDLDIVTASKKNSNFEPRIESLLFCTPGCATGVVLCPK	AFJCCI_23750 hypothetical protein	GCA_014858585.1	d__Bacteria	p__Bacillota	c__Bacilli	o__Paenibacillales	f__Paenibacillaceae	g__Paenibacillus	s__Paenibacillus maysiensis
NZ_JACWIX010000009.1	MKFEEK_10775	52537	52704	MNNEDFNLDLVTISKENNSGASPRVTSKSLCTPGCKTGILMTCAIKTATCGCHFG	MKFEEK_10775 Lantibiotic	GCA_014875015.1	d__Bacteria	p__Bacillota	c__Bacilli	o__Lactobacillales	f__Streptococcaceae	g__Streptococcus	s__Streptococcus agalactiae
NZ_CP059049.1	DIFIFI_03040	591990	592163	MSTKDFNLDLVSVSKKDSGASPRITSISLCTPGCKTGALMGCNMKTATCNCSIHVSK	DIFIFI_03040 Lantibiotic nisin-Z	GCA_014884605.1	d__Bacteria	p__Bacillota	c__Bacilli	o__Lactobacillales	f__Streptococcaceae	g__Lactococcus	s__Lactococcus lactis
NZ_CP062951.1	APLAON_04105	927227	927394	MATFDLDTHVEETEGGRSPQITSKFMCTPGCPTGGLACFTSQCTNGCSFTGGSKH	APLAON_04105 Lantibiotic	GCA_015102215.1	d__Bacteria	p__Actinomycetota	c__Actinomycetes	o__Actinomycetales	f__Bifidobacteriaceae	g__Bifidobacterium	s__Bifidobacterium infantis
NZ_JADNFO010000025.1	AOEGOA_05640	21965	22138	MSTNDFNLDLVSVSKSNAGASTRITSYSLCTPGCKTGVLMACHLKTATCNCSIIVSK	AOEGOA_05640 gallidermin/nisin family lantibiotic	GCA_015552895.1	d__Bacteria	p__Bacillota	c__Bacilli	o__Lactobacillales	f__Streptococcaceae	g__Streptococcus	s__Streptococcus salivarius_D
NZ_JADNJR010000016.1	NAILBC_03365	75944	76114	MAKFDDFDLDVTKTAAQGGIEPKYKSKSACTPGCPTGILMTCPLKTATCGCHITGK	NAILBC_03365 Gallidermin/nisin family lantibiotic	GCA_015555015.1	d__Bacteria	p__Bacillota_A	c__Clostridia	o__Lachnospirales	f__Lachnospiraceae	g__Dorea_A	s__Dorea_A longicatena
NZ_JADNJR010000016.1	NAILBC_03370	76138	76308	MGKFDDFDLDVTKTAAQGGIEPKYKSKSACTPGCPTGILMTCPLKTATCGCHITGK	NAILBC_03370 Gallidermin/nisin family lantibiotic	GCA_015555015.1	d__Bacteria	p__Bacillota_A	c__Clostridia	o__Lachnospirales	f__Lachnospiraceae	g__Dorea_A	s__Dorea_A longicatena
NZ_JADNNS010000006.1	NFMMJF_08150	37423	37602	MSVNDFKLDLVKVSKESTNSNYSVKITSYSLCTPGCKTGALMGCTMKTASCGCHVHISK	NFMMJF_08150 Lantibiotic	GCA_015557145.1	d__Bacteria	p__Bacillota	c__Bacilli	o__Lactobacillales	f__Lactobacillaceae	g__Ligilactobacillus	s__Ligilactobacillus salivarius
NZ_JADPLU010000018.1	GGHNAG_02685	44710	44877	MNNEDFNLDLVTISKENNSGASPRVTSKSLCTPGCKTGILMTCAIKTATCGCHFG	GGHNAG_02685 Lantibiotic	GCA_015670885.1	d__Bacteria	p__Bacillota	c__Bacilli	o__Lactobacillales	f__Streptococcaceae	g__Streptococcus	s__Streptococcus pasteurianus
NZ_JACSZB010000017.1	CGLHBB_02810	40127	40303	MSNDDFNLDLVKVTKDNSGASPRITSVSLCTPGCVTGVLMCPGNTISCNGHCSIHITG	CGLHBB_02810 Lantibiotic	GCA_015700305.1	d__Bacteria	p__Bacillota	c__Bacilli	o__Lactobacillales	f__Streptococcaceae	g__Streptococcus	s__Streptococcus pseudopneumoniae
NZ_LDIH01000044.1	FABCPK_15685	16100	16270	MSKFDDFDLDVVKVSKQDSKITPQWKSESLCTPGCVTGALQTCFLQTLTCNCKISK	FABCPK_15685 Lantibiotic subtilin	GCA_015845775.1	d__Bacteria	p__Bacillota	c__Bacilli	o__Bacillales	f__Bacillaceae	g__Bacillus	s__Bacillus vallismortis
NZ_CP065984.1	PPPCNH_02925	580500	580673	MSTKDFNLDLVSVSKKDSGASPRITSISLCTPGCKTGALMGCNMKTATCHCSIHVSK	PPPCNH_02925 Lantibiotic nisin-Z	GCA_016127135.1	d__Bacteria	p__Bacillota	c__Bacilli	o__Lactobacillales	f__Streptococcaceae	g__Lactococcus	s__Lactococcus lactis
NZ_CP066300.1	DKIIMI_03250	636700	636873	MSTKDFNLDLVSVSKKDSGASPRITSISLCTPGCKTGALMGCNMKTATCNCSIHVSK	DKIIMI_03250 Lantibiotic nisin-Z	GCA_016406265.1	d__Bacteria	p__Bacillota	c__Bacilli	o__Lactobacillales	f__Streptococcaceae	g__Lactococcus	s__Lactococcus lactis
NZ_BCCP01000010.1	DAIOIF_02805	359	526	MNNEDFNLDLVTISKENNSGASPRVTSKSLCTPGCKTGILMTCAIKTATCGCHFG	DAIOIF_02805 Lantibiotic	GCA_016585065.1	d__Bacteria	p__Bacillota	c__Bacilli	o__Lactobacillales	f__Streptococcaceae	g__Streptococcus	s__Streptococcus suis
NZ_BCCR01000016.1	GEFBBD_06595	72525	72692	MNNEDFNLDLVTISKENNSGASPRVTSKSLCTPGCKTGILMTCAIKTATCGCHFG	GEFBBD_06595 Lantibiotic	GCA_016585105.1	d__Bacteria	p__Bacillota	c__Bacilli	o__Lactobacillales	f__Streptococcaceae	g__Streptococcus	s__Streptococcus suis
NZ_BCDA01000017.1	IDCLKA_06540	13091	13258	MNNEDFNLDLVTISKENNSGASPRVTSKSLCTPGCKTGILMTCAIKTATCGCHFG	IDCLKA_06540 Lantibiotic	GCA_016585285.1	d__Bacteria	p__Bacillota	c__Bacilli	o__Lactobacillales	f__Streptococcaceae	g__Streptococcus	s__Streptococcus suis
NZ_BCDN01000002.1	DCOAEG_00120	11334	11501	MNNEDFNLDLVTISKENNSGASPRVTSKSLCTPGCKTGILMTCAIKTATCGCHFG	DCOAEG_00120 Lantibiotic	GCA_016585545.1	d__Bacteria	p__Bacillota	c__Bacilli	o__Lactobacillales	f__Streptococcaceae	g__Streptococcus	s__Streptococcus suis
NZ_BCDS01000062.1	ILFAAF_10380	86319	86486	MNNEDFNLDLVTISKENNSGASPRVTSKSLCTPGCKTGILMTCAIKTATCGCHFG	ILFAAF_10380 Lantibiotic	GCA_016585645.1	d__Bacteria	p__Bacillota	c__Bacilli	o__Lactobacillales	f__Streptococcaceae	g__Streptococcus	s__Streptococcus suis
NZ_BCEC01000028.1	JKPGIM_06565	64728	64895	MNNEDFNLDLVTISKENNSGASPRVTSKSLCTPGCKTGILMTCAIKTATCGCHFG	JKPGIM_06565 Lantibiotic	GCA_016585845.1	d__Bacteria	p__Bacillota	c__Bacilli	o__Lactobacillales	f__Streptococcaceae	g__Streptococcus	s__Streptococcus suis
NZ_BCEE01000029.1	HPNPHI_06050	86431	86598	MNNEDFNLDLVTISKENNSGASPRVTSKSLCTPGCKTGILMTCAIKTATCGCHFG	HPNPHI_06050 Lantibiotic	GCA_016585885.1	d__Bacteria	p__Bacillota	c__Bacilli	o__Lactobacillales	f__Streptococcaceae	g__Streptococcus	s__Streptococcus suis
NZ_BCEO01000032.1	EHIODA_07230	64692	64859	MNNEDFNLDLVTISKENNSGASPRVTSKSLCTPGCKTGILMTCAIKTATCGCHFG	EHIODA_07230 Lantibiotic	GCA_016586085.1	d__Bacteria	p__Bacillota	c__Bacilli	o__Lactobacillales	f__Streptococcaceae	g__Streptococcus	s__Streptococcus suis
NZ_CP065312.1	BGLDFP_00315	75236	75385	MAKFDDFDLDVTRMESGNNKTQPRITSISLCTSGCKTAFFGTCSFTKDK	BGLDFP_00315 Lantibiotic	GCA_016696745.1	d__Bacteria	p__Bacillota_A	c__Clostridia	o__Lachnospirales	f__Lachnospiraceae	g__Blautia	s__Blautia pseudococcoides
NZ_CP065312.1	BGLDFP_00320	75413	75586	MAKFDDFDLDVTKTAAGEGGVEPRITSKSLCTPGCVTGILMTCPVQTATCGCQITGK	BGLDFP_00320 Gallidermin/nisin family lantibiotic	GCA_016696745.1	d__Bacteria	p__Bacillota_A	c__Clostridia	o__Lachnospirales	f__Lachnospiraceae	g__Blautia	s__Blautia pseudococcoides
NZ_CP065312.1	BGLDFP_00325	75615	75788	MAKFDDFDLDVTKTAAGEGGVEPRITSKSLCTPGCVTGILMTCPVQTATCGCQITGK	BGLDFP_00325 Gallidermin/nisin family lantibiotic	GCA_016696745.1	d__Bacteria	p__Bacillota_A	c__Clostridia	o__Lachnospirales	f__Lachnospiraceae	g__Blautia	s__Blautia pseudococcoides
NZ_CP065312.1	BGLDFP_00330	75816	75989	MAKFDDFDLDVTKTAAGEGGVEPRITSKSLCTPGCVTGILMTCPVQTATCGCQITGK	BGLDFP_00330 Gallidermin/nisin family lantibiotic	GCA_016696745.1	d__Bacteria	p__Bacillota_A	c__Clostridia	o__Lachnospirales	f__Lachnospiraceae	g__Blautia	s__Blautia pseudococcoides
NZ_CP065312.1	BGLDFP_00335	76018	76191	MAKFDDFDLDVTKTAAGEGGVEPRITSKSLCTPGCVTGILMTCPVQTATCGCQITGK	BGLDFP_00335 Gallidermin/nisin family lantibiotic	GCA_016696745.1	d__Bacteria	p__Bacillota_A	c__Clostridia	o__Lachnospirales	f__Lachnospiraceae	g__Blautia	s__Blautia pseudococcoides
NZ_JADFBF010000008.1	DOECKH_05435	31070	31237	MNSGDFNLDLIKISKGNNSGASPRITSKSLCTPGCKTGILMTCPLKTATCGCHFG	DOECKH_05435 gallidermin/nisin family lantibiotic	GCA_016837445.1	d__Bacteria	p__Bacillota	c__Bacilli	o__Lactobacillales	f__Streptococcaceae	g__Streptococcus	s__Streptococcus uberis
NZ_JAFFHJ010000004.1	LHHLMF_07160	134383	134547	MQNNDFNLDLVSTSKEKKQGASPRITSISLCTAGCITGRIMGCHKTPTVSCNCH	LHHLMF_07160 Lantibiotic	GCA_016905205.1	d__Bacteria	p__Bacillota	c__Bacilli	o__Lactobacillales	f__Streptococcaceae	g__Streptococcus	s__Streptococcus suis_W
NZ_JAFFHI010000008.1	MNODCG_11065	44353	44517	MQNNDFNLDLVSTSKEKKQGASPRITSISLCTAGCITGRIMGCHKTPTVSCNCH	MNODCG_11065 Lantibiotic	GCA_016905215.1	d__Bacteria	p__Bacillota	c__Bacilli	o__Lactobacillales	f__Streptococcaceae	g__Streptococcus	s__Streptococcus suis_W
NZ_JAFFHR010000011.1	KEHMCJ_01250	25724	25891	MNNEDFNLDLVTISKENNSGASPRVTSKSLCTPGCKTGILMTCAIKTATCGCHFG	KEHMCJ_01250 Lantibiotic	GCA_016905375.1	d__Bacteria	p__Bacillota	c__Bacilli	o__Lactobacillales	f__Streptococcaceae	g__Streptococcus	s__Streptococcus suis_W
NZ_JAFBEO010000003.1	IBJKJJ_04625	50406	50582	MNNFNDFDLGMNTSSNIPEPELAYKSKSACTPGCKTGILMGCPARNFTKGCHLHISKK	IBJKJJ_04625 hypothetical protein	GCA_016908785.1	d__Bacteria	p__Bacillota	c__Bacilli	o__Lactobacillales	f__Lactobacillaceae	g__Weissella	s__Weissella uvarum
NZ_CP060096.1	JDCIJI_00505	93770	93946	MMKDFNDFDLDVQIKKNNQKIEPDITSKSLCTPGCITGILMCFTQGCFSNHSCIACRD	JDCIJI_00505 Lantibiotic	GCA_017357865.1	d__Bacteria	p__Bacillota_A	c__Thermoanaerobacteria	o__Thermoanaerobacterales	f__Thermoanaerobacteraceae	g__Aceticella	s__Aceticella autotrophica
NZ_JAGFPW010000002.1	GAIACB_09845	187568	187738	MSKFDDFDLDVVKVSKQDSKITPQWKSESLCTPGCVTGVLQTCFLQTITCNCKISK	GAIACB_09845 Lantibiotic	GCA_017601115.1	d__Bacteria	p__Bacillota	c__Bacilli	o__Bacillales	f__Bacillaceae	g__Bacillus	s__Bacillus subtilis
NZ_CP069378.1	LCKANC_01730	297835	298008	MSTKDFNLDLVSVSKKDSGASPRITSISLCTPGCKTGALMGCNMKTATCHCSIHVSK	LCKANC_01730 Lantibiotic nisin-Z	GCA_017869415.1	d__Bacteria	p__Bacillota	c__Bacilli	o__Lactobacillales	f__Streptococcaceae	g__Lactococcus	s__Lactococcus lactis
NZ_JAGDMP010000367.1	JCPEDL_12990	4283	4453	MSKLNDFDLDVKVKADITKVGPAVTSKSVCTPGCITGVLMCVTQNSCVSCNSCIKC	JCPEDL_12990 gallidermin/nisin family lantibiotic	GCA_018015195.1	d__Bacteria	p__Bacillota_A	c__Clostridia	o__Clostridiales	f__Clostridiaceae	g__Clostridium	s__Clostridium neonatale
NZ_CP073283.1	DENFHO_01710	321729	321896	MATFDLDTHVEETEGDARPQITSKFMCTPGCPTGGLACFTSQCTKGCSFTGGSKH	DENFHO_01710 Lantibiotic	GCA_018140675.1	d__Bacteria	p__Actinomycetota	c__Actinomycetes	o__Actinomycetales	f__Bifidobacteriaceae	g__Bifidobacterium	s__Bifidobacterium infantis
NZ_WUAY01000018.1	AMFMEJ_01290	996	1169	MSTKDFNLDLVSVSKKDSGASPRITSISLCTPGCKTGAVMGCNMKTATCNCSIHVSK	AMFMEJ_01290 Lantibiotic nisin-Z	GCA_018195735.1	d__Bacteria	p__Bacillota	c__Bacilli	o__Lactobacillales	f__Streptococcaceae	g__Lactococcus	s__Lactococcus lactis
NZ_WUAZ01000007.1	ANKLIO_11375	16098	16271	MSTKDFNLDLVSVSKKDSGASPRITSISLCTPGCKTGAVMGCNMKTATCNCSIHVSK	ANKLIO_11375 Lantibiotic nisin-Z	GCA_018195775.1	d__Bacteria	p__Bacillota	c__Bacilli	o__Lactobacillales	f__Streptococcaceae	g__Lactococcus	s__Lactococcus lactis
NZ_WUBA01000016.1	CLFFAC_01150	14211	14384	MSTKDFNLDLVSVSKKDSGASPRITSISLCTPGCKTGAVMGCNMKTATCNCSIHVSK	CLFFAC_01150 Lantibiotic nisin-Z	GCA_018195805.1	d__Bacteria	p__Bacillota	c__Bacilli	o__Lactobacillales	f__Streptococcaceae	g__Lactococcus	s__Lactococcus lactis
NZ_CP076083.1	IPGJBO_16625	3245540	3245710	MSKFDDFDLDVVKVSKQDSKITPQWKSESLCTPGCVTGVLQTCFLQTITCNCKISK	IPGJBO_16625 Lantibiotic	GCA_018224865.2	d__Bacteria	p__Bacillota	c__Bacilli	o__Bacillales	f__Bacillaceae	g__Bacillus	s__Bacillus subtilis
NZ_JAGUBH010000014.1	MJLMEH_03365	42684	42851	MNNEDFNLDLVTISKENNSGASPRVTSKSLCTPGCKTGILMTCAIKTATCGCHFG	MJLMEH_03365 Lantibiotic	GCA_018252735.1	d__Bacteria	p__Bacillota	c__Bacilli	o__Lactobacillales	f__Streptococcaceae	g__Streptococcus	s__Streptococcus suis
NZ_JAGUBR010000013.1	EIMLFP_02825	13031	13198	MNNEDFNLDLVTISKENNSGASPRVTSKSLCTPGCKTGILMTCAIKTATCGCHFG	EIMLFP_02825 Lantibiotic	GCA_018252905.1	d__Bacteria	p__Bacillota	c__Bacilli	o__Lactobacillales	f__Streptococcaceae	g__Streptococcus	s__Streptococcus suis
NZ_JAGUBS010000014.1	OAGKON_02900	13031	13198	MNNEDFNLDLVTISKENNSGASPRVTSKSLCTPGCKTGILMTCAIKTATCGCHFG	OAGKON_02900 Lantibiotic	GCA_018252945.1	d__Bacteria	p__Bacillota	c__Bacilli	o__Lactobacillales	f__Streptococcaceae	g__Streptococcus	s__Streptococcus suis
NZ_JAGUBV010000014.1	HOIODD_02895	13031	13198	MNNEDFNLDLVTISKENNSGASPRVTSKSLCTPGCKTGILMTCAIKTATCGCHFG	HOIODD_02895 Lantibiotic	GCA_018252995.1	d__Bacteria	p__Bacillota	c__Bacilli	o__Lactobacillales	f__Streptococcaceae	g__Streptococcus	s__Streptococcus suis
NZ_JAGUBT010000006.1	KJAKFF_08995	129172	129339	MNNEDFNLDLVTISKENNSGASPRVTSKSLCTPGCKTGILMTCAIKTATCGCHFG	KJAKFF_08995 Lantibiotic	GCA_018253015.1	d__Bacteria	p__Bacillota	c__Bacilli	o__Lactobacillales	f__Streptococcaceae	g__Streptococcus	s__Streptococcus suis
NZ_JAGUAW010000014.1	FDLBPE_03225	13031	13198	MNNEDFNLDLVTISKENNSGASPRVTSKSLCTPGCKTGILMTCAIKTATCGCHFG	FDLBPE_03225 Lantibiotic	GCA_018253165.1	d__Bacteria	p__Bacillota	c__Bacilli	o__Lactobacillales	f__Streptococcaceae	g__Streptococcus	s__Streptococcus suis
NZ_JAGUAQ010000014.1	AKECGN_02970	42257	42424	MNNEDFNLDLVTISKENNSGASPRVTSKSLCTPGCKTGILMTCAIKTATCGCHFG	AKECGN_02970 Lantibiotic	GCA_018253415.1	d__Bacteria	p__Bacillota	c__Bacilli	o__Lactobacillales	f__Streptococcaceae	g__Streptococcus	s__Streptococcus suis
NZ_JAGUAT010000014.1	NIJCDE_03370	42684	42851	MNNEDFNLDLVTISKENNSGASPRVTSKSLCTPGCKTGILMTCAIKTATCGCHFG	NIJCDE_03370 Lantibiotic	GCA_018253555.1	d__Bacteria	p__Bacillota	c__Bacilli	o__Lactobacillales	f__Streptococcaceae	g__Streptococcus	s__Streptococcus suis
NZ_JAGUAK010000001.1	FFNGDG_00645	133497	133664	MNNEDFNLDLVTISKENNSGASPRVTSKSLCTPGCKTGILMTCAIKTATCGCHFG	FFNGDG_00645 Lantibiotic	GCA_018253635.1	d__Bacteria	p__Bacillota	c__Bacilli	o__Lactobacillales	f__Streptococcaceae	g__Streptococcus	s__Streptococcus suis
NZ_JAGRPZ010000016.1	PFCLJG_03975	901	1074	MSTKDFNLDLVSVSKKDSGASPRITSISLCTPGCKTGAVMGCNMKTATCNCSIHVSK	PFCLJG_03975 Lantibiotic nisin-Z	GCA_018320725.1	d__Bacteria	p__Bacillota	c__Bacilli	o__Lactobacillales	f__Streptococcaceae	g__Lactococcus	s__Lactococcus lactis
NZ_JAGZKJ010000026.1	HPPIND_07670	337	498	MATKDFNLDLVEVSKSNTGASTRITSHSFCSQACKTYKILGCNLLTHGCRFPR	HPPIND_07670 Lantibiotic	GCA_018365255.1	d__Bacteria	p__Bacillota	c__Bacilli	o__Lactobacillales	f__Streptococcaceae	g__Streptococcus	s__Streptococcus sp000187445
NZ_JAGZHU010000002.1	HJMCEM_04575	75645	75812	MNNEDFNLDLVTISKENNSGASPRVTSKSLCTPGCKTGILMTCAIKTATCGCHFG	HJMCEM_04575 Lantibiotic	GCA_018366595.1	d__Bacteria	p__Bacillota	c__Bacilli	o__Lactobacillales	f__Streptococcaceae	g__Streptococcus	s__Streptococcus pasteurianus
NZ_VZMS01000017.1	BHLFOD_01885	13605	13772	MNNEDFNLDLVTISKENNSGASPRVTSKSLCTPGCKTGILMTCAIKTATCGCHFG	BHLFOD_01885 Lantibiotic	GCA_018418025.1	d__Bacteria	p__Bacillota	c__Bacilli	o__Lactobacillales	f__Streptococcaceae	g__Streptococcus	s__Streptococcus suis
NZ_VZMT01000017.1	CJCINJ_01855	13132	13299	MNNEDFNLDLVTISKENNSGASPRVTSKSLCTPGCKTGILMTCAIKTATCGCHFG	CJCINJ_01855 Lantibiotic	GCA_018418035.1	d__Bacteria	p__Bacillota	c__Bacilli	o__Lactobacillales	f__Streptococcaceae	g__Streptococcus	s__Streptococcus suis
NZ_VZMO01000012.1	PJPGEM_00875	42359	42526	MNNEDFNLDLVTISKENNSGASPRVTSKSLCTPGCKTGILMTCAIKTATCGCHFG	PJPGEM_00875 Lantibiotic	GCA_018418115.1	d__Bacteria	p__Bacillota	c__Bacilli	o__Lactobacillales	f__Streptococcaceae	g__Streptococcus	s__Streptococcus suis
NZ_VZMJ01000014.1	MNONEM_01590	13132	13299	MNNEDFNLDLVTISKENNSGASPRVTSKSLCTPGCKTGILMTCAIKTATCGCHFG	MNONEM_01590 Lantibiotic	GCA_018418215.1	d__Bacteria	p__Bacillota	c__Bacilli	o__Lactobacillales	f__Streptococcaceae	g__Streptococcus	s__Streptococcus suis
NZ_VZLR01000014.1	FLJDDM_01690	42356	42523	MNNEDFNLDLVTISKENNSGASPRVTSKSLCTPGCKTGILMTCAIKTATCGCHFG	FLJDDM_01690 Lantibiotic	GCA_018418615.1	d__Bacteria	p__Bacillota	c__Bacilli	o__Lactobacillales	f__Streptococcaceae	g__Streptococcus	s__Streptococcus suis
NZ_VZLN01000018.1	FPPKGO_01990	13132	13299	MNNEDFNLDLVTISKENNSGASPRVTSKSLCTPGCKTGILMTCAIKTATCGCHFG	FPPKGO_01990 Lantibiotic	GCA_018418655.1	d__Bacteria	p__Bacillota	c__Bacilli	o__Lactobacillales	f__Streptococcaceae	g__Streptococcus	s__Streptococcus suis
NZ_VZLO01000013.1	HHKLKE_01350	42354	42521	MNNEDFNLDLVTISKENNSGASPRVTSKSLCTPGCKTGILMTCAIKTATCGCHFG	HHKLKE_01350 Lantibiotic	GCA_018418675.1	d__Bacteria	p__Bacillota	c__Bacilli	o__Lactobacillales	f__Streptococcaceae	g__Streptococcus	s__Streptococcus suis
NZ_VZLK01000008.1	FHMKCJ_09650	13132	13299	MNNEDFNLDLVTISKENNSGASPRVTSKSLCTPGCKTGILMTCAIKTATCGCHFG	FHMKCJ_09650 Lantibiotic	GCA_018418735.1	d__Bacteria	p__Bacillota	c__Bacilli	o__Lactobacillales	f__Streptococcaceae	g__Streptococcus	s__Streptococcus suis
NZ_VZLI01000008.1	NFKJFP_09635	13132	13299	MNNEDFNLDLVTISKENNSGASPRVTSKSLCTPGCKTGILMTCAIKTATCGCHFG	NFKJFP_09635 Lantibiotic	GCA_018418755.1	d__Bacteria	p__Bacillota	c__Bacilli	o__Lactobacillales	f__Streptococcaceae	g__Streptococcus	s__Streptococcus suis
NZ_VZKT01000008.1	DOGDPG_09320	13132	13299	MNNEDFNLDLVTISKENNSGASPRVTSKSLCTPGCKTGILMTCAIKTATCGCHFG	DOGDPG_09320 Lantibiotic	GCA_018419055.1	d__Bacteria	p__Bacillota	c__Bacilli	o__Lactobacillales	f__Streptococcaceae	g__Streptococcus	s__Streptococcus suis
NZ_VZKS01000014.1	JGCNNE_01530	13132	13299	MNNEDFNLDLVTISKENNSGASPRVTSKSLCTPGCKTGILMTCAIKTATCGCHFG	JGCNNE_01530 Lantibiotic	GCA_018419115.1	d__Bacteria	p__Bacillota	c__Bacilli	o__Lactobacillales	f__Streptococcaceae	g__Streptococcus	s__Streptococcus suis
NZ_VZKP01000015.1	FOCBNE_01740	2423	2590	MNNEDFNLDLVTISKENNSGASPRVTSKSLCTPGCKTGILMTCAIKTATCGCHFG	FOCBNE_01740 Lantibiotic	GCA_018419145.1	d__Bacteria	p__Bacillota	c__Bacilli	o__Lactobacillales	f__Streptococcaceae	g__Streptococcus	s__Streptococcus suis
NZ_VZKO01000014.1	BMGKKM_01690	42249	42416	MNNEDFNLDLVTISKENNSGASPRVTSKSLCTPGCKTGILMTCAIKTATCGCHFG	BMGKKM_01690 Lantibiotic	GCA_018419155.1	d__Bacteria	p__Bacillota	c__Bacilli	o__Lactobacillales	f__Streptococcaceae	g__Streptococcus	s__Streptococcus suis
NZ_VZKI01000018.1	OMGDAE_02185	13132	13299	MNNEDFNLDLVTISKENNSGASPRVTSKSLCTPGCKTGILMTCAIKTATCGCHFG	OMGDAE_02185 Lantibiotic	GCA_018419295.1	d__Bacteria	p__Bacillota	c__Bacilli	o__Lactobacillales	f__Streptococcaceae	g__Streptococcus	s__Streptococcus suis
NZ_VZKH01000013.1	BEPCEF_01180	13132	13299	MNNEDFNLDLVTISKENNSGASPRVTSKSLCTPGCKTGILMTCAIKTATCGCHFG	BEPCEF_01180 Lantibiotic	GCA_018419345.1	d__Bacteria	p__Bacillota	c__Bacilli	o__Lactobacillales	f__Streptococcaceae	g__Streptococcus	s__Streptococcus suis
NZ_VZKD01000014.1	LOMKGA_01705	43321	43488	MNNEDFNLDLVTISKENNSGASPRVTSKSLCTPGCKTGILMTCAIKTATCGCHFG	LOMKGA_01705 Lantibiotic	GCA_018419395.1	d__Bacteria	p__Bacillota	c__Bacilli	o__Lactobacillales	f__Streptococcaceae	g__Streptococcus	s__Streptococcus suis
NZ_VZKB01000006.1	HKNMIK_08435	13132	13299	MNNEDFNLDLVTISKENNSGASPRVTSKSLCTPGCKTGILMTCAIKTATCGCHFG	HKNMIK_08435 Lantibiotic	GCA_018419415.1	d__Bacteria	p__Bacillota	c__Bacilli	o__Lactobacillales	f__Streptococcaceae	g__Streptococcus	s__Streptococcus suis
NZ_VZKA01000014.1	HHLHJF_01705	42354	42521	MNNEDFNLDLVTISKENNSGASPRVTSKSLCTPGCKTGILMTCAIKTATCGCHFG	HHLHJF_01705 Lantibiotic	GCA_018419455.1	d__Bacteria	p__Bacillota	c__Bacilli	o__Lactobacillales	f__Streptococcaceae	g__Streptococcus	s__Streptococcus suis
NZ_VZJY01000014.1	HLOLLJ_01690	42355	42522	MNNEDFNLDLVTISKENNSGASPRVTSKSLCTPGCKTGILMTCAIKTATCGCHFG	HLOLLJ_01690 Lantibiotic	GCA_018419505.1	d__Bacteria	p__Bacillota	c__Bacilli	o__Lactobacillales	f__Streptococcaceae	g__Streptococcus	s__Streptococcus suis
NZ_VZJX01000013.1	HHJOCF_01205	13132	13299	MNNEDFNLDLVTISKENNSGASPRVTSKSLCTPGCKTGILMTCAIKTATCGCHFG	HHJOCF_01205 Lantibiotic	GCA_018419545.1	d__Bacteria	p__Bacillota	c__Bacilli	o__Lactobacillales	f__Streptococcaceae	g__Streptococcus	s__Streptococcus suis
NZ_VZJO01000013.1	HJLMHE_01245	42357	42524	MNNEDFNLDLVTISKENNSGASPRVTSKSLCTPGCKTGILMTCAIKTATCGCHFG	HJLMHE_01245 Lantibiotic	GCA_018419695.1	d__Bacteria	p__Bacillota	c__Bacilli	o__Lactobacillales	f__Streptococcaceae	g__Streptococcus	s__Streptococcus suis
NZ_VZJJ01000014.1	LAKNFL_01680	42403	42570	MNNEDFNLDLVTISKENNSGASPRVTSKSLCTPGCKTGILMTCAIKTATCGCHFG	LAKNFL_01680 Lantibiotic	GCA_018419745.1	d__Bacteria	p__Bacillota	c__Bacilli	o__Lactobacillales	f__Streptococcaceae	g__Streptococcus	s__Streptococcus suis
NZ_VZJF01000016.1	COMBGJ_01440	13136	13303	MNNEDFNLDLVTISKENNSGASPRVTSKSLCTPGCKTGILMTCAIKTATCGCHFG	COMBGJ_01440 Lantibiotic	GCA_018419855.1	d__Bacteria	p__Bacillota	c__Bacilli	o__Lactobacillales	f__Streptococcaceae	g__Streptococcus	s__Streptococcus suis
NZ_VZJE01000008.1	DDGKOO_09660	72788	72955	MNNEDFNLDLVTISKENNSGASPRVTSKSLCTPGCKTGILMTCAIKTATCGCHFG	DDGKOO_09660 Lantibiotic	GCA_018419865.1	d__Bacteria	p__Bacillota	c__Bacilli	o__Lactobacillales	f__Streptococcaceae	g__Streptococcus	s__Streptococcus suis
NZ_VZNW01000014.1	CLGMKF_01545	13132	13299	MNNEDFNLDLVTISKENNSGASPRVTSKSLCTPGCKTGILMTCAIKTATCGCHFG	CLGMKF_01545 Lantibiotic	GCA_018424075.1	d__Bacteria	p__Bacillota	c__Bacilli	o__Lactobacillales	f__Streptococcaceae	g__Streptococcus	s__Streptococcus suis
NZ_VZNQ01000015.1	IBIBDE_02070	42355	42522	MNNEDFNLDLVTISKENNSGASPRVTSKSLCTPGCKTGILMTCAIKTATCGCHFG	IBIBDE_02070 Lantibiotic	GCA_018424205.1	d__Bacteria	p__Bacillota	c__Bacilli	o__Lactobacillales	f__Streptococcaceae	g__Streptococcus	s__Streptococcus suis
NZ_VZNI01000014.1	DGLOKA_01540	13132	13299	MNNEDFNLDLVTISKENNSGASPRVTSKSLCTPGCKTGILMTCAIKTATCGCHFG	DGLOKA_01540 Lantibiotic	GCA_018424365.1	d__Bacteria	p__Bacillota	c__Bacilli	o__Lactobacillales	f__Streptococcaceae	g__Streptococcus	s__Streptococcus suis
NZ_JAHHED010000004.1	BFCHGC_14155	252179	252349	MSKFDDFDLDVVKVSKQDSKITPQWKSESLCTPGCVTGALQTCFLQTLTCNCKISK	BFCHGC_14155 Lantibiotic subtilin	GCA_018619315.1	d__Bacteria	p__Bacillota	c__Bacilli	o__Bacillales	f__Bacillaceae	g__Bacillus	s__Bacillus spizizenii
NZ_JAHHQD010000001.1	DMLJIN_13610	734520	734681	MSKFDDFDLDVVKVSKQDSKITPQVLSKSLCTPGCITGPLQTCYLCFPTFAKC	DMLJIN_13610 Lantibiotic	GCA_018729415.1	d__Bacteria	p__Bacillota	c__Bacilli	o__Bacillales	f__Bacillaceae	g__Bacillus	s__Bacillus velezensis
NZ_JAHHQD010000001.1	DMLJIN_13620	735109	735279	MSKFDDFDLDVVKVSKQDSKITPQWKSESVCTPGCVTGVLQTCFLQTITCNCHISK	DMLJIN_13620 Lantibiotic	GCA_018729415.1	d__Bacteria	p__Bacillota	c__Bacilli	o__Bacillales	f__Bacillaceae	g__Bacillus	s__Bacillus velezensis
NZ_PXOK01000015.1	FMCIIB_03400	13180	13347	MNNEDFNLDLVTISKENNSGASPRVTSKSLCTPGCKTGILMTCAIKTATCGCHFG	FMCIIB_03400 Lantibiotic	GCA_018780865.1	d__Bacteria	p__Bacillota	c__Bacilli	o__Lactobacillales	f__Streptococcaceae	g__Streptococcus	s__Streptococcus suis
NZ_PXOJ01000013.1	DCCMDA_03660	13179	13346	MNNEDFNLDLVTISKENNSGASPRVTSKSLCTPGCKTGILMTCAIKTATCGCHFG	DCCMDA_03660 Lantibiotic	GCA_018780875.1	d__Bacteria	p__Bacillota	c__Bacilli	o__Lactobacillales	f__Streptococcaceae	g__Streptococcus	s__Streptococcus suis
NZ_PXOI01000011.1	JDCFJG_02965	13178	13345	MNNEDFNLDLVTISKENNSGASPRVTSKSLCTPGCKTGILMTCAIKTATCGCHFG	JDCFJG_02965 Lantibiotic	GCA_018780895.1	d__Bacteria	p__Bacillota	c__Bacilli	o__Lactobacillales	f__Streptococcaceae	g__Streptococcus	s__Streptococcus suis
NZ_PXOL01000015.1	GAOEDO_03890	13180	13347	MNNEDFNLDLVTISKENNSGASPRVTSKSLCTPGCKTGILMTCAIKTATCGCHFG	GAOEDO_03890 Lantibiotic	GCA_018780925.1	d__Bacteria	p__Bacillota	c__Bacilli	o__Lactobacillales	f__Streptococcaceae	g__Streptococcus	s__Streptococcus suis
NZ_PXOP01000005.1	PPEGFE_08300	129201	129368	MNNEDFNLDLVTISKENNSGASPRVTSKSLCTPGCKTGILMTCAIKTATCGCHFG	PPEGFE_08300 Lantibiotic	GCA_018780965.1	d__Bacteria	p__Bacillota	c__Bacilli	o__Lactobacillales	f__Streptococcaceae	g__Streptococcus	s__Streptococcus suis
NZ_PXON01000003.1	HADLOJ_06945	129203	129370	MNNEDFNLDLVTISKENNSGASPRVTSKSLCTPGCKTGILMTCAIKTATCGCHFG	HADLOJ_06945 Lantibiotic	GCA_018780985.1	d__Bacteria	p__Bacillota	c__Bacilli	o__Lactobacillales	f__Streptococcaceae	g__Streptococcus	s__Streptococcus suis
NZ_PXOO01000013.1	IFABEH_02965	13179	13346	MNNEDFNLDLVTISKENNSGASPRVTSKSLCTPGCKTGILMTCAIKTATCGCHFG	IFABEH_02965 Lantibiotic	GCA_018781005.1	d__Bacteria	p__Bacillota	c__Bacilli	o__Lactobacillales	f__Streptococcaceae	g__Streptococcus	s__Streptococcus suis
NZ_JAHLQG010000025.1	PAOLAP_13305	9013	9153	MGKFEDFNFDVTKTVKPQSSKTPRITSKSLCTSSCETGFFKCVLTK	PAOLAP_13305 Gallidermin/nisin family lantibiotic	GCA_018919065.1	d__Bacteria	p__Bacillota_A	c__Clostridia	o__Lachnospirales	f__Lachnospiraceae	g__Blautia_A	s__Blautia_A sp018919065
NZ_JAHLQG010000025.1	PAOLAP_13310	9174	9344	MAKFEDFDLDVTKTAARGGIEPKYKSKSACTPGCPTGILMTCPLKTATCGCHITGK	PAOLAP_13310 Gallidermin/nisin family lantibiotic	GCA_018919065.1	d__Bacteria	p__Bacillota_A	c__Clostridia	o__Lachnospirales	f__Lachnospiraceae	g__Blautia_A	s__Blautia_A sp018919065
NZ_JAHLQG010000025.1	PAOLAP_13315	9368	9538	MAKFDDFDLDVTKTAAQGGIEPKYKSKSACTPGCPTGILMTCPLKTATCGCHITGK	PAOLAP_13315 Gallidermin/nisin family lantibiotic	GCA_018919065.1	d__Bacteria	p__Bacillota_A	c__Clostridia	o__Lachnospirales	f__Lachnospiraceae	g__Blautia_A	s__Blautia_A sp018919065
NZ_JAHLQG010000025.1	PAOLAP_13320	9562	9732	MAKFDDFDLDVTKTATQGGIEPKYKSKSVCTPGCPTGILMTCPLKTATCGCHITGK	PAOLAP_13320 Gallidermin/nisin family lantibiotic	GCA_018919065.1	d__Bacteria	p__Bacillota_A	c__Clostridia	o__Lachnospirales	f__Lachnospiraceae	g__Blautia_A	s__Blautia_A sp018919065
NZ_JAHLQG010000025.1	PAOLAP_13325	9756	9926	MAKFDDFDLDVTKTATQGGIEPKYKSKSVCTPGCPTGILMTCPLKTATCGCHITGK	PAOLAP_13325 Gallidermin/nisin family lantibiotic	GCA_018919065.1	d__Bacteria	p__Bacillota_A	c__Clostridia	o__Lachnospirales	f__Lachnospiraceae	g__Blautia_A	s__Blautia_A sp018919065
NZ_JAGXIX010000002.1	MDDIOL_04405	221839	222012	MSTKDFNLDLVSVSKKDSGASPRITSISLCTPGCKTGALMGCNMKTATCNCSIHVSK	MDDIOL_04405 Lantibiotic nisin-Z	GCA_018991605.1	d__Bacteria	p__Bacillota	c__Bacilli	o__Lactobacillales	f__Streptococcaceae	g__Lactococcus	s__Lactococcus lactis
NZ_JAGXCF010000003.1	NKPDPB_08320	221924	222097	MSTKDFNLDLVSVSKKDSGASPRITSISLCTPGCKTGALMGCNMKTATCNCSIHVSK	NKPDPB_08320 Lantibiotic nisin-Z	GCA_018991645.1	d__Bacteria	p__Bacillota	c__Bacilli	o__Lactobacillales	f__Streptococcaceae	g__Lactococcus	s__Lactococcus lactis
NZ_JAHHXT010000011.1	PPALOC_01235	83148	83318	MSKFDDFDLDVVKVSKQDSKITPQWKSESLCTPGCVTGVLQTCFLQTITCNCKISK	PPALOC_01235 Lantibiotic	GCA_019037305.1	d__Bacteria	p__Bacillota	c__Bacilli	o__Bacillales	f__Bacillaceae	g__Bacillus	s__Bacillus subtilis
NZ_JAHHXX010000011.1	OEJJFJ_01235	83148	83318	MSKFDDFDLDVVKVSKQDSKITPQWKSESLCTPGCVTGVLQTCFLQTITCNCKISK	OEJJFJ_01235 Lantibiotic	GCA_019037405.1	d__Bacteria	p__Bacillota	c__Bacilli	o__Bacillales	f__Bacillaceae	g__Bacillus	s__Bacillus subtilis
NZ_JAICEA010000029.1	CJFFBH_19025	37839	37973	MAKFDDFDLDVKVSKTSEKDKEHITSWSLCTAGCITGRIMGCNK	CJFFBH_19025 Gallidermin/nisin family lantibiotic	GCA_019537135.1	d__Bacteria	p__Bacillota_A	c__Clostridia	o__Clostridiales	f__Clostridiaceae	g__Clostridium_AD	s__Clostridium_AD estertheticum_D
NZ_JAICDZ010000037.1	FJNHKJ_21955	30	164	MAKFDDFDLDIKVSKTSEKDKEHITSWSLCTAGCITGRIMGCNK	FJNHKJ_21955 Gallidermin/nisin family lantibiotic	GCA_019537155.1	d__Bacteria	p__Bacillota_A	c__Clostridia	o__Clostridiales	f__Clostridiaceae	g__Clostridium_AD	s__Clostridium_AD estertheticum
NZ_JAICDZ010000037.1	FJNHKJ_21960	205	339	MAKFDDFDLDIKVSKTSEKDKEHITSWSLCTAGCITGRIMGCNK	FJNHKJ_21960 Gallidermin/nisin family lantibiotic	GCA_019537155.1	d__Bacteria	p__Bacillota_A	c__Clostridia	o__Clostridiales	f__Clostridiaceae	g__Clostridium_AD	s__Clostridium_AD estertheticum
NZ_CP080764.1	MLADHE_02790	500345	500515	MAKFDDFDLDIVVKKQDNTVQPNVTSKSLCTPGCITGVLMCLTQNSCVSCNSCIKC	MLADHE_02790 Lantibiotic	GCA_019603355.1	d__Bacteria	p__Bacillota	c__Bacilli	o__Aneurinibacillales	f__Aneurinibacillaceae	g__Aneurinibacillus	s__Aneurinibacillus thermoaerophilus
NZ_JAIFTE010000035.1	FHHLAB_21875	25464	25598	MAKFDDFDLDIKVSKTSEKDKEHITSWSLCTAGCITGRIMGCNK	FHHLAB_21875 Gallidermin/nisin family lantibiotic	GCA_019661225.1	d__Bacteria	p__Bacillota_A	c__Clostridia	o__Clostridiales	f__Clostridiaceae	g__Clostridium_AD	s__Clostridium_AD estertheticum
NZ_JAIFTE010000035.1	FHHLAB_21880	25657	25791	MAKFDDFDLDIKVSKTSEKDKEHITSWSLCTAGCITGRIMGCNK	FHHLAB_21880 Gallidermin/nisin family lantibiotic	GCA_019661225.1	d__Bacteria	p__Bacillota_A	c__Clostridia	o__Clostridiales	f__Clostridiaceae	g__Clostridium_AD	s__Clostridium_AD estertheticum
NZ_JAIFTG010000025.1	ABJLOE_21675	42600	42734	MAKFDDFDLDVKVSKTSEKDKEHITSWSLCTAGCITGRIMGCNK	ABJLOE_21675 Gallidermin/nisin family lantibiotic	GCA_019661245.1	d__Bacteria	p__Bacillota_A	c__Clostridia	o__Clostridiales	f__Clostridiaceae	g__Clostridium_AD	s__Clostridium_AD estertheticum
NZ_JAIFTG010000035.1	ABJLOE_23170	32	166	MAKFDDFDLDVKVSKTSEKDKEHITSWSLCTAGCITGRIMGCNK	ABJLOE_23170 Gallidermin/nisin family lantibiotic	GCA_019661245.1	d__Bacteria	p__Bacillota_A	c__Clostridia	o__Clostridiales	f__Clostridiaceae	g__Clostridium_AD	s__Clostridium_AD estertheticum
NZ_JAIFTG010000035.1	ABJLOE_23175	225	359	MAKFDDFDLDVKVSKTSEKDKEHITSWSLCTAGCITGRIMGCNK	ABJLOE_23175 Gallidermin/nisin family lantibiotic	GCA_019661245.1	d__Bacteria	p__Bacillota_A	c__Clostridia	o__Clostridiales	f__Clostridiaceae	g__Clostridium_AD	s__Clostridium_AD estertheticum
NZ_JAIFTG010000035.1	ABJLOE_23180	418	552	MAKFDDFDLDIKVSKTSEKDKEHITSWSLCTAGCITGRIMGCNK	ABJLOE_23180 Gallidermin/nisin family lantibiotic	GCA_019661245.1	d__Bacteria	p__Bacillota_A	c__Clostridia	o__Clostridiales	f__Clostridiaceae	g__Clostridium_AD	s__Clostridium_AD estertheticum
NZ_JAIFTG010000035.1	ABJLOE_23185	611	745	MAKFDDFDLDIKVSKTSEKDKEHITSWSLCTAGCITGRIMGCNK	ABJLOE_23185 Gallidermin/nisin family lantibiotic	GCA_019661245.1	d__Bacteria	p__Bacillota_A	c__Clostridia	o__Clostridiales	f__Clostridiaceae	g__Clostridium_AD	s__Clostridium_AD estertheticum
NZ_JAIFTG010000035.1	ABJLOE_23190	804	938	MAKFDDFDLDIKVSKTSEKDKEHITSWSLCTAGCITGRIMGCNK	ABJLOE_23190 Gallidermin/nisin family lantibiotic	GCA_019661245.1	d__Bacteria	p__Bacillota_A	c__Clostridia	o__Clostridiales	f__Clostridiaceae	g__Clostridium_AD	s__Clostridium_AD estertheticum
NZ_JAILYK010000003.1	FEDCJH_05650	134383	134547	MQNNDFNLDLVSTSKEKKQGASPRITSISLCTAGCITGRIMGCHKTPTVSCNCH	FEDCJH_05650 Lantibiotic	GCA_019793495.1	d__Bacteria	p__Bacillota	c__Bacilli	o__Lactobacillales	f__Streptococcaceae	g__Streptococcus	s__Streptococcus suis_W
NZ_JAIMEX010000042.1	LAMFCA_08335	3258	3422	MNNEDFNLDLVTISKENNSGASPRVTSISLCTPGCKTGILMTCAIKTATCGCHF	LAMFCA_08335 Lantibiotic nisin-U	GCA_019793845.1	d__Bacteria	p__Bacillota	c__Bacilli	o__Lactobacillales	f__Streptococcaceae	g__Streptococcus	s__Streptococcus suis_P
NZ_JAIMDW010000003.1	MOABHH_06100	109357	109521	MNNEDFNLDLVTISKENNSGASPRVTSISLCTPGCKTGILMTCAIKTATCGCHF	MOABHH_06100 Lantibiotic nisin-U	GCA_019793875.1	d__Bacteria	p__Bacillota	c__Bacilli	o__Lactobacillales	f__Streptococcaceae	g__Streptococcus	s__Streptococcus suis_P
NZ_JAIMEZ010000042.1	NOPADE_08405	3258	3422	MNNEDFNLDLVTISKENNSGASPRVTSISLCTPGCKTGILMTCAIKTATCGCHF	NOPADE_08405 Lantibiotic nisin-U	GCA_019793935.1	d__Bacteria	p__Bacillota	c__Bacilli	o__Lactobacillales	f__Streptococcaceae	g__Streptococcus	s__Streptococcus suis_P
NZ_JAIMDR010000006.1	JGCBOP_08770	42373	42540	MNNEDFNLDLVTISKENNSGASPRVTSKSLCTPGCKTGILMTCAIKTATCGCHFG	JGCBOP_08770 Lantibiotic	GCA_019794175.1	d__Bacteria	p__Bacillota	c__Bacilli	o__Lactobacillales	f__Streptococcaceae	g__Streptococcus	s__Streptococcus suis
NZ_JAIMDT010000016.1	GGCHBP_02640	35758	35922	MNNEDFNLDLVTISKENNSGASPRVTSISLCTPGCKTGILMTCAIKTATCGCHF	GGCHBP_02640 Lantibiotic nisin-U	GCA_019794215.1	d__Bacteria	p__Bacillota	c__Bacilli	o__Lactobacillales	f__Streptococcaceae	g__Streptococcus	s__Streptococcus suis_P
NZ_JAIMEL010000003.1	JDIJBD_06215	109047	109211	MNNEDFNLDLVTISKENNSGASPRVTSISLCTPGCKTGILMTCAIKTATCGCHF	JDIJBD_06215 Lantibiotic nisin-U	GCA_019794345.1	d__Bacteria	p__Bacillota	c__Bacilli	o__Lactobacillales	f__Streptococcaceae	g__Streptococcus	s__Streptococcus suis_P
NZ_JAIMEO010000006.1	KBNBKI_10265	109712	109876	MNNEDFNLDLVTISKENNSGASPRVTSISLCTPGCKTGILMTCAIKTATCGCHF	KBNBKI_10265 Lantibiotic nisin-U	GCA_019794455.1	d__Bacteria	p__Bacillota	c__Bacilli	o__Lactobacillales	f__Streptococcaceae	g__Streptococcus	s__Streptococcus suis_P
NZ_JAIMES010000032.1	EFAHHF_06950	21011	21175	MNNEDFNLDLVTISKENNSGASPRVTSISLCTPGCKTGILMTCAIKTATCGCHF	EFAHHF_06950 Lantibiotic nisin-U	GCA_019794485.1	d__Bacteria	p__Bacillota	c__Bacilli	o__Lactobacillales	f__Streptococcaceae	g__Streptococcus	s__Streptococcus suis_P
NZ_JAIMEQ010000030.1	ODFKHL_06565	7047	7211	MNNEDFNLDLVTISKENNSGASPRVTSISLCTPGCKTGILMTCAIKTATCGCHF	ODFKHL_06565 Lantibiotic nisin-U	GCA_019794575.1	d__Bacteria	p__Bacillota	c__Bacilli	o__Lactobacillales	f__Streptococcaceae	g__Streptococcus	s__Streptococcus suis_P
NZ_JAIMER010000033.1	CPNDOF_06895	6587	6751	MNNEDFNLDLVTISKENNSGASPRVTSISLCTPGCKTGILMTCAIKTATCGCHF	CPNDOF_06895 Lantibiotic nisin-U	GCA_019794595.1	d__Bacteria	p__Bacillota	c__Bacilli	o__Lactobacillales	f__Streptococcaceae	g__Streptococcus	s__Streptococcus suis_P
NZ_JAIMDX010000010.1	PCMNLB_01800	13032	13199	MNNEDFNLDLVTISKENNSGASPRVTSKSLCTPGCKTGILMTCAIKTATCGCHFG	PCMNLB_01800 Lantibiotic	GCA_019794675.1	d__Bacteria	p__Bacillota	c__Bacilli	o__Lactobacillales	f__Streptococcaceae	g__Streptococcus	s__Streptococcus suis
NZ_JAIMEK010000003.1	LHCEOP_06540	109047	109211	MNNEDFNLDLVTISKENNSGASPRVTSISLCTPGCKTGILMTCAIKTATCGCHF	LHCEOP_06540 Lantibiotic nisin-U	GCA_019794825.1	d__Bacteria	p__Bacillota	c__Bacilli	o__Lactobacillales	f__Streptococcaceae	g__Streptococcus	s__Streptococcus suis_P
NZ_JAIMDQ010000006.1	GEHJKD_10290	109753	109917	MNNEDFNLDLVTISKENNSGASPRVTSISLCTPGCKTGILMTCAIKTATCGCHF	GEHJKD_10290 Lantibiotic nisin-U	GCA_019794945.1	d__Bacteria	p__Bacillota	c__Bacilli	o__Lactobacillales	f__Streptococcaceae	g__Streptococcus	s__Streptococcus suis_P
NZ_JAINZY010000001.1	JIJGBG_00710	156655	156816	MSDFDLDFQVRSIGLDGPAKQVTSVSLCTPGCVTGAMQTCPVQTATCGCPISK	JIJGBG_00710 gallidermin/nisin family lantibiotic	GCA_019890715.1	d__Bacteria	p__Actinomycetota	c__Actinomycetes	o__Mycobacteriales	f__Mycobacteriaceae	g__Nocardia	s__Nocardia jiangxiensis
NZ_BPPT01000008.1	ALJKAL_07840	15407	15568	MATKDFNLDLVEVSKSNNGASTRITSHSFCSQACKTYKILGCNLLTHGCRFPR	ALJKAL_07840 Lantibiotic	GCA_019972895.1	d__Bacteria	p__Bacillota	c__Bacilli	o__Lactobacillales	f__Streptococcaceae	g__Streptococcus	s__Streptococcus salivarius
NZ_BPPT01000009.1	ALJKAL_07845	11	184	MSTKDFNLDLVEVSKSNTGASARITSYSLCTPGCITGVLMGCHIQSIGCNVHVHVSK	ALJKAL_07845 Lantibiotic	GCA_019972895.1	d__Bacteria	p__Bacillota	c__Bacilli	o__Lactobacillales	f__Streptococcaceae	g__Streptococcus	s__Streptococcus salivarius
NZ_JAIFZJ010000097.1	MBNCIG_20350	5436	5606	MSKFDDFDLDVVKVSKQDSKITPQWKSESVCTPGCVTGVLQTCFLQTITCNCHISK	MBNCIG_20350 Lantibiotic	GCA_019997305.1	d__Bacteria	p__Bacillota	c__Bacilli	o__Bacillales	f__Bacillaceae	g__Bacillus	s__Bacillus velezensis
NZ_JAINRO010000010.1	NKMODL_05420	6684	6863	MSVNDFKLDLVKVSKESTNSNYSVKITSYSLCTPGCKTGALMGCTMKTASCGCHVHISK	NKMODL_05420 Lantibiotic	GCA_020026555.1	d__Bacteria	p__Bacillota	c__Bacilli	o__Lactobacillales	f__Lactobacillaceae	g__Ligilactobacillus	s__Ligilactobacillus salivarius
NZ_JACHRD010000006.1	HDONNH_09860	93815	93982	MNNEDFNLDLVTISKENNSGASPRVTSKSLCTPGCKTGILMTCAIKTATCGCHFG	HDONNH_09860 Lantibiotic	GCA_020111455.1	d__Bacteria	p__Bacillota	c__Bacilli	o__Lactobacillales	f__Streptococcaceae	g__Streptococcus	s__Streptococcus agalactiae
NZ_JAIWQY010000002.1	EHLNLG_04590	131636	131809	MSTKDFNLDLVSVSKKDSGASPRITSISLCTPGCKTGALMGCNMKTATCHCSIHVSK	EHLNLG_04590 Lantibiotic nisin-Z	GCA_020218165.1	d__Bacteria	p__Bacillota	c__Bacilli	o__Lactobacillales	f__Streptococcaceae	g__Lactococcus	s__Lactococcus lactis
NZ_JAIWQZ010000016.1	FIDFAF_03835	13671	13844	MSTKDFNLDLVSVSKKDSGASPRITSISLCTPGCKTGALMGCNMKTATCNCSIHVSK	FIDFAF_03835 Lantibiotic nisin-Z	GCA_020218185.1	d__Bacteria	p__Bacillota	c__Bacilli	o__Lactobacillales	f__Streptococcaceae	g__Lactococcus	s__Lactococcus lactis
NZ_JAIZZW010000031.1	LAFNOI_21600	29803	29937	MAKFDDFDLDVKVSKTSEKDKEHITSWSLCTAGCITGRIMGCNK	LAFNOI_21600 Gallidermin/nisin family lantibiotic	GCA_020443465.1	d__Bacteria	p__Bacillota_A	c__Clostridia	o__Clostridiales	f__Clostridiaceae	g__Clostridium_AD	s__Clostridium_AD estertheticum
NZ_JAIZZW010000031.1	LAFNOI_21605	30013	30147	MAKFDDFDLDVKVSKTSEKDKEHITSWSLCTAGCITGRIMGCNK	LAFNOI_21605 Gallidermin/nisin family lantibiotic	GCA_020443465.1	d__Bacteria	p__Bacillota_A	c__Clostridia	o__Clostridiales	f__Clostridiaceae	g__Clostridium_AD	s__Clostridium_AD estertheticum
NZ_JAIZZW010000031.1	LAFNOI_21610	30195	30329	MAKFDDFDLDVKVSKTSEKDKEHITSWSLCTAGCITGRIMGCNK	LAFNOI_21610 Gallidermin/nisin family lantibiotic	GCA_020443465.1	d__Bacteria	p__Bacillota_A	c__Clostridia	o__Clostridiales	f__Clostridiaceae	g__Clostridium_AD	s__Clostridium_AD estertheticum
NZ_JAIZZW010000031.1	LAFNOI_21615	30370	30504	MAKFDDFDLDVKVSKTSEKDKEHITSWSLCTAGCITGRIMGCNK	LAFNOI_21615 Gallidermin/nisin family lantibiotic	GCA_020443465.1	d__Bacteria	p__Bacillota_A	c__Clostridia	o__Clostridiales	f__Clostridiaceae	g__Clostridium_AD	s__Clostridium_AD estertheticum
NZ_JAIZZW010000038.1	LAFNOI_22365	140	274	MAKFDDFDLDVKVSKTSEKDKEHITSWSLCTAGCITGRIMGCNK	LAFNOI_22365 Gallidermin/nisin family lantibiotic	GCA_020443465.1	d__Bacteria	p__Bacillota_A	c__Clostridia	o__Clostridiales	f__Clostridiaceae	g__Clostridium_AD	s__Clostridium_AD estertheticum
NZ_JAIZZW010000038.1	LAFNOI_22370	333	467	MAKFDDFDLDVKVSKTSEKDKEHITSWSLCTAGCITGRIMGCNK	LAFNOI_22370 Gallidermin/nisin family lantibiotic	GCA_020443465.1	d__Bacteria	p__Bacillota_A	c__Clostridia	o__Clostridiales	f__Clostridiaceae	g__Clostridium_AD	s__Clostridium_AD estertheticum
NZ_JAIZZV010000035.1	PNJNPP_21550	29783	29917	MAKFDDFDLDVKVSKTSEKDKEHITSWSLCTAGCITGRIMGCNK	PNJNPP_21550 Gallidermin/nisin family lantibiotic	GCA_020443485.1	d__Bacteria	p__Bacillota_A	c__Clostridia	o__Clostridiales	f__Clostridiaceae	g__Clostridium_AD	s__Clostridium_AD estertheticum
NZ_JAIZZV010000035.1	PNJNPP_21555	29993	30127	MAKFDDFDLDVKVSKTSEKDKEHITSWSLCTAGCITGRIMGCNK	PNJNPP_21555 Gallidermin/nisin family lantibiotic	GCA_020443485.1	d__Bacteria	p__Bacillota_A	c__Clostridia	o__Clostridiales	f__Clostridiaceae	g__Clostridium_AD	s__Clostridium_AD estertheticum
NZ_JAIZZV010000035.1	PNJNPP_21560	30175	30309	MAKFDDFDLDVKVSKTSEKDKEHITSWSLCTAGCITGRIMGCNK	PNJNPP_21560 Gallidermin/nisin family lantibiotic	GCA_020443485.1	d__Bacteria	p__Bacillota_A	c__Clostridia	o__Clostridiales	f__Clostridiaceae	g__Clostridium_AD	s__Clostridium_AD estertheticum
NZ_JAIZZX010000036.1	GJFDML_20985	187	321	MAKFDDFDLDVKVSKTSEKDKEHITSWSLCTAGCITGRIMGCNK	GJFDML_20985 Gallidermin/nisin family lantibiotic	GCA_020443525.1	d__Bacteria	p__Bacillota_A	c__Clostridia	o__Clostridiales	f__Clostridiaceae	g__Clostridium_AD	s__Clostridium_AD estertheticum
NZ_JAIZZX010000045.1	GJFDML_22055	140	274	MAKFDDFDLDVKVSKTSEKDKEHITSWSLCTAGCITGRIMGCNK	GJFDML_22055 Gallidermin/nisin family lantibiotic	GCA_020443525.1	d__Bacteria	p__Bacillota_A	c__Clostridia	o__Clostridiales	f__Clostridiaceae	g__Clostridium_AD	s__Clostridium_AD estertheticum
NZ_JAJBMF010000004.1	BNFBBC_11185	189341	189511	MAKFDDFDLDVTKTAAQGGIEPKYKSKSACTPGCPTGILMTCPLKTATCGCHITGK	BNFBBC_11185 Gallidermin/nisin family lantibiotic	GCA_020537305.1	d__Bacteria	p__Bacillota_A	c__Clostridia	o__Lachnospirales	f__Lachnospiraceae	g__Mediterraneibacter	s__Mediterraneibacter faecis
NZ_JAJBMY010000038.1	KEHHKN_13390	48593	48763	MGKFDDFDLDVTKTAAQGGIEPKYKSKSACTPGCPTGILMTCPLKTATCGCHITGK	KEHHKN_13390 Gallidermin/nisin family lantibiotic	GCA_020537665.1	d__Bacteria	p__Bacillota_A	c__Clostridia	o__Lachnospirales	f__Lachnospiraceae	g__Blautia_A	s__Blautia_A faecis
NZ_CP085954.1	GKLMEN_13565	2738527	2738688	MSDFDLDARAVRTAGSVQPQITSKSLCTPGCPTGALGCFTQNCDPTNGCTITK	GKLMEN_13565 Lantibiotic subtilin	GCA_020735845.1	d__Bacteria	p__Actinomycetota	c__Actinomycetes	o__Mycobacteriales	f__Mycobacteriaceae	g__Tsukamurella	s__Tsukamurella paurometabola_A
NZ_JAJGRV010000008.1	ENLMAG_10880	63754	63921	MNNEDFNLDLVTISKENNSGASPRVTSKSLCTPGCKTGILMTCAIKTATCGCHFG	ENLMAG_10880 Lantibiotic	GCA_020786485.1	d__Bacteria	p__Bacillota	c__Bacilli	o__Lactobacillales	f__Streptococcaceae	g__Streptococcus	s__Streptococcus agalactiae
NZ_JAJONJ010000005.1	OECBDL_09270	92759	92932	MSTKDFNLDLVSVSKKDSGASPRITSISLCTPGCKTGALMGCNMKTATCNCSIHVSK	OECBDL_09270 Lantibiotic nisin-Z	GCA_021165615.1	d__Bacteria	p__Bacillota	c__Bacilli	o__Lactobacillales	f__Streptococcaceae	g__Lactococcus	s__Lactococcus cremoris
NZ_CP089148.1	APOFMK_19020	3473585	3473755	MSKFDDFDLDVVKVSKQDSKITPQWKSESLCTPGCVTGVLQTCFLQTITCNCKISK	APOFMK_19020 Lantibiotic	GCA_021172185.1	d__Bacteria	p__Bacillota	c__Bacilli	o__Bacillales	f__Bacillaceae	g__Bacillus	s__Bacillus subtilis
NZ_CP090412.1	GAHEKK_10060	102578	102757	MSVNDFKLDLVKVSKESTNSNYSVKITSYSLCTPGCKTGALMGCTMKTASCGCHVHISK	GAHEKK_10060 Lantibiotic	GCA_021432185.1	d__Bacteria	p__Bacillota	c__Bacilli	o__Lactobacillales	f__Lactobacillaceae	g__Ligilactobacillus	s__Ligilactobacillus sp945923665
NZ_AP020310.1	IMGOBE_07425	1398642	1398809	MNNEDFNLDLVTISKENNSGASPRVTSKSLCTPGCKTGILMTCAIKTATCGCHFG	IMGOBE_07425 Lantibiotic	GCA_021655535.1	d__Bacteria	p__Bacillota	c__Bacilli	o__Lactobacillales	f__Streptococcaceae	g__Streptococcus	s__Streptococcus agalactiae
NZ_JAKOFO010000022.1	KCKDDF_03940	9218	9385	MNNEDFNLDLVTISKENNSGASPRVTSKSLCTPGCKTGILMTCAIKTATCGCHFG	KCKDDF_03940 Lantibiotic	GCA_022402845.1	d__Bacteria	p__Bacillota	c__Bacilli	o__Lactobacillales	f__Streptococcaceae	g__Streptococcus	s__Streptococcus suis
NZ_JAKTAX010000015.1	BAHEML_01925	13108	13275	MNNEDFNLDLVTISKENNSGASPRVTSKSLCTPGCKTGILMTCAIKTATCGCHFG	BAHEML_01925 Lantibiotic	GCA_022426565.1	d__Bacteria	p__Bacillota	c__Bacilli	o__Lactobacillales	f__Streptococcaceae	g__Streptococcus	s__Streptococcus suis
NZ_JAKTBL010000006.1	ADMOOL_09015	129130	129297	MNNEDFNLDLVTISKENNSGASPRVTSKSLCTPGCKTGILMTCAIKTATCGCHFG	ADMOOL_09015 Lantibiotic	GCA_022426645.1	d__Bacteria	p__Bacillota	c__Bacilli	o__Lactobacillales	f__Streptococcaceae	g__Streptococcus	s__Streptococcus suis
NZ_JAKTBH010000006.1	KJBBFO_08380	13108	13275	MNNEDFNLDLVTISKENNSGASPRVTSKSLCTPGCKTGILMTCAIKTATCGCHFG	KJBBFO_08380 Lantibiotic	GCA_022426765.1	d__Bacteria	p__Bacillota	c__Bacilli	o__Lactobacillales	f__Streptococcaceae	g__Streptococcus	s__Streptococcus suis
NZ_JAKTAH010000006.1	LEHBOJ_08320	13108	13275	MNNEDFNLDLVTISKENNSGASPRVTSKSLCTPGCKTGILMTCAIKTATCGCHFG	LEHBOJ_08320 Lantibiotic	GCA_022426805.1	d__Bacteria	p__Bacillota	c__Bacilli	o__Lactobacillales	f__Streptococcaceae	g__Streptococcus	s__Streptococcus suis
NZ_JAKTAY010000006.1	MPBCFL_09025	129130	129297	MNNEDFNLDLVTISKENNSGASPRVTSKSLCTPGCKTGILMTCAIKTATCGCHFG	MPBCFL_09025 Lantibiotic	GCA_022427205.1	d__Bacteria	p__Bacillota	c__Bacilli	o__Lactobacillales	f__Streptococcaceae	g__Streptococcus	s__Streptococcus suis
NZ_JAKTBQ010000019.1	NACLNL_02540	13581	13748	MNNEDFNLDLVTISKENNSGASPRVTSKSLCTPGCKTGILMTCAIKTATCGCHFG	NACLNL_02540 Lantibiotic	GCA_022427235.1	d__Bacteria	p__Bacillota	c__Bacilli	o__Lactobacillales	f__Streptococcaceae	g__Streptococcus	s__Streptococcus suis
NZ_JAKTBP010000019.1	KFGDJM_02535	13108	13275	MNNEDFNLDLVTISKENNSGASPRVTSKSLCTPGCKTGILMTCAIKTATCGCHFG	KFGDJM_02535 Lantibiotic	GCA_022427285.1	d__Bacteria	p__Bacillota	c__Bacilli	o__Lactobacillales	f__Streptococcaceae	g__Streptococcus	s__Streptococcus suis
NZ_JAKTAT010000013.1	DGIPJG_01265	43296	43463	MNNEDFNLDLVTISKENNSGASPRVTSKSLCTPGCKTGILMTCAIKTATCGCHFG	DGIPJG_01265 Lantibiotic	GCA_022427335.1	d__Bacteria	p__Bacillota	c__Bacilli	o__Lactobacillales	f__Streptococcaceae	g__Streptococcus	s__Streptococcus suis
NZ_JAKTBN010000006.1	BOKNDA_09035	129130	129297	MNNEDFNLDLVTISKENNSGASPRVTSKSLCTPGCKTGILMTCAIKTATCGCHFG	BOKNDA_09035 Lantibiotic	GCA_022427365.1	d__Bacteria	p__Bacillota	c__Bacilli	o__Lactobacillales	f__Streptococcaceae	g__Streptococcus	s__Streptococcus suis
NZ_JAKTAS010000013.1	DMENPI_01285	42333	42500	MNNEDFNLDLVTISKENNSGASPRVTSKSLCTPGCKTGILMTCAIKTATCGCHFG	DMENPI_01285 Lantibiotic	GCA_022427425.1	d__Bacteria	p__Bacillota	c__Bacilli	o__Lactobacillales	f__Streptococcaceae	g__Streptococcus	s__Streptococcus suis
NZ_JAKTAZ010000006.1	DLOFHH_08385	13108	13275	MNNEDFNLDLVTISKENNSGASPRVTSKSLCTPGCKTGILMTCAIKTATCGCHFG	DLOFHH_08385 Lantibiotic	GCA_022427445.1	d__Bacteria	p__Bacillota	c__Bacilli	o__Lactobacillales	f__Streptococcaceae	g__Streptococcus	s__Streptococcus suis
NZ_JAKTAR010000013.1	IOIBED_01115	13108	13275	MNNEDFNLDLVTISKENNSGASPRVTSKSLCTPGCKTGILMTCAIKTATCGCHFG	IOIBED_01115 Lantibiotic	GCA_022427465.1	d__Bacteria	p__Bacillota	c__Bacilli	o__Lactobacillales	f__Streptococcaceae	g__Streptococcus	s__Streptococcus suis
NZ_JAKTBM010000006.1	BPFHJP_08395	13108	13275	MNNEDFNLDLVTISKENNSGASPRVTSKSLCTPGCKTGILMTCAIKTATCGCHFG	BPFHJP_08395 Lantibiotic	GCA_022427525.1	d__Bacteria	p__Bacillota	c__Bacilli	o__Lactobacillales	f__Streptococcaceae	g__Streptococcus	s__Streptococcus suis
NZ_JAKTBG010000006.1	IFAGPJ_08385	13108	13275	MNNEDFNLDLVTISKENNSGASPRVTSKSLCTPGCKTGILMTCAIKTATCGCHFG	IFAGPJ_08385 Lantibiotic	GCA_022427605.1	d__Bacteria	p__Bacillota	c__Bacilli	o__Lactobacillales	f__Streptococcaceae	g__Streptococcus	s__Streptococcus suis
NZ_JAKTBD010000006.1	DEMNKJ_08380	13108	13275	MNNEDFNLDLVTISKENNSGASPRVTSKSLCTPGCKTGILMTCAIKTATCGCHFG	DEMNKJ_08380 Lantibiotic	GCA_022427645.1	d__Bacteria	p__Bacillota	c__Bacilli	o__Lactobacillales	f__Streptococcaceae	g__Streptococcus	s__Streptococcus suis
NZ_JAKTBE010000006.1	OONFBH_08385	13108	13275	MNNEDFNLDLVTISKENNSGASPRVTSKSLCTPGCKTGILMTCAIKTATCGCHFG	OONFBH_08385 Lantibiotic	GCA_022427655.1	d__Bacteria	p__Bacillota	c__Bacilli	o__Lactobacillales	f__Streptococcaceae	g__Streptococcus	s__Streptococcus suis
NZ_JAKTBC010000006.1	AAJNFC_08380	13108	13275	MNNEDFNLDLVTISKENNSGASPRVTSKSLCTPGCKTGILMTCAIKTATCGCHFG	AAJNFC_08380 Lantibiotic	GCA_022427685.1	d__Bacteria	p__Bacillota	c__Bacilli	o__Lactobacillales	f__Streptococcaceae	g__Streptococcus	s__Streptococcus suis
NZ_JAKTBB010000006.1	GAGFAI_09030	129130	129297	MNNEDFNLDLVTISKENNSGASPRVTSKSLCTPGCKTGILMTCAIKTATCGCHFG	GAGFAI_09030 Lantibiotic	GCA_022427725.1	d__Bacteria	p__Bacillota	c__Bacilli	o__Lactobacillales	f__Streptococcaceae	g__Streptococcus	s__Streptococcus suis
NZ_JAKTBK010000006.1	BAKGCD_09030	129130	129297	MNNEDFNLDLVTISKENNSGASPRVTSKSLCTPGCKTGILMTCAIKTATCGCHFG	BAKGCD_09030 Lantibiotic	GCA_022427805.1	d__Bacteria	p__Bacillota	c__Bacilli	o__Lactobacillales	f__Streptococcaceae	g__Streptococcus	s__Streptococcus suis
NZ_JAKTBJ010000006.1	NLPAAA_08390	13108	13275	MNNEDFNLDLVTISKENNSGASPRVTSKSLCTPGCKTGILMTCAIKTATCGCHFG	NLPAAA_08390 Lantibiotic	GCA_022427845.1	d__Bacteria	p__Bacillota	c__Bacilli	o__Lactobacillales	f__Streptococcaceae	g__Streptococcus	s__Streptococcus suis
NZ_JAKTBU010000007.1	DHGAFL_09130	69484	69651	MNNEDFNLDLVTISKENNSGASPRVTSKSLCTPGCKTGILMTCAIKTATCGCHFG	DHGAFL_09130 Lantibiotic	GCA_022427885.1	d__Bacteria	p__Bacillota	c__Bacilli	o__Lactobacillales	f__Streptococcaceae	g__Streptococcus	s__Streptococcus suis
NZ_JAKTCE010000015.1	FLINAP_02045	42331	42498	MNNEDFNLDLVTISKENNSGASPRVTSKSLCTPGCKTGILMTCAIKTATCGCHFG	FLINAP_02045 Lantibiotic	GCA_022427945.1	d__Bacteria	p__Bacillota	c__Bacilli	o__Lactobacillales	f__Streptococcaceae	g__Streptococcus	s__Streptococcus suis
NZ_JAKTBI010000006.1	BGPPFN_09015	129130	129297	MNNEDFNLDLVTISKENNSGASPRVTSKSLCTPGCKTGILMTCAIKTATCGCHFG	BGPPFN_09015 Lantibiotic	GCA_022428425.1	d__Bacteria	p__Bacillota	c__Bacilli	o__Lactobacillales	f__Streptococcaceae	g__Streptococcus	s__Streptococcus suis
NZ_JAKVTI010000012.1	BHMBKC_07390	42382	42549	MNNEDFNLDLVTISKENNSGASPRVTSKSLCTPGCKTGILMTCAIKTATCGCHFG	BHMBKC_07390 Lantibiotic	GCA_022489625.1	d__Bacteria	p__Bacillota	c__Bacilli	o__Lactobacillales	f__Streptococcaceae	g__Streptococcus	s__Streptococcus suis
NZ_JAKYKB010000004.1	JDJGDN_13550	147936	148106	MSKFDDFDLDVVKVSKQDSKITPQWKSESVCTPGCVTGLLQTCFLQTITCNCKISK	JDJGDN_13550 Lantibiotic	GCA_022748675.1	d__Bacteria	p__Bacillota	c__Bacilli	o__Bacillales	f__Bacillaceae	g__Bacillus	s__Bacillus spizizenii
NZ_JALGRO010000002.1	NAANDM_07365	13982	14152	MSNSDFDLDLQVESTNATVTPQITSFSLCTPGCPTGGFACFTAACTGGCTISSSSA	NAANDM_07365 Gallidermin/nisin family lantibiotic	GCA_022815645.1	d__Bacteria	p__Actinomycetota	c__Actinomycetes	o__Actinomycetales	f__Microbacteriaceae	g__Curtobacterium	s__Curtobacterium sp022815645
NZ_CP094658.1	LDFGBK_02690	595128	595295	MATFDLDTHVEETEGDARPLITSKFMCTPGCPTGGLACFTSQCTNGCSFTGGSKH	LDFGBK_02690 Lantibiotic	GCA_022819225.1	d__Bacteria	p__Actinomycetota	c__Actinomycetes	o__Actinomycetales	f__Bifidobacteriaceae	g__Bifidobacterium	s__Bifidobacterium infantis
NZ_JALIDR010000012.1	MMLHAO_00370	13052	13219	MNNEDFNLDLVTISKENNSGASPRVTSKSLCTPGCKTGILMTCAIKTATCGCHFG	MMLHAO_00370 Lantibiotic	GCA_022867545.1	d__Bacteria	p__Bacillota	c__Bacilli	o__Lactobacillales	f__Streptococcaceae	g__Streptococcus	s__Streptococcus suis
NZ_JALIDU010000009.1	PHONBP_07845	72707	72874	MNNEDFNLDLVTISKENNSGASPRVTSKSLCTPGCKTGILMTCAIKTATCGCHFG	PHONBP_07845 Lantibiotic	GCA_022867585.1	d__Bacteria	p__Bacillota	c__Bacilli	o__Lactobacillales	f__Streptococcaceae	g__Streptococcus	s__Streptococcus suis
NZ_JALIDV010000012.1	HOBDFL_05440	13132	13299	MNNEDFNLDLVTISKENNSGASPRVTSKSLCTPGCKTGILMTCAIKTATCGCHFG	HOBDFL_05440 Lantibiotic	GCA_022867605.1	d__Bacteria	p__Bacillota	c__Bacilli	o__Lactobacillales	f__Streptococcaceae	g__Streptococcus	s__Streptococcus suis
NZ_JALIDS010000005.1	BIDEKC_09520	69418	69585	MNNEDFNLDLVTISKENNSGASPRVTSKSLCTPGCKTGILMTCAIKTATCGCHFG	BIDEKC_09520 Lantibiotic	GCA_022867685.1	d__Bacteria	p__Bacillota	c__Bacilli	o__Lactobacillales	f__Streptococcaceae	g__Streptococcus	s__Streptococcus suis
NZ_JALIRO010000013.1	GKMFOG_12700	120608	120778	MGKFDDFDLDVTKTAAQGGIEPKYKSKSACTPGCPTGILMTCPLKTATCGCHITGK	GKMFOG_12700 Gallidermin/nisin family lantibiotic	GCA_022900215.1	d__Bacteria	p__Bacillota_A	c__Clostridia	o__Lachnospirales	f__Lachnospiraceae	g__Blautia_A	s__Blautia_A sp900066335
NZ_JALIRO010000013.1	GKMFOG_12705	120801	121007	MAKFDDFDLDVTKTAAQGGIEPKYKSKSACTPGCPTGILMTCPLKTANLVLKGKCCFDAYNNKKTFIE	GKMFOG_12705 gallidermin/nisin family lantibiotic	GCA_022900215.1	d__Bacteria	p__Bacillota_A	c__Clostridia	o__Lachnospirales	f__Lachnospiraceae	g__Blautia_A	s__Blautia_A sp900066335
NZ_JALLEH010000001.1	HDDNOP_04385	791707	791874	MNNEDFNLDLIKISKENNSGVSPRITSKSLCTAGCKTGILMTCPLKTATCGCHFG	HDDNOP_04385 gallidermin/nisin family lantibiotic	GCA_023060875.1	d__Bacteria	p__Bacillota	c__Bacilli	o__Lactobacillales	f__Streptococcaceae	g__Streptococcus	s__Streptococcus uberis
NZ_JALLFA010000003.1	HLEPNJ_06400	135554	135721	MNSEDFNLDLIKISKENNSGASPRITSKSLCTPGCKTGILMTCPLKTATCGCHFG	HLEPNJ_06400 gallidermin/nisin family lantibiotic	GCA_023061955.1	d__Bacteria	p__Bacillota	c__Bacilli	o__Lactobacillales	f__Streptococcaceae	g__Streptococcus	s__Streptococcus uberis
NZ_CP095737.1	ALHAGD_03310	600781	600954	MSTKDFNLDLVSVSKKDSGASPRITSISLCTPGCKTGALMGCNMKTATCHCSIHVSK	ALHAGD_03310 Lantibiotic nisin-Z	GCA_023078515.1	d__Bacteria	p__Bacillota	c__Bacilli	o__Lactobacillales	f__Streptococcaceae	g__Lactococcus	s__Lactococcus lactis
NZ_JALDTZ010000003.1	CBGONM_06550	93477	93653	MSNDDFNLDLVKVTKDNSGASPRITSRSFCTPGCVTGILMCPGNTISCNGHCSIHITG	CBGONM_06550 Lantibiotic	GCA_023109105.1	d__Bacteria	p__Bacillota	c__Bacilli	o__Lactobacillales	f__Streptococcaceae	g__Streptococcus	s__Streptococcus mitis_BW
NZ_JAJVJN010000123.1	ACHHIL_01660	2986	3153	MNNEDFNLDLVTISKENNSGASPRVTSKSLCTPGCKTGILMTCAIKTATCGCHFG	ACHHIL_01660 Lantibiotic	GCA_023149475.1	d__Bacteria	p__Bacillota	c__Bacilli	o__Lactobacillales	f__Streptococcaceae	g__Streptococcus	s__Streptococcus agalactiae
NZ_CP116958.1	LBNNPE_07845	1518584	1518751	MNNEDFNLDLVTISKENNSGASPRVTSKSLCTPGCKTGILMTCAIKTATCGCHFG	LBNNPE_07845 Lantibiotic	GCA_023162015.2	d__Bacteria	p__Bacillota	c__Bacilli	o__Lactobacillales	f__Streptococcaceae	g__Streptococcus	s__Streptococcus pasteurianus
NZ_CP054527.1	KABMPF_02810	585237	585404	MATFDLDTHVEETEGDARPQITSKFMCTPGCPTGGLACFTSQCTKGCSFTGGSKH	KABMPF_02810 Lantibiotic	GCA_023205855.1	d__Bacteria	p__Actinomycetota	c__Actinomycetes	o__Actinomycetales	f__Bifidobacteriaceae	g__Bifidobacterium	s__Bifidobacterium infantis
NZ_JAJIAS010000019.1	PMAPID_02675	10735	10929	MSNFNDFNLGIKKVHSGSKKGLEPRITSVVLCTPGCITGRLMGCNNKTKTCHCHSSNHFSFHAR	PMAPID_02675 Lantibiotic	GCA_023218755.1	d__Bacteria	p__Bacillota	c__Bacilli	o__Lactobacillales	f__Lactobacillaceae	g__Apilactobacillus	s__Apilactobacillus kunkeei
NZ_CP086322.1	AKFCGP_23960	5184601	5184756	MSDFDLDAKVVADDAGEMTPYITSVSLCTPGCVTAAGCTTAKCTQGCHISK	AKFCGP_23960 gallidermin/nisin family lantibiotic	GCA_023277745.1	d__Bacteria	p__Actinomycetota	c__Actinomycetes	o__Streptomycetales	f__Streptomycetaceae	g__Streptomyces	s__Streptomyces sp023277745
NZ_JAMDHW010000019.1	EMLOAI_02560	13581	13748	MNNEDFNLDLVTISKENNSGASPRVTSKSLCTPGCKTGILMTCAIKTATCGCHFG	EMLOAI_02560 Lantibiotic	GCA_023469815.1	d__Bacteria	p__Bacillota	c__Bacilli	o__Lactobacillales	f__Streptococcaceae	g__Streptococcus	s__Streptococcus suis
NZ_JAMDIC010000006.1	GPFODH_08750	69474	69641	MNNEDFNLDLVTISKENNSGASPRVTSKSLCTPGCKTGILMTCAIKTATCGCHFG	GPFODH_08750 Lantibiotic	GCA_023469905.1	d__Bacteria	p__Bacillota	c__Bacilli	o__Lactobacillales	f__Streptococcaceae	g__Streptococcus	s__Streptococcus suis
NZ_JAMDIA010000004.1	KDPCAE_07645	63342	63512	MNNEDFNLDLVTISKENNSGASPRVTSKSLCTPPGCKTGILMTCAIKTATCGCHFG	KDPCAE_07645 Lantibiotic nisin-U	GCA_023469925.1	d__Bacteria	p__Bacillota	c__Bacilli	o__Lactobacillales	f__Streptococcaceae	g__Streptococcus	s__Streptococcus suis
NZ_JAMDIE010000018.1	MCNPEM_02160	13108	13275	MNNEDFNLDLVTISKENNSGASPRVTSKSLCTPGCKTGILMTCAIKTATCGCHFG	MCNPEM_02160 Lantibiotic	GCA_023469945.1	d__Bacteria	p__Bacillota	c__Bacilli	o__Lactobacillales	f__Streptococcaceae	g__Streptococcus	s__Streptococcus suis
NZ_JAMDIB010000004.1	KILAPB_07655	63342	63512	MNNEDFNLDLVTISKENNSGASPRVTSKSLCTPPGCKTGILMTCAIKTATCGCHFG	KILAPB_07655 Lantibiotic nisin-U	GCA_023469985.1	d__Bacteria	p__Bacillota	c__Bacilli	o__Lactobacillales	f__Streptococcaceae	g__Streptococcus	s__Streptococcus suis
NZ_JAMDIG010000006.1	NFPBFL_09025	129130	129297	MNNEDFNLDLVTISKENNSGASPRVTSKSLCTPGCKTGILMTCAIKTATCGCHFG	NFPBFL_09025 Lantibiotic	GCA_023470005.1	d__Bacteria	p__Bacillota	c__Bacilli	o__Lactobacillales	f__Streptococcaceae	g__Streptococcus	s__Streptococcus suis
NZ_JAMDIF010000006.1	IECMAK_08395	13108	13275	MNNEDFNLDLVTISKENNSGASPRVTSKSLCTPGCKTGILMTCAIKTATCGCHFG	IECMAK_08395 Lantibiotic	GCA_023470015.1	d__Bacteria	p__Bacillota	c__Bacilli	o__Lactobacillales	f__Streptococcaceae	g__Streptococcus	s__Streptococcus suis
NZ_JAMDIO010000017.1	FAEBPE_02120	2399	2566	MNNEDFNLDLVTISKENNSGASPRVTSKSLCTPGCKTGILMTCAIKTATCGCHFG	FAEBPE_02120 Lantibiotic	GCA_023470185.1	d__Bacteria	p__Bacillota	c__Bacilli	o__Lactobacillales	f__Streptococcaceae	g__Streptococcus	s__Streptococcus suis
NZ_JAMDIY010000015.1	BCLIBG_01905	13108	13275	MNNEDFNLDLVTISKENNSGASPRVTSKSLCTPGCKTGILMTCAIKTATCGCHFG	BCLIBG_01905 Lantibiotic	GCA_023470365.1	d__Bacteria	p__Bacillota	c__Bacilli	o__Lactobacillales	f__Streptococcaceae	g__Streptococcus	s__Streptococcus suis
NZ_JAMDJE010000005.1	CBKICO_08055	13108	13275	MNNEDFNLDLVTISKENNSGASPRVTSKSLCTPGCKTGILMTCAIKTATCGCHFG	CBKICO_08055 Lantibiotic	GCA_023470505.1	d__Bacteria	p__Bacillota	c__Bacilli	o__Lactobacillales	f__Streptococcaceae	g__Streptococcus	s__Streptococcus suis
CP097288.3	NINJHM_12120	2070703	2070873	MSKFDDFDLDVVKVSKQDSKITPQWKSESVCTPGCVTGVLQTCFLQTITCNCHISK	NINJHM_12120 Lantibiotic	GCA_023497965.3	d__Bacteria	p__Bacillota	c__Bacilli	o__Bacillales	f__Bacillaceae	g__Bacillus	s__Bacillus velezensis
CP097288.3	NINJHM_12130	2071301	2071462	MSKFDDFDLDVVKVSKQDSKITPQVLSKSLCTPGCITGPLQTCYLCFPTFAKC	NINJHM_12130 Lantibiotic	GCA_023497965.3	d__Bacteria	p__Bacillota	c__Bacilli	o__Bacillales	f__Bacillaceae	g__Bacillus	s__Bacillus velezensis
NZ_JAMBUO010000003.1	PLLCFN_07835	123711	123878	MNNEDFNLDLVTISKENNSGASPRVTSKSLCTPGCKTGILMTCAIKTATCGCHFG	PLLCFN_07835 Lantibiotic	GCA_023507635.1	d__Bacteria	p__Bacillota	c__Bacilli	o__Lactobacillales	f__Streptococcaceae	g__Streptococcus	s__Streptococcus agalactiae
NZ_CP026034.1	EHDPNN_06320	1172402	1172572	MSKFDDFDLDVVKVSKQDSKITPQWKSESLCTPGCVTGVLQTCFLQTITCNCKISK	EHDPNN_06320 Lantibiotic	GCA_023521175.1	d__Bacteria	p__Bacillota	c__Bacilli	o__Bacillales	f__Bacillaceae	g__Bacillus	s__Bacillus subtilis
NZ_CP026036.1	ECGIEM_14850	2928738	2928908	MSKFDDFDLDVVKVSKQDSKITPQWKSESLCTPGCVTGVLQTCFLQTITCNCKISK	ECGIEM_14850 Lantibiotic	GCA_023521475.1	d__Bacteria	p__Bacillota	c__Bacilli	o__Bacillales	f__Bacillaceae	g__Bacillus	s__Bacillus subtilis
NZ_CP026037.1	LJJBDH_20020	3916877	3917047	MSKFDDFDLDVVKVSKQDSKITPQWKSESLCTPGCVTGVLQTCFLQTITCNCKISK	LJJBDH_20020 Lantibiotic	GCA_023521595.1	d__Bacteria	p__Bacillota	c__Bacilli	o__Bacillales	f__Bacillaceae	g__Bacillus	s__Bacillus subtilis
NZ_JAKIVG010000004.1	EBABJH_08940	135548	135721	MSTKDFNLDLVSVSKKDSGASPRITSISLCTPGCKTGALMGCNMKTATCNCSIHVSK	EBABJH_08940 Lantibiotic nisin-Z	GCA_023613935.1	d__Bacteria	p__Bacillota	c__Bacilli	o__Lactobacillales	f__Streptococcaceae	g__Lactococcus	s__Lactococcus lactis
NZ_JAKIVK010000006.1	PNKPBN_12840	248301	248474	MAKFDDFDLDLVKNPQQSSLQVEPQWKSKSFCTPGCVTGVLQTCFIQTATCNCHISK	PNKPBN_12840 gallidermin/nisin family lantibiotic	GCA_023614095.1	d__Bacteria	p__Bacillota	c__Bacilli	o__Paenibacillales	f__Paenibacillaceae	g__Paenibacillus_J	s__Paenibacillus_J hunanensis
NZ_JALLIW010000007.1	GEGFHF_13140	77056	77226	MAKFEDFDLDIIVKKQDNMIQPNITSKSLCTPGCITGILMCLTQNSCVSCNSCIRC	GEGFHF_13140 Lantibiotic	GCA_023653015.1	d__Bacteria	p__Bacillota	c__Bacilli	o__Bacillales	f__Anoxybacillaceae	g__Anoxybacillus	s__Anoxybacillus kestanbolensis
NZ_JAGMVX010000022.1	LBMPJG_05490	195722	195898	MNNFNDFDLGMNTSSNIPEPELAYKSKSACTPGCKTGILMGCPARNFTKGCHLHISKK	LBMPJG_05490 hypothetical protein	GCA_023657405.1	d__Bacteria	p__Bacillota	c__Bacilli	o__Lactobacillales	f__Lactobacillaceae	g__Weissella	s__Weissella uvarum
NZ_JAMAXM010000002.1	IAKHEH_09365	146663	146833	MAKFDDFDLDIVVKKQDTTVQPNVTSKSLCTPGCITGILMCLTQNSCVSCNSCIKC	IAKHEH_09365 Lantibiotic	GCA_023712765.1	d__Bacteria	p__Bacillota	c__Bacilli	o__Bacillales_B	f__Caldibacillaceae	g__Bacillus_J	s__Bacillus_J hisashii
NZ_JAMAWV010000007.1	LCNKHG_16605	10997	11167	MSKFDDFDLDVVKVSKQDSKITPQWKSESLCTPGCVTGALQTCFLQTLTCNCKISK	LCNKHG_16605 Lantibiotic subtilin	GCA_023713105.1	d__Bacteria	p__Bacillota	c__Bacilli	o__Bacillales	f__Bacillaceae	g__Bacillus	s__Bacillus spizizenii
NZ_CP098790.1	GIGJJH_03430	665173	665346	MSTKDFNLDLVSVSKKDSGASPRITSISLCTPGCKTGALMGCNMKTATCNCSIHVSK	GIGJJH_03430 Lantibiotic nisin-Z	GCA_023809745.1	d__Bacteria	p__Bacillota	c__Bacilli	o__Lactobacillales	f__Streptococcaceae	g__Lactococcus	s__Lactococcus lactis
NZ_JAHFZO010000034.1	FFMOBA_17630	435061	435231	MSKFDDFDLDVVKVSKQDSKITPQWKSESLCTPGCVTGALQTCFLQTLTCNCKISK	FFMOBA_17630 Lantibiotic subtilin	GCA_023955395.1	d__Bacteria	p__Bacillota	c__Bacilli	o__Bacillales	f__Bacillaceae	g__Bacillus	s__Bacillus vallismortis
NZ_JAMYDW010000007.1	IJCHID_19035	203510	203680	MSKFDDFDLDVVKVSKQDSKITPQWKSESLCTPGCVTGVLQTCFLQTITCNCKISK	IJCHID_19035 Lantibiotic	GCA_024128815.1	d__Bacteria	p__Bacillota	c__Bacilli	o__Bacillales	f__Bacillaceae	g__Bacillus	s__Bacillus subtilis
NZ_JAMYJQ010000009.1	AGAPLI_11495	44233	44397	MQNNDFNLDLVSTSKEKKQGASPRITSISLCTAGCITGRIMGCHKTPTVSCNCH	AGAPLI_11495 Lantibiotic	GCA_024136525.1	d__Bacteria	p__Bacillota	c__Bacilli	o__Lactobacillales	f__Streptococcaceae	g__Streptococcus	s__Streptococcus suis_W
NZ_JALJXU010000010.1	LHCMPH_09950	25992	26159	MNNEDFNLDLVTISKENNSGASPRVTSVSLCTPGCKTGILMTCAIKTATCGCHFG	LHCMPH_09950 Lantibiotic nisin-U	GCA_024170225.1	d__Bacteria	p__Bacillota	c__Bacilli	o__Lactobacillales	f__Streptococcaceae	g__Streptococcus	s__Streptococcus gallinaceus
NZ_JALJYR010000010.1	GCHGHF_09805	25992	26159	MNNEDFNLDLVTISKENNSGASPRVTSVSLCTPGCKTGILMTCAIKTATCGCHFG	GCHGHF_09805 Lantibiotic nisin-U	GCA_024170735.1	d__Bacteria	p__Bacillota	c__Bacilli	o__Lactobacillales	f__Streptococcaceae	g__Streptococcus	s__Streptococcus gallinaceus
CP101315.1	NNDAOO_20195	3466667	3466837	MSKFDDFDLDVVKVSKQDSKITPQWKSESVCTPGCVTGVLQTCFLQTITCNCHISK	NNDAOO_20195 Lantibiotic	GCA_024300805.1	d__Bacteria	p__Bacillota	c__Bacilli	o__Bacillales	f__Bacillaceae	g__Bacillus	s__Bacillus velezensis
CP101315.1	NNDAOO_20205	3467265	3467426	MSKFDDFDLDVVKVSKQDSKITPQVLSKSLCTPGCITGPLQTCYLCFPTFAKC	NNDAOO_20205 Lantibiotic	GCA_024300805.1	d__Bacteria	p__Bacillota	c__Bacilli	o__Bacillales	f__Bacillaceae	g__Bacillus	s__Bacillus velezensis
NZ_CP101621.1	DJCKHI_16120	3246691	3246861	MSKFDDFDLDVVKVSKQDSKITPQWKSESVCTPGCVTGVLQTCFLQTITCNCHISK	DJCKHI_16120 Lantibiotic	GCA_024408125.1	d__Bacteria	p__Bacillota	c__Bacilli	o__Bacillales	f__Bacillaceae	g__Bacillus	s__Bacillus velezensis
NZ_CP101621.1	DJCKHI_16130	3247289	3247450	MSKFDDFDLDVVKVSKQDSKITPQVVSKSLCTPGCITGALRTCTLCFPTFSNC	DJCKHI_16130 gallidermin/nisin family lantibiotic	GCA_024408125.1	d__Bacteria	p__Bacillota	c__Bacilli	o__Bacillales	f__Bacillaceae	g__Bacillus	s__Bacillus velezensis
NZ_JANGAN010000002.1	KDFFJH_03700	165173	165346	MSTKDFNLDLVSVSKKDSGASPRITSISLCTPGCKTGALMGCNMKTATCNCSIHVSK	KDFFJH_03700 Lantibiotic nisin-Z	GCA_024461915.1	d__Bacteria	p__Bacillota	c__Bacilli	o__Lactobacillales	f__Streptococcaceae	g__Lactococcus	s__Lactococcus lactis
NZ_JANGAO010000002.1	IFJOCP_03770	166365	166538	MSTKDFNLDLVSVSKKDSGASPRITSISLCTPGCKTGALMGCNMKTATCNCSIHVSK	IFJOCP_03770 Lantibiotic nisin-Z	GCA_024461935.1	d__Bacteria	p__Bacillota	c__Bacilli	o__Lactobacillales	f__Streptococcaceae	g__Lactococcus	s__Lactococcus lactis
NZ_JANILA010000008.1	MHGKEJ_12260	26140	26307	MNNEDFNLDLVTISKENNSGASPRVTSKSLCTPGCKTGILMTCAIKTATCGCHFG	MHGKEJ_12260 Lantibiotic	GCA_024580395.1	d__Bacteria	p__Bacillota	c__Bacilli	o__Staphylococcales	f__Staphylococcaceae	g__Staphylococcus	s__Staphylococcus hyicus
NZ_JANILC010000009.1	FJCJFE_12490	26140	26307	MNNEDFNLDLVTISKENNSGASPRVTSKSLCTPGCKTGILMTCAIKTATCGCHFG	FJCJFE_12490 Lantibiotic	GCA_024580755.1	d__Bacteria	p__Bacillota	c__Bacilli	o__Staphylococcales	f__Staphylococcaceae	g__Staphylococcus	s__Staphylococcus hyicus
NZ_JANILB010000008.1	DNHDIO_12260	26140	26307	MNNEDFNLDLVTISKENNSGASPRVTSKSLCTPGCKTGILMTCAIKTATCGCHFG	DNHDIO_12260 Lantibiotic	GCA_024580765.1	d__Bacteria	p__Bacillota	c__Bacilli	o__Staphylococcales	f__Staphylococcaceae	g__Staphylococcus	s__Staphylococcus hyicus
NZ_JANIKJ010000022.1	NKFDOK_06025	5862	6017	MSDFNLDFANGDAADTVSPQITSRSLCTPGCITGWLMCNEVTKGCSIHIGK	NKFDOK_06025 gallidermin/nisin family lantibiotic	GCA_024580965.1	d__Bacteria	p__Actinomycetota	c__Actinomycetes	o__Mycobacteriales	f__Mycobacteriaceae	g__Corynebacterium	s__Corynebacterium sp024580955
NZ_JANIKZ010000008.1	BDMPNE_12270	26343	26510	MNNEDFNLDLVTISKENNSGASPRVTSKSLCTPGCKTGILMTCAIKTATCGCHFG	BDMPNE_12270 Lantibiotic	GCA_024581155.1	d__Bacteria	p__Bacillota	c__Bacilli	o__Staphylococcales	f__Staphylococcaceae	g__Staphylococcus	s__Staphylococcus hyicus
NZ_JANILP010000008.1	JILNHE_09815	77043	77210	MNNEDFNLDLVTISKENNSGASPRVTSKSLCTPGCKTGILMTCAIKTATCGCHFG	JILNHE_09815 Lantibiotic	GCA_024581265.1	d__Bacteria	p__Bacillota	c__Bacilli	o__Lactobacillales	f__Streptococcaceae	g__Streptococcus	s__Streptococcus suis
NZ_JANJZP010000010.1	GAGJHK_00665	131521	131691	MSKFDDFDLDVVKVSKQDSKITPQWKSESLCTPGCVTGVLQTCFLQTITCNCKISK	GAGJHK_00665 Lantibiotic	GCA_024623085.1	d__Bacteria	p__Bacillota	c__Bacilli	o__Bacillales	f__Bacillaceae	g__Bacillus	s__Bacillus subtilis
NZ_JANLFG010000006.1	LIOAEJ_13075	252070	252240	MSKFDDFDLDVVKVSKQDSKITPQWKSESLCTPGCVTGALQTCFLQTLTCNCKISK	LIOAEJ_13075 Lantibiotic subtilin	GCA_024653135.1	d__Bacteria	p__Bacillota	c__Bacilli	o__Bacillales	f__Bacillaceae	g__Bacillus	s__Bacillus spizizenii
NZ_CP102541.1	JPEMDE_03040	636584	636751	MATFDLDTHVEETEGDARPQITSKFMCTPGCPTGGLACFTSQCTKGCSFTGGSKH	JPEMDE_03040 Lantibiotic	GCA_024665655.1	d__Bacteria	p__Actinomycetota	c__Actinomycetes	o__Actinomycetales	f__Bifidobacteriaceae	g__Bifidobacterium	s__Bifidobacterium infantis
NZ_RIVQ01000050.1	HPEGNN_08880	13773	13946	MSTKDFNLDLVSVSKKDSGASPRITSISLCTPGCKTGALMGCNMKTATCHCSIHVSK	HPEGNN_08880 Lantibiotic nisin-Z	GCA_025188735.1	d__Bacteria	p__Bacillota	c__Bacilli	o__Lactobacillales	f__Streptococcaceae	g__Lactococcus	s__Lactococcus lactis
NZ_RIMF01000054.1	GMMBDD_10840	13763	13936	MSTKDFNLDLVSVSKKDSGASPRITSISLCTPGCKTGALMGCNMKTATCHCSIHVSK	GMMBDD_10840 Lantibiotic nisin-Z	GCA_025189085.1	d__Bacteria	p__Bacillota	c__Bacilli	o__Lactobacillales	f__Streptococcaceae	g__Lactococcus	s__Lactococcus lactis
NZ_RIMH01000015.1	BJFPMH_00865	877	1050	MSTKDFNLDLVSVSKKDSGASPRITSISLCTPGCKTGALMGCNMKTATCHCSIHVSK	BJFPMH_00865 Lantibiotic nisin-Z	GCA_025189145.1	d__Bacteria	p__Bacillota	c__Bacilli	o__Lactobacillales	f__Streptococcaceae	g__Lactococcus	s__Lactococcus lactis
NZ_RIML01000058.1	PLIKPJ_07380	1185	1358	MSTKDFNLDLVSVSKKDSGASPRITSISLCTPGCKIGAVMGCNMKTATCNCSIHVSK	PLIKPJ_07380 Lantibiotic nisin-Z	GCA_025189205.1	d__Bacteria	p__Bacillota	c__Bacilli	o__Lactobacillales	f__Streptococcaceae	g__Lactococcus	s__Lactococcus lactis
NZ_JAOBXH010000001.1	KKDCJP_05020	776143	776313	MSKFDDFDLDVVKVSKQDSKITPQWKSESLCTPGCVTGVLQTCFLQTITCNCKISK	KKDCJP_05020 Lantibiotic	GCA_025245215.1	d__Bacteria	p__Bacillota	c__Bacilli	o__Bacillales	f__Bacillaceae	g__Bacillus	s__Bacillus subtilis
NZ_JAPKHU010000002.1	HKAPPH_19005	3471279	3471449	MSKFDDFDLDVVKVSKQDSKITPQWKSESLCTPGCVTGVLQTCFLQTITCNCKISK	HKAPPH_19005 Lantibiotic	GCA_026309415.1	d__Bacteria	p__Bacillota	c__Bacilli	o__Bacillales	f__Bacillaceae	g__Bacillus	s__Bacillus subtilis
NZ_JAKTBA010000006.1	JKDNAP_06310	129130	129297	MNNEDFNLDLVTISKENNSGASPRVTSKSLCTPGCKTGILMTCAIKTATCGCHFG	JKDNAP_06310 Lantibiotic	GCA_026420065.1	d__Bacteria	p__Bacillota	c__Bacilli	o__Lactobacillales	f__Streptococcaceae	g__Streptococcus	s__Streptococcus suis
NZ_JAKTBF010000006.1	EPDKKG_05675	13108	13275	MNNEDFNLDLVTISKENNSGASPRVTSKSLCTPGCKTGILMTCAIKTATCGCHFG	EPDKKG_05675 Lantibiotic	GCA_026420085.1	d__Bacteria	p__Bacillota	c__Bacilli	o__Lactobacillales	f__Streptococcaceae	g__Streptococcus	s__Streptococcus suis
NZ_CP113114.1	CPGNAK_07220	1404927	1405103	MSNDDFNLDLVKVTKDNSGASPRITSVSLCTPGCVTGVLMCPGNTISCNGHCSIHITG	CPGNAK_07220 Lantibiotic	GCA_026625945.1	d__Bacteria	p__Bacillota	c__Bacilli	o__Lactobacillales	f__Streptococcaceae	g__Streptococcus	s__Streptococcus pneumoniae
NZ_CP113115.1	NDOOPL_07710	1400477	1400653	MSNDDFNLDLVKVTKDNSGASPRITSVSLCTPGCVTGVLMCPGNTISCNGHCSIHITG	NDOOPL_07710 Lantibiotic	GCA_026625965.1	d__Bacteria	p__Bacillota	c__Bacilli	o__Lactobacillales	f__Streptococcaceae	g__Streptococcus	s__Streptococcus pneumoniae
NZ_CP086149.1	EHLLFL_21370	54179	54313	MAKFDDFDLDVKVSKTSEKDKEHITSWSLCTAGCITGRIMGCNK	EHLLFL_21370 Gallidermin/nisin family lantibiotic	GCA_026650925.1	d__Bacteria	p__Bacillota_A	c__Clostridia	o__Clostridiales	f__Clostridiaceae	g__Clostridium_AD	s__Clostridium_AD estertheticum
NZ_CP086149.1	EHLLFL_21375	54372	54506	MAKFDDFDLDVKVSKTSEKDKEHITSWSLCTAGCITGRIMGCNK	EHLLFL_21375 Gallidermin/nisin family lantibiotic	GCA_026650925.1	d__Bacteria	p__Bacillota_A	c__Clostridia	o__Clostridiales	f__Clostridiaceae	g__Clostridium_AD	s__Clostridium_AD estertheticum
NZ_CP086149.1	EHLLFL_21380	54565	54699	MAKFDDFDLDVKVSKTSEKDKEHITSWSLCTAGCITGRIMGCNK	EHLLFL_21380 Gallidermin/nisin family lantibiotic	GCA_026650925.1	d__Bacteria	p__Bacillota_A	c__Clostridia	o__Clostridiales	f__Clostridiaceae	g__Clostridium_AD	s__Clostridium_AD estertheticum
NZ_CP086149.1	EHLLFL_21385	54741	54875	MTKFDDFDLDVKVSKTSEKDKEHITSWSLCTAGCITGRIMGCNK	EHLLFL_21385 Gallidermin/nisin family lantibiotic	GCA_026650925.1	d__Bacteria	p__Bacillota_A	c__Clostridia	o__Clostridiales	f__Clostridiaceae	g__Clostridium_AD	s__Clostridium_AD estertheticum
NZ_CP086149.1	EHLLFL_21390	54934	55068	MAKFDDFDLDVKVSKTSEKDKEHITSWSLCTAGCITGRIMGCNK	EHLLFL_21390 Gallidermin/nisin family lantibiotic	GCA_026650925.1	d__Bacteria	p__Bacillota_A	c__Clostridia	o__Clostridiales	f__Clostridiaceae	g__Clostridium_AD	s__Clostridium_AD estertheticum
NZ_CP086149.1	EHLLFL_21395	55109	55243	MAKFDDFDLDVKVSKTSEKDKEHITSWSLCTAGCITGRIMGCNK	EHLLFL_21395 Gallidermin/nisin family lantibiotic	GCA_026650925.1	d__Bacteria	p__Bacillota_A	c__Clostridia	o__Clostridiales	f__Clostridiaceae	g__Clostridium_AD	s__Clostridium_AD estertheticum
NZ_CP086149.1	EHLLFL_21400	55291	55425	MAKFDDFDLDVKVSKTSEKDKEHITSWSLCTAGCITGRIMGCNK	EHLLFL_21400 Gallidermin/nisin family lantibiotic	GCA_026650925.1	d__Bacteria	p__Bacillota_A	c__Clostridia	o__Clostridiales	f__Clostridiaceae	g__Clostridium_AD	s__Clostridium_AD estertheticum
NZ_CP086149.1	EHLLFL_21405	55501	55635	MAKFDDFDLDVKVSKTSEKDKEHITSWSLCTAGCITGRIMGCNK	EHLLFL_21405 Gallidermin/nisin family lantibiotic	GCA_026650925.1	d__Bacteria	p__Bacillota_A	c__Clostridia	o__Clostridiales	f__Clostridiaceae	g__Clostridium_AD	s__Clostridium_AD estertheticum
NZ_JAKVIE010000017.1	HDKFFH_03790	6100	6267	MNNEDFNLDLVTISKENNSGASPRVTSKSLCTPGCKTGILMTCAIKTATCGCHFG	HDKFFH_03790 Lantibiotic	GCA_026782025.1	d__Bacteria	p__Bacillota	c__Bacilli	o__Lactobacillales	f__Streptococcaceae	g__Streptococcus	s__Streptococcus pasteurianus
NZ_JALAKK010000002.1	DHAJEC_02800	187173	187343	MSKFDDFDLDVVKVSKQDSKITPQWKSESLCTPGCVTGALQTCFLQTLTCNCKISK	DHAJEC_02800 Lantibiotic subtilin	GCA_026788905.1	d__Bacteria	p__Bacillota	c__Bacilli	o__Bacillales	f__Bacillaceae	g__Bacillus	s__Bacillus vallismortis
NZ_JALAKO010000014.1	EEBEDI_08450	123314	123484	MSKFDDFDLDVVKVSKQDSKITPQWKSESLCTPGCVTGALQTCFLQTLTCNCKISK	EEBEDI_08450 Lantibiotic subtilin	GCA_026789005.1	d__Bacteria	p__Bacillota	c__Bacilli	o__Bacillales	f__Bacillaceae	g__Bacillus	s__Bacillus vallismortis
NZ_JALAOG010000003.1	ALGGKA_02580	228185	228355	MSKFDDFDLDVVKVSKQDSKITPQWKSESLCTPGCVTGALQTCFLQTLTCNCKISK	ALGGKA_02580 Lantibiotic subtilin	GCA_026790935.1	d__Bacteria	p__Bacillota	c__Bacilli	o__Bacillales	f__Bacillaceae	g__Bacillus	s__Bacillus vallismortis
NZ_JALAOH010000077.1	PGLEBG_18505	17136	17306	MSKFDDFDLDVVKVSKQDSKITPQWKSESLCTPGCVTGALQTCFLQTLTCNCKISK	PGLEBG_18505 Lantibiotic subtilin	GCA_026790945.1	d__Bacteria	p__Bacillota	c__Bacilli	o__Bacillales	f__Bacillaceae	g__Bacillus	s__Bacillus vallismortis
NZ_JALAPG010000043.1	AMEKCB_16710	10921	11091	MSKFDDFDLDVVKVSKQDSKITPQWKSESLCTPGCVTGALQTCFLQTLTCNCKISK	AMEKCB_16710 Lantibiotic subtilin	GCA_026791425.1	d__Bacteria	p__Bacillota	c__Bacilli	o__Bacillales	f__Bacillaceae	g__Bacillus	s__Bacillus vallismortis
NZ_JALAQI010000009.1	CMBCDO_06040	15085	15255	MSKFDDFDLDVVKVSKQDSKITPQWKSESLCTPGCVTGALQTCFLQTLTCNCKISK	CMBCDO_06040 Lantibiotic subtilin	GCA_026791995.1	d__Bacteria	p__Bacillota	c__Bacilli	o__Bacillales	f__Bacillaceae	g__Bacillus	s__Bacillus vallismortis
NZ_JALAQJ010000027.1	LFBLKO_09000	78845	79015	MSKFDDFDLDVVKVSKQDSKITPQWKSESLCTPGCVTGALQTCFLQTLTCNCKISK	LFBLKO_09000 Lantibiotic subtilin	GCA_026792035.1	d__Bacteria	p__Bacillota	c__Bacilli	o__Bacillales	f__Bacillaceae	g__Bacillus	s__Bacillus vallismortis
NZ_JALAQY010000004.1	DOPGMA_01060	91022	91192	MSKFDDFDLDVVKVSKQDSKITPQWKSESLCTPGCVTGALQTCFLQTLTCNCKISK	DOPGMA_01060 Lantibiotic subtilin	GCA_026792345.1	d__Bacteria	p__Bacillota	c__Bacilli	o__Bacillales	f__Bacillaceae	g__Bacillus	s__Bacillus vallismortis
NZ_JALAUA010000003.1	HFMNGN_04970	214488	214658	MSKFDDFDLDVVKVSKQDSKITPQWKSESLCTPGCVTGVLQTCFLQTITCNCKISK	HFMNGN_04970 Lantibiotic	GCA_026793955.1	d__Bacteria	p__Bacillota	c__Bacilli	o__Bacillales	f__Bacillaceae	g__Bacillus	s__Bacillus subtilis
NZ_JALAVX010000009.1	BCDKEF_09185	697232	697402	MSKFDDFDLDVVKVSKQDSKITPQWKSESLCTPGCVTGVLQTCFLQTITCNCKISK	BCDKEF_09185 Lantibiotic	GCA_026795275.1	d__Bacteria	p__Bacillota	c__Bacilli	o__Bacillales	f__Bacillaceae	g__Bacillus	s__Bacillus subtilis
NZ_JAPSMC010000025.1	BNOPFA_06370	33843	34013	MAKLDDFDLDIVVKKQDNIVQPNITSKSLCTPGCITGILMCLTQNSCVSCNSCIRC	BNOPFA_06370 Lantibiotic	GCA_026847645.1	d__Bacteria	p__Bacillota	c__Bacilli	o__Bacillales	f__Anoxybacillaceae	g__Anoxybacillus_A	s__Anoxybacillus_A sp026847645
NZ_JAPSMC010000025.1	BNOPFA_06405	39777	39947	MAKLDDFDLDIVVKKQDNIVQPNITSKSLCTPGCITGILMCLTQNSCVSCNSCIRC	BNOPFA_06405 Lantibiotic	GCA_026847645.1	d__Bacteria	p__Bacillota	c__Bacilli	o__Bacillales	f__Anoxybacillaceae	g__Anoxybacillus_A	s__Anoxybacillus_A sp026847645
NZ_JAPWDN010000003.1	GIBCGI_10680	694210	694380	MSKFDDFDLDVVKVSKQDSKITPQWKSESVCTPGCVTGVLQTCFLQTITCNCHISK	GIBCGI_10680 Lantibiotic	GCA_027213705.1	d__Bacteria	p__Bacillota	c__Bacilli	o__Bacillales	f__Bacillaceae	g__Bacillus	s__Bacillus amyloliquefaciens
NZ_DAIEGK010000002.1	BDBHDL_11740	54437	54607	MGKLDDFDLDVKVKADTTKVGPAITSKSLCTPGCITGVLMCITQNSCVSCKSCIKC	BDBHDL_11740 Lantibiotic, gallidermin/nisin family	GCA_027356315.1	d__Bacteria	p__Bacillota_A	c__Clostridia	o__Clostridiales	f__Clostridiaceae	g__Clostridium	s__Clostridium sp021781745
NZ_JANUVP010000021.1	HKCLEG_06100	9853	10023	MAKFDDFDLDIVVKKQDTTVQPNVTSKSLCTPGCITGILMCLTQNSCVSCNSCIKC	HKCLEG_06100 Lantibiotic	GCA_027568575.1	d__Bacteria	p__Bacillota	c__Bacilli	o__Bacillales_B	f__Caldibacillaceae	g__Bacillus_J	s__Bacillus_J hisashii
NZ_CP087100.1	NJDPDM_23060	51163	51297	MAKFDDFDLDIKVSKTSEKDKEHITSWSLCTAGCITGRIMGCNK	NJDPDM_23060 Gallidermin/nisin family lantibiotic	GCA_027594565.1	d__Bacteria	p__Bacillota_A	c__Clostridia	o__Clostridiales	f__Clostridiaceae	g__Clostridium_AD	s__Clostridium_AD estertheticum
NZ_CP087100.1	NJDPDM_23065	51338	51472	MAKFDDFDLDIKVSKTSEKDKEHITSWSLCTAGCITGRIMGCNK	NJDPDM_23065 Gallidermin/nisin family lantibiotic	GCA_027594565.1	d__Bacteria	p__Bacillota_A	c__Clostridia	o__Clostridiales	f__Clostridiaceae	g__Clostridium_AD	s__Clostridium_AD estertheticum
NZ_CP087100.1	NJDPDM_23070	51513	51647	MAKFDDFDLDIKVSKTSEKDKEHITSWSLCTAGCITGRIMGCNK	NJDPDM_23070 Gallidermin/nisin family lantibiotic	GCA_027594565.1	d__Bacteria	p__Bacillota_A	c__Clostridia	o__Clostridiales	f__Clostridiaceae	g__Clostridium_AD	s__Clostridium_AD estertheticum
NZ_CP087100.1	NJDPDM_23075	51688	51822	MAKFDDFDLDIKVSKTSEKDKEHITSWSLCTAGCITGRIMGCNK	NJDPDM_23075 Gallidermin/nisin family lantibiotic	GCA_027594565.1	d__Bacteria	p__Bacillota_A	c__Clostridia	o__Clostridiales	f__Clostridiaceae	g__Clostridium_AD	s__Clostridium_AD estertheticum
NZ_CP087100.1	NJDPDM_23080	51863	51997	MAKFDDFDLDIKVSKTSEKDKEHITSWSLCTAGCITGRIMGCNK	NJDPDM_23080 Gallidermin/nisin family lantibiotic	GCA_027594565.1	d__Bacteria	p__Bacillota_A	c__Clostridia	o__Clostridiales	f__Clostridiaceae	g__Clostridium_AD	s__Clostridium_AD estertheticum
NZ_CP087100.1	NJDPDM_23085	52038	52172	MAKFDDFDLDIKVSKTSEKDKEHITSWSLCTAGCITGRIMGCNK	NJDPDM_23085 Gallidermin/nisin family lantibiotic	GCA_027594565.1	d__Bacteria	p__Bacillota_A	c__Clostridia	o__Clostridiales	f__Clostridiaceae	g__Clostridium_AD	s__Clostridium_AD estertheticum
NZ_CP110849.1	LLPJJD_03345	645087	645260	MSTKDFNLDLVSVSKKDSGASPRITSISLCTPGCKTGALMGCNMKTATCNCSIHVSK	LLPJJD_03345 Lantibiotic nisin-Z	GCA_027594765.1	d__Bacteria	p__Bacillota	c__Bacilli	o__Lactobacillales	f__Streptococcaceae	g__Lactococcus	s__Lactococcus lactis
NZ_JAQDQV010000001.1	CEJCMI_00610	124016	124183	MNNEDFNLDLVTISKENNSGASPRVTSKSLCTPGCKTGILMTCAIKTATCGCHFG	CEJCMI_00610 Lantibiotic	GCA_027658685.1	d__Bacteria	p__Bacillota	c__Bacilli	o__Lactobacillales	f__Streptococcaceae	g__Streptococcus	s__Streptococcus pasteurianus
NZ_JAQEHZ010000049.1	NNHMDN_07125	2513	2692	MSVNDFKLDLVKVSKESTNSNYSVKITSYSLCTPGCKTGALMGCTMKTASCGCHVHISK	NNHMDN_07125 Lantibiotic	GCA_027665935.1	d__Bacteria	p__Bacillota	c__Bacilli	o__Lactobacillales	f__Lactobacillaceae	g__Ligilactobacillus	s__Ligilactobacillus salivarius
NZ_JAQEBC010000026.1	CCHFHM_10310	16515	16685	MGKFDDFDLDVTKTAAQGGIEPKYKSKSACTPGCPTGILMTCPLKTATCGCHITGK	CCHFHM_10310 Gallidermin/nisin family lantibiotic	GCA_027671005.1	d__Bacteria	p__Bacillota_A	c__Clostridia	o__Lachnospirales	f__Lachnospiraceae	g__Blautia_A	s__Blautia_A obeum
NZ_JAQDYA010000007.1	PPBJPA_10765	15198	15371	MSTKDFNLDLVSVSKKDSGASPRITSISLCTPGCKTGALMGCNMKTATCNCSIHVSR	PPBJPA_10765 Lantibiotic nisin-Z	GCA_027672645.1	d__Bacteria	p__Bacillota	c__Bacilli	o__Lactobacillales	f__Streptococcaceae	g__Lactococcus	s__Lactococcus lactis
NZ_JAQDXY010000010.1	PNFIIM_01195	13683	13856	MSTKDFNLDLVSVSKKDSGASPRITSISLCTPGCKTGALMGCNMKTATCNCSIHVSK	PNFIIM_01195 Lantibiotic nisin-Z	GCA_027672665.1	d__Bacteria	p__Bacillota	c__Bacilli	o__Lactobacillales	f__Streptococcaceae	g__Lactococcus	s__Lactococcus lactis
NZ_JAQDXX010000007.1	BDEBFB_10895	127700	127873	MSTKDFNLDLVSVSKKDSGASPRITSISLCTPGCKTGALMGCNMKTATCNCSIHVSK	BDEBFB_10895 Lantibiotic nisin-Z	GCA_027672695.1	d__Bacteria	p__Bacillota	c__Bacilli	o__Lactobacillales	f__Streptococcaceae	g__Lactococcus	s__Lactococcus lactis
NZ_JAQDXW010000019.1	GLOJGG_04565	536	709	MSTKDFNLDLVSVSKKDSGASPRITSISLCTPGCKTGALMGCNMKTATCNCSIHVSK	GLOJGG_04565 Lantibiotic nisin-Z	GCA_027672725.1	d__Bacteria	p__Bacillota	c__Bacilli	o__Lactobacillales	f__Streptococcaceae	g__Lactococcus	s__Lactococcus lactis
NZ_JAQDXV010000018.1	BNFMAL_04970	938	1111	MSTKDFNLDLVSVSKKDSGASPRITSISLCTPGCKTGALMGCNMKTATCNCSIHVSK	BNFMAL_04970 Lantibiotic nisin-Z	GCA_027672785.1	d__Bacteria	p__Bacillota	c__Bacilli	o__Lactobacillales	f__Streptococcaceae	g__Lactococcus	s__Lactococcus lactis
NZ_JAQDXM010000019.1	MOHBEN_05105	922	1095	MSTKDFNLDLVSVSKKDSGASPRITSISLCTPGCKTGALMGCNMKTATCNCSIHVSK	MOHBEN_05105 Lantibiotic nisin-Z	GCA_027672965.1	d__Bacteria	p__Bacillota	c__Bacilli	o__Lactobacillales	f__Streptococcaceae	g__Lactococcus	s__Lactococcus lactis
NZ_JAQDXJ010000021.1	HIJKML_05800	13538	13711	MSTKDFNLDLVSVSKKDSGASPRITSISLCTPGCKTGALMGCNMKTATCHCSIHVSK	HIJKML_05800 Lantibiotic nisin-Z	GCA_027673065.1	d__Bacteria	p__Bacillota	c__Bacilli	o__Lactobacillales	f__Streptococcaceae	g__Lactococcus	s__Lactococcus lactis
NZ_JAQDXI010000019.1	DIJJFM_05100	932	1105	MSTKDFNLDLVSVSKKDSGASPRITSISLCTPGCKTGALMGCNMKTATCNCSIHVSK	DIJJFM_05100 Lantibiotic nisin-Z	GCA_027673085.1	d__Bacteria	p__Bacillota	c__Bacilli	o__Lactobacillales	f__Streptococcaceae	g__Lactococcus	s__Lactococcus lactis
NZ_JAQDXF010000018.1	JFHFHM_03950	928	1101	MSTKDFNLDLVSVSKKDSGASPRITSISLCTPGCKTGALMGCNMKTATCNCSIHVSK	JFHFHM_03950 Lantibiotic nisin-Z	GCA_027673155.1	d__Bacteria	p__Bacillota	c__Bacilli	o__Lactobacillales	f__Streptococcaceae	g__Lactococcus	s__Lactococcus lactis
NZ_JAQDXB010000018.1	HLDLNL_04330	932	1105	MSTKDFNLDLVSVSKKDSGASPRITSISLCTPGCKTGALMGCNMKTATCNCSIHVSK	HLDLNL_04330 Lantibiotic nisin-Z	GCA_027673225.1	d__Bacteria	p__Bacillota	c__Bacilli	o__Lactobacillales	f__Streptococcaceae	g__Lactococcus	s__Lactococcus lactis
NZ_JAQDWZ010000017.1	FGEEDJ_03720	24022	24195	MSTKDFNLDLVSVSKKDSGASPRITSISLCTPGCKTGALMGCNMKTATCNCSIHVSK	FGEEDJ_03720 Lantibiotic nisin-Z	GCA_027673305.1	d__Bacteria	p__Bacillota	c__Bacilli	o__Lactobacillales	f__Streptococcaceae	g__Lactococcus	s__Lactococcus lactis
NZ_JAQDWM010000007.1	GFDNHM_11115	127932	128105	MSTKDFNLDLVSVSKKDSGASPRITSISLCTPGCKTGALMGCNMKTATCNCSIHVSK	GFDNHM_11115 Lantibiotic nisin-Z	GCA_027673485.1	d__Bacteria	p__Bacillota	c__Bacilli	o__Lactobacillales	f__Streptococcaceae	g__Lactococcus	s__Lactococcus lactis
NZ_JAQDVK010000021.1	OHCCJL_06840	530	703	MSTKDFNLDLVSVSKKDSGASPRITSISLCTPGCKTGALMGCNMKTATCNCSIHVSK	OHCCJL_06840 Lantibiotic nisin-Z	GCA_027674205.1	d__Bacteria	p__Bacillota	c__Bacilli	o__Lactobacillales	f__Streptococcaceae	g__Lactococcus	s__Lactococcus lactis
NZ_JAQDUY010000020.1	NBDFMD_07050	536	709	MSTKDFNLDLVSVSKKDSGASPRITSISLCTPGCKTGALMGCNMKTATCNCSIHVSK	NBDFMD_07050 Lantibiotic nisin-Z	GCA_027674405.1	d__Bacteria	p__Bacillota	c__Bacilli	o__Lactobacillales	f__Streptococcaceae	g__Lactococcus	s__Lactococcus lactis
NZ_JAQDUT010000044.1	OPMIEK_06585	831	1010	MSVNDFKLDLVKVSKESTNSNYSVKITSYSLCTPGCKTGALMGCTMKTASCGCHVHISK	OPMIEK_06585 Lantibiotic	GCA_027674525.1	d__Bacteria	p__Bacillota	c__Bacilli	o__Lactobacillales	f__Lactobacillaceae	g__Ligilactobacillus	s__Ligilactobacillus salivarius
NZ_JAQDUS010000059.1	MHBBKE_07440	668	847	MSVNDFKLDLVKVSKESTNSNYSVKITSYSLCTPGCKTGALMGCTMKTASCGCHVHISK	MHBBKE_07440 Lantibiotic	GCA_027674565.1	d__Bacteria	p__Bacillota	c__Bacilli	o__Lactobacillales	f__Lactobacillaceae	g__Ligilactobacillus	s__Ligilactobacillus salivarius
NZ_JAQDVP010000019.1	AGINCK_04400	530	703	MSTKDFNLDLVSVSKKDSGASPRITSISLCTPGCKTGALMGCNMKTATCNCSIHVSK	AGINCK_04400 Lantibiotic nisin-Z	GCA_027674685.1	d__Bacteria	p__Bacillota	c__Bacilli	o__Lactobacillales	f__Streptococcaceae	g__Lactococcus	s__Lactococcus lactis
NZ_JAQEOV010000015.1	KJOAFL_03785	38347	38520	MSTKDFNLDLVSVSKKDSGASPRITSISLCTPGCKTGALMGCNMKTATCNCSIHVSK	KJOAFL_03785 Lantibiotic nisin-Z	GCA_027676135.1	d__Bacteria	p__Bacillota	c__Bacilli	o__Lactobacillales	f__Streptococcaceae	g__Lactococcus	s__Lactococcus lactis
NZ_JAQEOU010000022.1	NMIFFA_06705	15239	15412	MSTKDFNLDLVSVSKKDSGASPRITSISLCTPGCKTGALMGCNMKTATCNCSIHVSK	NMIFFA_06705 Lantibiotic nisin-Z	GCA_027676165.1	d__Bacteria	p__Bacillota	c__Bacilli	o__Lactobacillales	f__Streptococcaceae	g__Lactococcus	s__Lactococcus lactis
NZ_JAQEIZ010000019.1	OLJKOC_03975	902	1075	MSTKDFNLDLVSVSKKDSGASPRITSISLCTPGCKTGALMGCNMKTATCNCSIHVSK	OLJKOC_03975 Lantibiotic nisin-Z	GCA_027679985.1	d__Bacteria	p__Bacillota	c__Bacilli	o__Lactobacillales	f__Streptococcaceae	g__Lactococcus	s__Lactococcus lactis
NZ_JAQDBS010000029.1	AFPDGL_04990	678	857	MSVNDFKLDLVKVSKESTNSNYSVKITSYSLCTPGCKTGALMGCTMKTASCGCHVHISK	AFPDGL_04990 Lantibiotic	GCA_027681385.1	d__Bacteria	p__Bacillota	c__Bacilli	o__Lactobacillales	f__Lactobacillaceae	g__Ligilactobacillus	s__Ligilactobacillus salivarius
NZ_JAQCUJ010000015.1	EMGGBH_02855	27403	27570	MNNEDFNLDLVTISKENNSGASPRVTSKSLCTPGCKTGILMTCAIKTATCGCHFG	EMGGBH_02855 Lantibiotic	GCA_027685465.1	d__Bacteria	p__Bacillota	c__Bacilli	o__Lactobacillales	f__Streptococcaceae	g__Streptococcus	s__Streptococcus pasteurianus
NZ_JAQCTV010000029.1	LGEPFH_05855	14043	14222	MSVNDFKLDLVKVSKESTNSNYSVKITSYSLCTPGCKTGALMGCTMKTASCGCHVHISK	LGEPFH_05855 Lantibiotic	GCA_027685795.1	d__Bacteria	p__Bacillota	c__Bacilli	o__Lactobacillales	f__Lactobacillaceae	g__Ligilactobacillus	s__Ligilactobacillus salivarius
NZ_JAQCTP010000014.1	DHNLAK_02605	50994	51173	MSVNDFKLDLVKVSKESTNSNYSVKITSYSLCTPGCKTGALMGCTMKTASCGCHVHISK	DHNLAK_02605 Lantibiotic	GCA_027685885.1	d__Bacteria	p__Bacillota	c__Bacilli	o__Lactobacillales	f__Lactobacillaceae	g__Ligilactobacillus	s__Ligilactobacillus salivarius
NZ_JAQCTM010000026.1	NCIFOK_05410	14068	14247	MSVNDFKLDLVKVSKESTNSNYSVKITSYSLCTPGCKTGALMGCTMKTASCGCHVHISK	NCIFOK_05410 Lantibiotic	GCA_027685965.1	d__Bacteria	p__Bacillota	c__Bacilli	o__Lactobacillales	f__Lactobacillaceae	g__Ligilactobacillus	s__Ligilactobacillus salivarius
NZ_JAQCTK010000032.1	FLJDAI_06000	13974	14153	MSVNDFKLDLVKVSKESTNSNYSVKITSYSLCTPGCKTGALMGCTMKTASCGCHVHISK	FLJDAI_06000 Lantibiotic	GCA_027686005.1	d__Bacteria	p__Bacillota	c__Bacilli	o__Lactobacillales	f__Lactobacillaceae	g__Ligilactobacillus	s__Ligilactobacillus salivarius
NZ_JAQFAH010000021.1	LFNIKE_08855	14065	14244	MSVNDFKLDLVKVSKESTNSNYSVKITSYSLCTPGCKTGALMGCTMKTASCGCHVHISK	LFNIKE_08855 Lantibiotic	GCA_027691665.1	d__Bacteria	p__Bacillota	c__Bacilli	o__Lactobacillales	f__Lactobacillaceae	g__Ligilactobacillus	s__Ligilactobacillus salivarius
NZ_JAQEZH010000032.1	JCFFHO_06545	13933	14112	MSVNDFKLDLVKVSKESTNSNYSVKITSYSLCTPGCKTGALMGCTMKTASCGCHVHISK	JCFFHO_06545 Lantibiotic	GCA_027692205.1	d__Bacteria	p__Bacillota	c__Bacilli	o__Lactobacillales	f__Lactobacillaceae	g__Ligilactobacillus	s__Ligilactobacillus salivarius
NZ_JAQEUO010000003.1	ICMBFK_06620	73177	73356	MSVNDFKLDLVKVSKESTNSNYSVKITSYSLCTPGCKTGALMGCTMKTASCGCHVHISK	ICMBFK_06620 Lantibiotic	GCA_027695365.1	d__Bacteria	p__Bacillota	c__Bacilli	o__Lactobacillales	f__Lactobacillaceae	g__Ligilactobacillus	s__Ligilactobacillus sp945923665
NZ_JAQEUF010000008.1	PKAMPG_08885	54826	55005	MSVNDFKLDLVKVSKESTNSNYSVKITSYSLCTPGCKTGALMGCTMKTASCGCHVHISK	PKAMPG_08885 Lantibiotic	GCA_027695745.1	d__Bacteria	p__Bacillota	c__Bacilli	o__Lactobacillales	f__Lactobacillaceae	g__Ligilactobacillus	s__Ligilactobacillus sp945923665
NZ_JAPHHZ010000025.1	OIHINH_09565	13398	13565	MNNEDFNLDLVTISKENNSGASPRVTSKSLCTPGCKTGILMTCAIKTATCGCHFG	OIHINH_09565 Lantibiotic	GCA_027861635.1	d__Bacteria	p__Bacillota	c__Bacilli	o__Lactobacillales	f__Streptococcaceae	g__Streptococcus	s__Streptococcus agalactiae
NZ_JAPHHQ010000024.1	KIJMDD_09310	13398	13565	MNNEDFNLDLVTISKENNSGASPRVTSKSLCTPGCKTGILMTCAIKTATCGCHFG	KIJMDD_09310 Lantibiotic	GCA_027861755.1	d__Bacteria	p__Bacillota	c__Bacilli	o__Lactobacillales	f__Streptococcaceae	g__Streptococcus	s__Streptococcus agalactiae
NZ_JAPHHO010000003.1	GHINDE_01315	15953	16120	MNNEDFNLDLVTISKENNSGASPRVTSKSLCTPGCKTGILMTCAIKTATCGCHFG	GHINDE_01315 Lantibiotic	GCA_027861765.1	d__Bacteria	p__Bacillota	c__Bacilli	o__Lactobacillales	f__Streptococcaceae	g__Streptococcus	s__Streptococcus agalactiae
NZ_JAPHHL010000005.1	BOMNDC_03735	81226	81393	MNNEDFNLDLVTISKENNSGASPRVTSKSLCTPGCKTGILMTCAIKTATCGCHFG	BOMNDC_03735 Lantibiotic	GCA_027861865.1	d__Bacteria	p__Bacillota	c__Bacilli	o__Lactobacillales	f__Streptococcaceae	g__Streptococcus	s__Streptococcus agalactiae
NZ_JAPHFX010000002.1	ANGCBI_00865	19811	19978	MNNEDFNLDLVTISKENNSGASPRVTSKSLCTPGCKTGILMTCAIKTATCGCHFG	ANGCBI_00865 Lantibiotic	GCA_027862685.1	d__Bacteria	p__Bacillota	c__Bacilli	o__Lactobacillales	f__Streptococcaceae	g__Streptococcus	s__Streptococcus agalactiae
NZ_JAPHFS010000002.1	CFEHHC_00865	19782	19949	MNNEDFNLDLVTISKENNSGASPRVTSKSLCTPGCKTGILMTCAIKTATCGCHFG	CFEHHC_00865 Lantibiotic	GCA_027862775.1	d__Bacteria	p__Bacillota	c__Bacilli	o__Lactobacillales	f__Streptococcaceae	g__Streptococcus	s__Streptococcus agalactiae
NZ_JAPHFL010000001.1	NECPGH_00050	13398	13565	MNNEDFNLDLVTISKENNSGASPRVTSKSLCTPGCKTGILMTCAIKTATCGCHFG	NECPGH_00050 Lantibiotic	GCA_027862885.1	d__Bacteria	p__Bacillota	c__Bacilli	o__Lactobacillales	f__Streptococcaceae	g__Streptococcus	s__Streptococcus agalactiae
NZ_JAPHFK010000021.1	GFCAAF_09130	22618	22785	MNNEDFNLDLVTISKENNSGASPRVTSKSLCTPGCKTGILMTCAIKTATCGCHFG	GFCAAF_09130 Lantibiotic	GCA_027862895.1	d__Bacteria	p__Bacillota	c__Bacilli	o__Lactobacillales	f__Streptococcaceae	g__Streptococcus	s__Streptococcus agalactiae
NZ_JAPHFA010000027.1	GCPDJK_09985	21037	21204	MNNEDFNLDLVTISKENNSGASPRVTSKSLCTPGCKTGILMTCAIKTATCGCHFG	GCPDJK_09985 Lantibiotic	GCA_027863105.1	d__Bacteria	p__Bacillota	c__Bacilli	o__Lactobacillales	f__Streptococcaceae	g__Streptococcus	s__Streptococcus agalactiae
NZ_JAPHEZ010000002.1	LEIIOH_00575	16216	16383	MNNEDFNLDLVTISKENNSGASPRVTSKSLCTPGCKTGILMTCAIKTATCGCHFG	LEIIOH_00575 Lantibiotic	GCA_027863155.1	d__Bacteria	p__Bacillota	c__Bacilli	o__Lactobacillales	f__Streptococcaceae	g__Streptococcus	s__Streptococcus agalactiae
NZ_JAQMJI010000027.1	AOJFFK_05690	17882	18055	MSTNDFNLDLVSVSKSNAGASTRITSYSLCTPGCKTGVLMACHLKTATCNCSIIVSK	AOJFFK_05690 gallidermin/nisin family lantibiotic	GCA_028325685.1	d__Bacteria	p__Bacillota	c__Bacilli	o__Lactobacillales	f__Streptococcaceae	g__Streptococcus	s__Streptococcus salivarius_D
NZ_JAQMJI010000027.1	AOJFFK_05695	18411	18584	MSTNDFNLDLVSVSKSNAGASTRITSYSLCTPGCKTGVLMACHLKTATCNCGFIISK	AOJFFK_05695 gallidermin/nisin family lantibiotic	GCA_028325685.1	d__Bacteria	p__Bacillota	c__Bacilli	o__Lactobacillales	f__Streptococcaceae	g__Streptococcus	s__Streptococcus salivarius_D
NZ_CP116604.1	DIHMOF_05005	995174	995338	MQNNDFNLDLVSTSKEKKQGASPRITSISLCTAGCITGRIMGCHKTPTVSCNCH	DIHMOF_05005 Lantibiotic	GCA_028335765.1	d__Bacteria	p__Bacillota	c__Bacilli	o__Lactobacillales	f__Streptococcaceae	g__Streptococcus	s__Streptococcus suis_P
NZ_JAQOXM010000001.1	PAPHBH_03920	773677	773847	MSKFDDFDLDVVKVSKQDSKITPQWKSESLCTPGCVTGVLQTCFLQTITCNCKISK	PAPHBH_03920 Lantibiotic	GCA_028462485.1	d__Bacteria	p__Bacillota	c__Bacilli	o__Bacillales	f__Bacillaceae	g__Bacillus	s__Bacillus subtilis
NZ_CP126313.1	HFDJMB_06905	1505298	1505468	MAKFNDFDLDLVQTPKQSNQIEPQWKSQSFCTPGCVTGVLQTCFIQTATCNCHISK	HFDJMB_06905 Lantibiotic	GCA_028594455.2	d__Bacteria	p__Bacillota	c__Bacilli	o__Paenibacillales	f__Paenibacillaceae	g__Paenibacillus_J	s__Paenibacillus_J nuruki
NZ_CP117416.1	EILJIO_01240	285149	285319	MAKFNDFDLDLVQTPKPSTQIEPQWKSQSFCTPGCVTGVLQTCFIQTATCNCHISK	EILJIO_01240 Lantibiotic	GCA_028606985.1	d__Bacteria	p__Bacillota	c__Bacilli	o__Paenibacillales	f__Paenibacillaceae	g__Paenibacillus_J	s__Paenibacillus_J kyungheensis
NZ_CP118021.1	HKIAPJ_13680	2766229	2766399	MSKFDDFDLDVVKVSKQDSKITPQWKSESLCTPGCVTGALQTCFLQTLTCNCKISK	HKIAPJ_13680 Lantibiotic subtilin	GCA_028743795.1	d__Bacteria	p__Bacillota	c__Bacilli	o__Bacillales	f__Bacillaceae	g__Bacillus	s__Bacillus spizizenii
NZ_JANHME010000009.1	LGKIDB_00020	4986	5156	MSNEDFNLDLVSVSKNSNSGASPRITSKSLCTPGCKTGALMTCPIKTATCGCHFGN	LGKIDB_00020 gallidermin/nisin family lantibiotic	GCA_028823545.1	d__Bacteria	p__Bacillota	c__Bacilli	o__Lactobacillales	f__Streptococcaceae	g__Streptococcus	s__Streptococcus equinus
NZ_JANHMF010000008.1	EEEBFG_00830	168520	168690	MSNEDFNLDLVSVSKNSNSGASPRITSKSLCTPGCKTGALMTCPIKTATCGCHFGN	EEEBFG_00830 gallidermin/nisin family lantibiotic	GCA_028823555.1	d__Bacteria	p__Bacillota	c__Bacilli	o__Lactobacillales	f__Streptococcaceae	g__Streptococcus	s__Streptococcus equinus
NZ_JARBJN010000002.1	JAOPCB_05735	150066	150245	MSVNDFKLDLVKVSKESTNSNYSVKITSYSLCTPGCKTGALMGCTMKTASCGCHVHISK	JAOPCB_05735 Lantibiotic	GCA_028864405.1	d__Bacteria	p__Bacillota	c__Bacilli	o__Lactobacillales	f__Lactobacillaceae	g__Ligilactobacillus	s__Ligilactobacillus salivarius
NZ_JARBJM010000002.1	GPELNM_05915	114300	114479	MSVNDFKLDLVKVSKESTNSNYSVKITSYSLCTPGCKTGALMGCTMKTASCGCHVHISK	GPELNM_05915 Lantibiotic	GCA_028864415.1	d__Bacteria	p__Bacillota	c__Bacilli	o__Lactobacillales	f__Lactobacillaceae	g__Ligilactobacillus	s__Ligilactobacillus salivarius
NZ_JAQXTV010000072.1	DDGEGH_04585	10235	10402	MSNFNDFDLDVAKKTRVRGEEPQWKSKSLCTPGCVTGVLQTCSLRTATCGCHISK	DDGEGH_04585 hypothetical protein	GCA_029219665.1	d__Bacteria	p__Bacillota_A	c__Clostridia	o__Clostridiales	f__Clostridiaceae	g__Inconstantimicrobium	s__Inconstantimicrobium porci
NZ_CP120577.1	DPHNLA_17225	3315291	3315461	MSKFDDFDLDVVKVSKQDSKITPQWKSESLCTPGCVTGVLQTCFLQTITCNCKISK	DPHNLA_17225 Lantibiotic	GCA_029536775.1	d__Bacteria	p__Bacillota	c__Bacilli	o__Bacillales	f__Bacillaceae	g__Bacillus	s__Bacillus subtilis
CP120581.1	GCIDEE_09015	1668592	1668762	MSKFDDFDLDVVKVSKQDSKITPQWKSESLCTPGCVTGVLQTCFLQTITCNCKISK	GCIDEE_09015 Lantibiotic	GCA_029536795.1	d__Bacteria	p__Bacillota	c__Bacilli	o__Bacillales	f__Bacillaceae	g__Bacillus	s__Bacillus subtilis
CP120587.1	DHFPOE_20660	3560876	3561046	MSKFDDFDLDVVKVSKQDSKITPQWKSESLCTPGCVTGVLQTCFLQTITCNCKISK	DHFPOE_20660 Lantibiotic	GCA_029536835.1	d__Bacteria	p__Bacillota	c__Bacilli	o__Bacillales	f__Bacillaceae	g__Bacillus	s__Bacillus subtilis
NZ_CP120600.1	FCNCMG_18605	3479920	3480090	MSKFDDFDLDVVKVSKQDSKITPQWKSESLCTPGCVTGVLQTCFLQTITCNCKISK	FCNCMG_18605 Lantibiotic	GCA_029536935.1	d__Bacteria	p__Bacillota	c__Bacilli	o__Bacillales	f__Bacillaceae	g__Bacillus	s__Bacillus subtilis
CP120603.1	CGICLO_18695	3433469	3433639	MSKFDDFDLDVVKVSKQDSKITPQWKSESLCTPGCVTGVLQTCFLQTITCNCKISK	CGICLO_18695 Lantibiotic	GCA_029536975.1	d__Bacteria	p__Bacillota	c__Bacilli	o__Bacillales	f__Bacillaceae	g__Bacillus	s__Bacillus subtilis
NZ_CP120621.1	AOOPHA_05455	1049825	1049995	MSKFDDFDLDVVKVSKQDSKITPQWKSESLCTPGCVTGVLQTCFLQTITCNCKISK	AOOPHA_05455 Lantibiotic	GCA_029537135.1	d__Bacteria	p__Bacillota	c__Bacilli	o__Bacillales	f__Bacillaceae	g__Bacillus	s__Bacillus subtilis
NZ_JAOWLL010000001.1	GJFLCD_00790	122612	122785	MSTKDFNLDLVSVSKKDSGASPRITSISLCTPGCKTGALMGCNMKTATCNCSIHVSK	GJFLCD_00790 Lantibiotic nisin-Z	GCA_029664405.1	d__Bacteria	p__Bacillota	c__Bacilli	o__Lactobacillales	f__Streptococcaceae	g__Lactococcus	s__Lactococcus lactis
NZ_JAOWLQ010000005.1	LFBABG_09025	110072	110245	MSTKDFNLDLVSVSKKDSGASPRITSISLCTPGCKTGALMGCNMKTATCNCSIHVSK	LFBABG_09025 Lantibiotic nisin-Z	GCA_029664435.1	d__Bacteria	p__Bacillota	c__Bacilli	o__Lactobacillales	f__Streptococcaceae	g__Lactococcus	s__Lactococcus lactis
NZ_JAOWLS010000004.1	CCDOKP_09035	156044	156217	MSTKDFNLDLVSVSKKDSGASPRITSISLCTPGCKTGALMGCNMKTATCNCSIHVSK	CCDOKP_09035 Lantibiotic nisin-Z	GCA_029664485.1	d__Bacteria	p__Bacillota	c__Bacilli	o__Lactobacillales	f__Streptococcaceae	g__Lactococcus	s__Lactococcus lactis
NZ_JAOWLM010000003.1	BPNNAG_06265	157534	157707	MSTKDFNLDLVSVSKKDSGASPRITSISLCTPGCKTGALMGCNMKTATCNCSIHVSK	BPNNAG_06265 Lantibiotic nisin-Z	GCA_029664495.1	d__Bacteria	p__Bacillota	c__Bacilli	o__Lactobacillales	f__Streptococcaceae	g__Lactococcus	s__Lactococcus lactis
NZ_JAOWLO010000010.1	MJKNOC_00390	91790	91963	MSTKDFNLDLVSVSKKDSGASPRITSISLCTPGCKTGALMGCNMKTATCNCSIHVSK	MJKNOC_00390 Lantibiotic nisin-Z	GCA_029667185.1	d__Bacteria	p__Bacillota	c__Bacilli	o__Lactobacillales	f__Streptococcaceae	g__Lactococcus	s__Lactococcus lactis
NZ_CP116813.1	LNOKBJ_09255	70354	70533	MSVNDFKLDLVKVSKESTNSNYSVKITSYSLCTPGCKTGALMGCTMKTASCGCHVHISK	LNOKBJ_09255 Lantibiotic	GCA_029743055.1	d__Bacteria	p__Bacillota	c__Bacilli	o__Lactobacillales	f__Lactobacillaceae	g__Ligilactobacillus	s__Ligilactobacillus salivarius
CP121702.1	MIMEJN_24255	3191984	3192154	MSKFDDFDLDVVKVSKQDSKITPQWKSESLCTPMCVTGVLQTCFLQTITCNCKISK	MIMEJN_24255 Lantibiotic	GCA_029761975.1	d__Bacteria	p__Bacillota	c__Bacilli	o__Bacillales	f__Bacillaceae	g__Bacillus	s__Bacillus subtilis
CP121708.1	NFAOAC_07395	842471	842641	MSKFDDFDLDVVKVSKQDSKITPQWKSESLCTPGCVTGVLQTCFLQTITCNCKISK	NFAOAC_07395 Lantibiotic	GCA_029762035.1	d__Bacteria	p__Bacillota	c__Bacilli	o__Bacillales	f__Bacillaceae	g__Bacillus	s__Bacillus subtilis
CP121714.1	FKBGPI_16070	1691375	1691545	MSKFDDFDLDVVKVSKQDSKITPQWKSESLCTPGCVTGVLQTCFLQTITCNCKISK	FKBGPI_16070 Lantibiotic	GCA_029762075.1	d__Bacteria	p__Bacillota	c__Bacilli	o__Bacillales	f__Bacillaceae	g__Bacillus	s__Bacillus subtilis
CP121723.1	DKCCCE_20480	2276002	2276172	MSKFDDFDLDVVKVSKQDSKITPQWKSESLCTPGCVTGVLQTCFLQTITCNCKISK	DKCCCE_20480 Lantibiotic	GCA_029762115.1	d__Bacteria	p__Bacillota	c__Bacilli	o__Bacillales	f__Bacillaceae	g__Bacillus	s__Bacillus subtilis
CP121727.1	AEFJKE_11210	1719134	1719304	MSKFDDFDLDVVKVSKQDSKITPQWKSESLCTPGCVTGVLQTCFLQTITCNCKISK	AEFJKE_11210 Lantibiotic	GCA_029762155.1	d__Bacteria	p__Bacillota	c__Bacilli	o__Bacillales	f__Bacillaceae	g__Bacillus	s__Bacillus subtilis
CP121737.1	BNMOBG_25405	3589898	3590068	MSKFDDFDLDVVKVSKQDSKITPQWKSESLCTPGCVTGVLQTCFLQTITCNCKISK	BNMOBG_25405 Lantibiotic	GCA_029762235.1	d__Bacteria	p__Bacillota	c__Bacilli	o__Bacillales	f__Bacillaceae	g__Bacillus	s__Bacillus subtilis
CP121746.1	EJKFFC_09835	1408099	1408269	MSKFDDFDLDVVKVSKQDSKITPQWKSESLCTPGCVTGVLQTCFLQTITCNCKISK	EJKFFC_09835 Lantibiotic	GCA_029762275.1	d__Bacteria	p__Bacillota	c__Bacilli	o__Bacillales	f__Bacillaceae	g__Bacillus	s__Bacillus subtilis
CP121761.1	KAEEIP_35610	4031842	4032012	MSKFDDFDLDVVKVSKQDSKITPQWKSESLCTPGCVTGVLQTCFLQTITCNCKISK	KAEEIP_35610 Lantibiotic	GCA_029762395.1	d__Bacteria	p__Bacillota	c__Bacilli	o__Bacillales	f__Bacillaceae	g__Bacillus	s__Bacillus subtilis
NZ_CP123987.1	JKNJAH_09195	92978	93157	MSVNDFKLDLVKVSKESTNSNYSVKITSYSLCTPGCKTGALMGCTMKTASCGCHVHISK	JKNJAH_09195 Lantibiotic	GCA_029917105.1	d__Bacteria	p__Bacillota	c__Bacilli	o__Lactobacillales	f__Lactobacillaceae	g__Ligilactobacillus	s__Ligilactobacillus sp945923665
NZ_CP124538.1	JBDDCD_11030	2156343	2156516	MSTKDFNLDLVSVSKKDSGASPRITSISLCTPGCKTGALMGCNMKTATCHCSIHVSK	JBDDCD_11030 Lantibiotic nisin-Z	GCA_029953655.1	d__Bacteria	p__Bacillota	c__Bacilli	o__Lactobacillales	f__Streptococcaceae	g__Lactococcus	s__Lactococcus lactis
NZ_JALHRZ010000001.1	DDDCNG_01455	289707	289877	MSKFDDFDLDVVKVSKQDSKITPQWKSESLCTPGCVTGVLQTCFLQTITCNCKISK	DDDCNG_01455 Lantibiotic	GCA_030005595.1	d__Bacteria	p__Bacillota	c__Bacilli	o__Bacillales	f__Bacillaceae	g__Bacillus	s__Bacillus subtilis
NZ_JASDBP010000002.1	FCMIBI_10030	779294	779464	MSKFDDFDLDVVKVSKQDSKITPQWKSESLCTPGCVTGVLQTCFLQTITCNCKISK	FCMIBI_10030 Lantibiotic	GCA_030016255.1	d__Bacteria	p__Bacillota	c__Bacilli	o__Bacillales	f__Bacillaceae	g__Bacillus	s__Bacillus subtilis
NZ_JASFZV010000004.1	GADGMJ_07700	111735	111902	MNNEDFNLDLVTISKENNSGASPRVTSKSLCTPGCKTGILMTCAIKTATCGCHFG	GADGMJ_07700 Lantibiotic	GCA_030053535.1	d__Bacteria	p__Bacillota	c__Bacilli	o__Lactobacillales	f__Streptococcaceae	g__Streptococcus	s__Streptococcus suis
NZ_JAQOUI010000001.1	PFFBBF_03820	768787	768957	MSKFDDFDLDVVKVSKQDSKITPQWKSESLCTPGCVTGVLQTCFLQTITCNCKISK	PFFBBF_03820 Lantibiotic	GCA_030121685.1	d__Bacteria	p__Bacillota	c__Bacilli	o__Bacillales	f__Bacillaceae	g__Bacillus	s__Bacillus subtilis
NZ_JASKYM010000006.1	GIKEHM_11805	76873	76983	MGKTNDFDLDLKVKEGTKKGVQPAITSVILCSLGCN	GIKEHM_11805 hypothetical protein	GCA_030131845.1	d__Bacteria	p__Bacillota_A	c__Clostridia	o__Peptostreptococcales	f__Peptostreptococcaceae	g__Romboutsia_D	s__Romboutsia_D sedimentorum
NZ_JASKYM010000006.1	GIKEHM_11850	88598	88747	MGKTNDFDLDLKVKEGTKNGVKPAITSISLCTAGCITGVIMTCMSNGCK	GIKEHM_11850 hypothetical protein	GCA_030131845.1	d__Bacteria	p__Bacillota_A	c__Clostridia	o__Peptostreptococcales	f__Peptostreptococcaceae	g__Romboutsia_D	s__Romboutsia_D sedimentorum
NZ_JASOND010000029.1	MLIMED_05220	15934	16101	MNNEDFNLDLVTISKENNSGASPRVTSKSLCTPGCKTGILMTCAIKTATCGCHFG	MLIMED_05220 Lantibiotic	GCA_030217095.1	d__Bacteria	p__Bacillota	c__Bacilli	o__Lactobacillales	f__Streptococcaceae	g__Streptococcus	s__Streptococcus agalactiae
NZ_JASPGF010000011.1	ANGKPP_00600	36631	36786	MSDFNLDFADGDSNDTVSPQITSKSLCTPGCITGWLMCNEVTKGCSIHIGR	ANGKPP_00600 gallidermin/nisin family lantibiotic	GCA_030229925.1	d__Bacteria	p__Actinomycetota	c__Actinomycetes	o__Mycobacteriales	f__Mycobacteriaceae	g__Corynebacterium	s__Corynebacterium propinquum
NZ_JASPBX010000029.1	AJHANN_08845	15934	16101	MNNEDFNLDLVTISKENNSGASPRVTSKSLCTPGCKTGILMTCAIKTATCGCHFG	AJHANN_08845 Lantibiotic	GCA_030233755.1	d__Bacteria	p__Bacillota	c__Bacilli	o__Lactobacillales	f__Streptococcaceae	g__Streptococcus	s__Streptococcus agalactiae
NZ_JASGSL010000002.1	GJALPD_02495	83564	83743	MSVNDFKLDLVKVSKESTNSNYSVKITSYSLCTPGCKTGALMGCTMKTASCGCHVHISK	GJALPD_02495 Lantibiotic	GCA_030237775.1	d__Bacteria	p__Bacillota	c__Bacilli	o__Lactobacillales	f__Lactobacillaceae	g__Ligilactobacillus	s__Ligilactobacillus salivarius
NZ_CP047080.1	IHCACA_02990	660795	660953	MADYEFDFAEGDAQGDIEPQITSVVMCTPGCITGVLQGCALRSITCNVNISK	IHCACA_02990 Gallidermin/nisin family lantibiotic	GCA_030408595.1	d__Bacteria	p__Actinomycetota	c__Actinomycetes	o__Mycobacteriales	f__Mycobacteriaceae	g__Corynebacterium	s__Corynebacterium canis
NZ_CP047355.1	AJJPKB_02805	589183	589341	MADYEFDFAEGDATDGIDTQWKSKSLCTPGCITGILQTCAIQSFTCEVHVSR	AJJPKB_02805 gallidermin/nisin family lantibiotic	GCA_030408815.1	d__Bacteria	p__Actinomycetota	c__Actinomycetes	o__Mycobacteriales	f__Mycobacteriaceae	g__Corynebacterium	s__Corynebacterium freiburgense
NZ_JARUWY010000006.1	JHEPKM_19895	158876	159046	MAKFNDFDLDLVQTPKPSTQIEPQWKSQSFCTPGCVTGVLQTCFIQTATCNCHISK	JHEPKM_19895 Lantibiotic	GCA_030433815.1	d__Bacteria	p__Bacillota	c__Bacilli	o__Paenibacillales	f__Paenibacillaceae	g__Paenibacillus_J	s__Paenibacillus_J kyungheensis
NZ_JAKDIG010000002.1	PBKGAK_09055	34303	34449	MADNFDLDTNIDGGNEEAKPAITSVSLCTPGCVTGWLMCNKVTQGCSV	PBKGAK_09055 Lantibiotic nisin-A	GCA_030450615.1	d__Bacteria	p__Actinomycetota	c__Actinomycetes	o__Propionibacteriales	f__Propionibacteriaceae	g__Luteococcus	s__Luteococcus japonicus
NZ_CP129879.1	MAHILF_03190	632581	632754	MSTKDFNLDLVSVSKKDSGASPRITSISLCTPGCKTGALMGCNMKTATCNCSIHVSK	MAHILF_03190 Lantibiotic nisin-Z	GCA_030489665.1	d__Bacteria	p__Bacillota	c__Bacilli	o__Lactobacillales	f__Streptococcaceae	g__Lactococcus	s__Lactococcus lactis
NZ_JAUMKE010000002.1	JNAJPM_12975	419240	419410	MSKFDDFDLDVVKVSKQDSKITPQWKSESLCTPGCVTGVLQTCFLQTITCNCKISK	JNAJPM_12975 Lantibiotic	GCA_030519455.1	d__Bacteria	p__Bacillota	c__Bacilli	o__Bacillales	f__Bacillaceae	g__Bacillus	s__Bacillus subtilis
NZ_CP077617.1	DBADKJ_23545	42146	42280	MAKFDDFDLDIKVSKTSEKDKEHITSWSLCTAGCITGRIMGCNK	DBADKJ_23545 Gallidermin/nisin family lantibiotic	GCA_030585465.1	d__Bacteria	p__Bacillota_A	c__Clostridia	o__Clostridiales	f__Clostridiaceae	g__Clostridium_AD	s__Clostridium_AD estertheticum
NZ_CP077617.1	DBADKJ_23550	42322	42456	MAKFDDFDLDVKVSKTSEKDKEHITSWSLCTAGCITGRIMGCNK	DBADKJ_23550 Gallidermin/nisin family lantibiotic	GCA_030585465.1	d__Bacteria	p__Bacillota_A	c__Clostridia	o__Clostridiales	f__Clostridiaceae	g__Clostridium_AD	s__Clostridium_AD estertheticum
NZ_CP077617.1	DBADKJ_23555	42497	42631	MAKFDDFDLDIKVSKTSEKDKEHITSWSLCTAGCITGRIMGCNK	DBADKJ_23555 Gallidermin/nisin family lantibiotic	GCA_030585465.1	d__Bacteria	p__Bacillota_A	c__Clostridia	o__Clostridiales	f__Clostridiaceae	g__Clostridium_AD	s__Clostridium_AD estertheticum
NZ_CP077617.1	DBADKJ_23560	42673	42807	MAKFDDFDLDVKVSKTSEKDKEHITSWSLCTAGCITGRIMGCNK	DBADKJ_23560 Gallidermin/nisin family lantibiotic	GCA_030585465.1	d__Bacteria	p__Bacillota_A	c__Clostridia	o__Clostridiales	f__Clostridiaceae	g__Clostridium_AD	s__Clostridium_AD estertheticum
NZ_CP077617.1	DBADKJ_23565	42848	42982	MAKFDDFDLDIKVSKTSEKDKEHITSWSLCTAGCITGRIMGCNK	DBADKJ_23565 Gallidermin/nisin family lantibiotic	GCA_030585465.1	d__Bacteria	p__Bacillota_A	c__Clostridia	o__Clostridiales	f__Clostridiaceae	g__Clostridium_AD	s__Clostridium_AD estertheticum
NZ_CP077617.1	DBADKJ_23570	43023	43157	MAKFDDFDLDIKVSKTSEKDKEHITSWSLCTAGCITGRIMGCNK	DBADKJ_23570 Gallidermin/nisin family lantibiotic	GCA_030585465.1	d__Bacteria	p__Bacillota_A	c__Clostridia	o__Clostridiales	f__Clostridiaceae	g__Clostridium_AD	s__Clostridium_AD estertheticum
NZ_CP077620.1	GMMOFC_23725	55770	55904	MAKFDDFDLDVKVSKTSEKDKEHITSWSLCTAGCITGRIMGCNK	GMMOFC_23725 Gallidermin/nisin family lantibiotic	GCA_030585485.1	d__Bacteria	p__Bacillota_A	c__Clostridia	o__Clostridiales	f__Clostridiaceae	g__Clostridium_AD	s__Clostridium_AD estertheticum
NZ_CP077620.1	GMMOFC_23730	55963	56097	MAKFDDFDLDVKVSKTSEKDKEHITSWSLCTAGCITGRIMGCNK	GMMOFC_23730 Gallidermin/nisin family lantibiotic	GCA_030585485.1	d__Bacteria	p__Bacillota_A	c__Clostridia	o__Clostridiales	f__Clostridiaceae	g__Clostridium_AD	s__Clostridium_AD estertheticum
NZ_CP077620.1	GMMOFC_23735	56156	56290	MAKFDDFDLDVKVSKTSEKDKEHITSWSLCTAGCITGRIMGCNK	GMMOFC_23735 Gallidermin/nisin family lantibiotic	GCA_030585485.1	d__Bacteria	p__Bacillota_A	c__Clostridia	o__Clostridiales	f__Clostridiaceae	g__Clostridium_AD	s__Clostridium_AD estertheticum
NZ_CP077620.1	GMMOFC_23740	56349	56483	MAKFDDFDLDIKVSKTSEKDKEHITSWSLCTAGCITGRIMGCNK	GMMOFC_23740 Gallidermin/nisin family lantibiotic	GCA_030585485.1	d__Bacteria	p__Bacillota_A	c__Clostridia	o__Clostridiales	f__Clostridiaceae	g__Clostridium_AD	s__Clostridium_AD estertheticum
NZ_CP077620.1	GMMOFC_23745	56542	56676	MAKFDDFDLDVKVSKTSEKDKEHITSWSLCTAGCITGRIMGCNK	GMMOFC_23745 Gallidermin/nisin family lantibiotic	GCA_030585485.1	d__Bacteria	p__Bacillota_A	c__Clostridia	o__Clostridiales	f__Clostridiaceae	g__Clostridium_AD	s__Clostridium_AD estertheticum
NZ_CP077620.1	GMMOFC_23750	56735	56869	MAKFDDFDLDIKVSKTSEKDKEHITSWSLCTAGCITGRIMGCNK	GMMOFC_23750 Gallidermin/nisin family lantibiotic	GCA_030585485.1	d__Bacteria	p__Bacillota_A	c__Clostridia	o__Clostridiales	f__Clostridiaceae	g__Clostridium_AD	s__Clostridium_AD estertheticum
NZ_CP077630.1	HJECHH_23830	61135	61269	MAKFDDFDLDIKVSKTSEKDKEHITSWSLCTAGCITGRIMGCNK	HJECHH_23830 Gallidermin/nisin family lantibiotic	GCA_030585545.1	d__Bacteria	p__Bacillota_A	c__Clostridia	o__Clostridiales	f__Clostridiaceae	g__Clostridium_AD	s__Clostridium_AD estertheticum
NZ_CP077630.1	HJECHH_23835	61328	61462	MAKFDDFDLDVKVSKTSEKDKEHITSWSLCTAGCITGRIMGCNK	HJECHH_23835 Gallidermin/nisin family lantibiotic	GCA_030585545.1	d__Bacteria	p__Bacillota_A	c__Clostridia	o__Clostridiales	f__Clostridiaceae	g__Clostridium_AD	s__Clostridium_AD estertheticum
NZ_CP077630.1	HJECHH_23840	61521	61655	MAKFDDFDLDIKVSKTSEKDKEHITSWSLCTAGCITGRIMGCNK	HJECHH_23840 Gallidermin/nisin family lantibiotic	GCA_030585545.1	d__Bacteria	p__Bacillota_A	c__Clostridia	o__Clostridiales	f__Clostridiaceae	g__Clostridium_AD	s__Clostridium_AD estertheticum
NZ_CP077630.1	HJECHH_23845	61714	61848	MAKFDDFDLDVKVSKTSEKDKEHITSWSLCTAGCITGRIMGCNK	HJECHH_23845 Gallidermin/nisin family lantibiotic	GCA_030585545.1	d__Bacteria	p__Bacillota_A	c__Clostridia	o__Clostridiales	f__Clostridiaceae	g__Clostridium_AD	s__Clostridium_AD estertheticum
NZ_CP077630.1	HJECHH_23850	61907	62041	MAKFDDFDLDVKVSKTSEKDKEHITSWSLCTAGCITGRIMGCNK	HJECHH_23850 Gallidermin/nisin family lantibiotic	GCA_030585545.1	d__Bacteria	p__Bacillota_A	c__Clostridia	o__Clostridiales	f__Clostridiaceae	g__Clostridium_AD	s__Clostridium_AD estertheticum
NZ_CP077630.1	HJECHH_23855	62117	62227	LDVKVSKTSEKDKEHITSWSLCTAGCITGRIMGCNK	HJECHH_23855 Gallidermin/nisin family lantibiotic	GCA_030585545.1	d__Bacteria	p__Bacillota_A	c__Clostridia	o__Clostridiales	f__Clostridiaceae	g__Clostridium_AD	s__Clostridium_AD estertheticum
NZ_CP133076.1	JEHELD_14865	2857627	2857797	MAKLDDFDLDIVVKKQDNIVQPNITSKSLCTPGCITGILMCLTQNSCVSCNSCIRC	JEHELD_14865 Lantibiotic	GCA_030908585.1	d__Bacteria	p__Bacillota	c__Bacilli	o__Bacillales	f__Anoxybacillaceae	g__Geobacillus	s__Geobacillus proteiniphilus
NZ_CP133076.1	JEHELD_14920	2866753	2866923	MAKLDDFDLDIVVKKQDNIVQPNITSKSLCTPGCITGILMCLTQNSCVSCNSCIRC	JEHELD_14920 Lantibiotic	GCA_030908585.1	d__Bacteria	p__Bacillota	c__Bacilli	o__Bacillales	f__Anoxybacillaceae	g__Geobacillus	s__Geobacillus proteiniphilus
NZ_JAVFVM010000002.1	ICJNAB_05280	272296	272466	MSKFDDFDLDVVKVSKQDSKITPQWKSESLCTPGCVTGVLQTCFLQTITCNCKISK	ICJNAB_05280 Lantibiotic	GCA_030909955.1	d__Bacteria	p__Bacillota	c__Bacilli	o__Bacillales	f__Bacillaceae	g__Bacillus	s__Bacillus subtilis
NZ_CP133476.1	NADNMF_01830	333015	333188	MSTKDFNLDLVEVSKSNTGASARITSYSLCTPGCITGVLMGCHIQSIGCNVHVHVSK	NADNMF_01830 Lantibiotic	GCA_031192325.1	d__Bacteria	p__Bacillota	c__Bacilli	o__Lactobacillales	f__Streptococcaceae	g__Streptococcus	s__Streptococcus salivarius
NZ_CP133476.1	NADNMF_01835	333385	333558	MSTKDFNLDLVEVSKSNTGASARITSYSLCTPGCITGVLMGCHIQSIGCNVHVHVSK	NADNMF_01835 Lantibiotic	GCA_031192325.1	d__Bacteria	p__Bacillota	c__Bacilli	o__Lactobacillales	f__Streptococcaceae	g__Streptococcus	s__Streptococcus salivarius
NZ_CP133476.1	NADNMF_01840	333755	333928	MSTKDFNLDLVEVSKSNTGASARITSYSLCTPGCITGVLMGCHIQSIGCNVHVHVSK	NADNMF_01840 Lantibiotic	GCA_031192325.1	d__Bacteria	p__Bacillota	c__Bacilli	o__Lactobacillales	f__Streptococcaceae	g__Streptococcus	s__Streptococcus salivarius
NZ_CP133476.1	NADNMF_01845	334171	334332	MATKDFNLDLVEVSKSNNGASTRITSHSFCSQACKTYKILGCNLLTHGCRFPR	NADNMF_01845 Lantibiotic	GCA_031192325.1	d__Bacteria	p__Bacillota	c__Bacilli	o__Lactobacillales	f__Streptococcaceae	g__Streptococcus	s__Streptococcus salivarius
NZ_VKQE01000017.1	NNENAN_06265	252237	252407	MSKFDDFDLDVVKVSKQDSKITPQWKSESLCTPGCVTGALQTCFLQTLTCNCKISK	NNENAN_06265 Lantibiotic subtilin	GCA_031316495.1	d__Bacteria	p__Bacillota	c__Bacilli	o__Bacillales	f__Bacillaceae	g__Bacillus	s__Bacillus spizizenii
NZ_JAVDQH010000010.1	INFHFF_13635	93828	94001	MAKFDDFDLDLVKNPQQSSLQVEPQWKSKSFCTPGCVTGVLQTCFIQTATCNCHISK	INFHFF_13635 gallidermin/nisin family lantibiotic	GCA_031454175.1	d__Bacteria	p__Bacillota	c__Bacilli	o__Paenibacillales	f__Paenibacillaceae	g__Paenibacillus_J	s__Paenibacillus_J hunanensis
NZ_JAULTH010000002.1	ALNFEK_03315	150682	150855	MSTKDFNLDLVSVSKKDSGASPRITSISLCTPGCKTGALMGCNMKTATCNCSIHVSK	ALNFEK_03315 Lantibiotic nisin-Z	GCA_032464685.1	d__Bacteria	p__Bacillota	c__Bacilli	o__Lactobacillales	f__Streptococcaceae	g__Lactococcus	s__Lactococcus lactis
NZ_JAULTI010000002.1	CPLMAE_07820	1386181	1386354	MSTKDFNLDLVSVSKKDSGASPRITSISLCTPGCKTGALMGCNMKTATCNCSIHVSK	CPLMAE_07820 Lantibiotic nisin-Z	GCA_032464735.1	d__Bacteria	p__Bacillota	c__Bacilli	o__Lactobacillales	f__Streptococcaceae	g__Lactococcus	s__Lactococcus lactis
NZ_JAULTN010000002.1	DPMHNO_01470	248470	248643	MSTKDFNLDLVSVSKKNSGASPRITSISLCTPGCKTGAVMGCNMKTATCNCSIHVSK	DPMHNO_01470 Lantibiotic nisin-Z	GCA_032586255.1	d__Bacteria	p__Bacillota	c__Bacilli	o__Lactobacillales	f__Streptococcaceae	g__Lactococcus	s__Lactococcus cremoris
NZ_CP104388.1	PKLIGD_05935	1097420	1097593	MSTKDFNLDLVSVSKKDSGASPRITSISLCTPGCKTGALMGCNMKTATCNCSIHVSK	PKLIGD_05935 Lantibiotic nisin-Z	GCA_032878815.1	d__Bacteria	p__Bacillota	c__Bacilli	o__Lactobacillales	f__Streptococcaceae	g__Lactococcus	s__Lactococcus lactis
NZ_CP136799.1	BEDFOA_07630	1507742	1507915	MSTKDFNLDLVSVSKTDAGASPRVTSVFMCTPGCVTGALMGCNLQTATCNCHVHISK	BEDFOA_07630 gallidermin/nisin family lantibiotic	GCA_032937075.1	d__Bacteria	p__Bacillota	c__Bacilli	o__Lactobacillales	f__Streptococcaceae	g__Streptococcus	s__Streptococcus intermedius
NZ_JAWKGS010000003.1	LEPKNB_03600	204045	204212	MNNEDFNLDLVTISKENNSGASPRVTSKSLCTPGCKTGILMTCAIKTATCGCHFG	LEPKNB_03600 Lantibiotic	GCA_033023055.1	d__Bacteria	p__Bacillota	c__Bacilli	o__Lactobacillales	f__Streptococcaceae	g__Streptococcus	s__Streptococcus pasteurianus
NZ_JAWKGT010000003.1	PGJMFF_03600	204045	204212	MNNEDFNLDLVTISKENNSGASPRVTSKSLCTPGCKTGILMTCAIKTATCGCHFG	PGJMFF_03600 Lantibiotic	GCA_033023095.1	d__Bacteria	p__Bacillota	c__Bacilli	o__Lactobacillales	f__Streptococcaceae	g__Streptococcus	s__Streptococcus pasteurianus
NZ_JAWKGW010000003.1	LLENJA_02675	13296	13463	MNNEDFNLDLVTISKENNSGASPRVTSKSLCTPGCKTGILMTCAIKTATCGCHFG	LLENJA_02675 Lantibiotic	GCA_033023115.1	d__Bacteria	p__Bacillota	c__Bacilli	o__Lactobacillales	f__Streptococcaceae	g__Streptococcus	s__Streptococcus pasteurianus
NZ_JAWKGU010000003.1	EOEJKH_02675	13296	13463	MNNEDFNLDLVTISKENNSGASPRVTSKSLCTPGCKTGILMTCAIKTATCGCHFG	EOEJKH_02675 Lantibiotic	GCA_033023195.1	d__Bacteria	p__Bacillota	c__Bacilli	o__Lactobacillales	f__Streptococcaceae	g__Streptococcus	s__Streptococcus pasteurianus
NZ_CZEY01000059.1	MPLIMI_09140	86115	86282	MNNEDFNLDLVTISKENNSGASPRVTSKSLCTPGCKTGILMTCAIKTATCGCHFG	MPLIMI_09140 Lantibiotic	GCA_900007905.1	d__Bacteria	p__Bacillota	c__Bacilli	o__Lactobacillales	f__Streptococcaceae	g__Streptococcus	s__Streptococcus suis
NZ_CZFK01000069.1	PNIGFL_01210	70687	70854	MNNEDFNLDLVTISKENNSGASPRVTSKSLCTPGCKTGILMTCAIKTATCGCHFG	PNIGFL_01210 Lantibiotic	GCA_900009905.1	d__Bacteria	p__Bacillota	c__Bacilli	o__Lactobacillales	f__Streptococcaceae	g__Streptococcus	s__Streptococcus suis
NZ_CZEB01000022.1	DACPMA_08225	84792	84959	MNNEDFNLDLVTISKENNSGASPRVTSKSLCTPGCKTGILMTCAIKTATCGCHFG	DACPMA_08225 Lantibiotic	GCA_900010565.1	d__Bacteria	p__Bacillota	c__Bacilli	o__Lactobacillales	f__Streptococcaceae	g__Streptococcus	s__Streptococcus suis
NZ_FIJC01000008.1	NNEGKA_07015	71567	71734	MNNEDFNLDLVTISKENNSGASPRVTSKSLCTPGCKTGILMTCAIKTATCGCHFG	NNEGKA_07015 Lantibiotic	GCA_900049635.1	d__Bacteria	p__Bacillota	c__Bacilli	o__Lactobacillales	f__Streptococcaceae	g__Streptococcus	s__Streptococcus suis
NZ_FIJX01000005.1	IMPOHI_04280	78607	78774	MNNEDFNLDLVTISKENNSGASPRVTSKSLCTPGCKTGILMTCAIKTATCGCHFG	IMPOHI_04280 Lantibiotic	GCA_900050395.1	d__Bacteria	p__Bacillota	c__Bacilli	o__Lactobacillales	f__Streptococcaceae	g__Streptococcus	s__Streptococcus suis_W
NZ_FIKY01000009.1	JKMBKJ_07020	71567	71734	MNNEDFNLDLVTISKENNSGASPRVTSKSLCTPGCKTGILMTCAIKTATCGCHFG	JKMBKJ_07020 Lantibiotic	GCA_900050415.1	d__Bacteria	p__Bacillota	c__Bacilli	o__Lactobacillales	f__Streptococcaceae	g__Streptococcus	s__Streptococcus suis
NZ_FILW01000009.1	GEJNKA_06860	71580	71747	MNNEDFNLDLVTISKENNSGASPRVTSKSLCTPGCKTGILMTCAIKTATCGCHFG	GEJNKA_06860 Lantibiotic	GCA_900050435.1	d__Bacteria	p__Bacillota	c__Bacilli	o__Lactobacillales	f__Streptococcaceae	g__Streptococcus	s__Streptococcus suis
NZ_FILV01000007.1	HBFFCD_06600	78560	78727	MNNEDFNLDLVTISKENNSGASPRVTSKSLCTPGCKTGILMTCAIKTATCGCHFG	HBFFCD_06600 Lantibiotic	GCA_900050845.1	d__Bacteria	p__Bacillota	c__Bacilli	o__Lactobacillales	f__Streptococcaceae	g__Streptococcus	s__Streptococcus suis
NZ_FIJE01000011.1	KMJCFN_03410	12442	12606	MQNNDFNLDLVSTSKEKKQGASPRITSISLCTAGCITGRIMGCHKTPTVSCNCH	KMJCFN_03410 Lantibiotic	GCA_900051255.1	d__Bacteria	p__Bacillota	c__Bacilli	o__Lactobacillales	f__Streptococcaceae	g__Streptococcus	s__Streptococcus suis
NZ_FIKR01000008.1	HDBKKD_07430	71839	72006	MNNEDFNLDLVTISKENNSGASPRVTSKSLCTPGCKTGILMTCAIKTATCGCHFG	HDBKKD_07430 Lantibiotic	GCA_900051265.1	d__Bacteria	p__Bacillota	c__Bacilli	o__Lactobacillales	f__Streptococcaceae	g__Streptococcus	s__Streptococcus suis
NZ_FILN01000006.1	JHMANC_06280	76134	76301	MNNEDFNLDLVTISKENNSGASPRVTSKSLCTPGCKTGILMTCAIKTATCGCHFG	JHMANC_06280 Lantibiotic	GCA_900051595.1	d__Bacteria	p__Bacillota	c__Bacilli	o__Lactobacillales	f__Streptococcaceae	g__Streptococcus	s__Streptococcus suis
NZ_FIRQ01000009.1	HMPBIO_07660	71874	72041	MNNEDFNLDLVTISKENNSGASPRVTSKSLCTPGCKTGILMTCAIKTATCGCHFG	HMPBIO_07660 Lantibiotic	GCA_900052005.1	d__Bacteria	p__Bacillota	c__Bacilli	o__Lactobacillales	f__Streptococcaceae	g__Streptococcus	s__Streptococcus suis
NZ_FIMZ01000009.1	AJONEF_07790	71873	72040	MNNEDFNLDLVTISKENNSGASPRVTSKSLCTPGCKTGILMTCAIKTATCGCHFG	AJONEF_07790 Lantibiotic	GCA_900053795.1	d__Bacteria	p__Bacillota	c__Bacilli	o__Lactobacillales	f__Streptococcaceae	g__Streptococcus	s__Streptococcus suis
NZ_FIHC01000008.1	CIAHIH_06960	13091	13258	MNNEDFNLDLVTISKENNSGASPRVTSKSLCTPGCKTGILMTCAIKTATCGCHFG	CIAHIH_06960 Lantibiotic	GCA_900054565.1	d__Bacteria	p__Bacillota	c__Bacilli	o__Lactobacillales	f__Streptococcaceae	g__Streptococcus	s__Streptococcus suis
NZ_FIJR01000007.1	OIBOAH_06655	71567	71734	MNNEDFNLDLVTISKENNSGASPRVTSKSLCTPGCKTGILMTCAIKTATCGCHFG	OIBOAH_06655 Lantibiotic	GCA_900054575.1	d__Bacteria	p__Bacillota	c__Bacilli	o__Lactobacillales	f__Streptococcaceae	g__Streptococcus	s__Streptococcus suis
NZ_FILG01000009.1	PNMKBA_07000	71580	71747	MNNEDFNLDLVTISKENNSGASPRVTSKSLCTPGCKTGILMTCAIKTATCGCHFG	PNMKBA_07000 Lantibiotic	GCA_900054835.1	d__Bacteria	p__Bacillota	c__Bacilli	o__Lactobacillales	f__Streptococcaceae	g__Streptococcus	s__Streptococcus suis
NZ_FILZ01000008.1	LMBDDL_06200	75913	76080	MNNEDFNLDLVTISKENNSGASPRVTSKSLCTPGCKTGILMTCAIKTATCGCHFG	LMBDDL_06200 Lantibiotic	GCA_900054845.1	d__Bacteria	p__Bacillota	c__Bacilli	o__Lactobacillales	f__Streptococcaceae	g__Streptococcus	s__Streptococcus suis
NZ_FIIF01000004.1	DDBBJD_03865	85280	85447	MNNEDFNLDLVTISKENNSGASPRVTSKSLCTPGCKTGILMTCAIKTATCGCHFG	DDBBJD_03865 Lantibiotic	GCA_900056525.1	d__Bacteria	p__Bacillota	c__Bacilli	o__Lactobacillales	f__Streptococcaceae	g__Streptococcus	s__Streptococcus suis
NZ_FILI01000009.1	FIIDLN_07620	13088	13255	MNNEDFNLDLVTISKENNSGASPRVTSKSLCTPGCKTGILMTCAIKTATCGCHFG	FIIDLN_07620 Lantibiotic	GCA_900056545.1	d__Bacteria	p__Bacillota	c__Bacilli	o__Lactobacillales	f__Streptococcaceae	g__Streptococcus	s__Streptococcus suis
NZ_FISD01000009.1	LMHCJO_07745	13264	13431	MNNEDFNLDLVTISKENNSGASPRVTSKSLCTPGCKTGILMTCAIKTATCGCHFG	LMHCJO_07745 Lantibiotic	GCA_900056615.1	d__Bacteria	p__Bacillota	c__Bacilli	o__Lactobacillales	f__Streptococcaceae	g__Streptococcus	s__Streptococcus suis
NZ_FIIH01000001.1	NPKAHH_00160	32089	32253	MQNNDFNLDLVSTSKEKKQGASPRITSISLCTAGCITGRIMGCHKTPTVSCNCH	NPKAHH_00160 Lantibiotic	GCA_900058015.1	d__Bacteria	p__Bacillota	c__Bacilli	o__Lactobacillales	f__Streptococcaceae	g__Streptococcus	s__Streptococcus suis
NZ_FIIK01000010.1	DOMMNN_03335	15888	16052	MQNNDFNLDLVSTSKEKKQGASPRITSISLCTAGCITGRIMGCHKTPTVSCNCH	DOMMNN_03335 Lantibiotic	GCA_900058025.1	d__Bacteria	p__Bacillota	c__Bacilli	o__Lactobacillales	f__Streptococcaceae	g__Streptococcus	s__Streptococcus suis
NZ_FIRV01000009.1	PLCFDD_08125	13125	13292	MNNEDFNLDLVTISKENNSGASPRVTSKSLCTPGCKTGILMTCAIKTATCGCHFG	PLCFDD_08125 Lantibiotic	GCA_900058065.1	d__Bacteria	p__Bacillota	c__Bacilli	o__Lactobacillales	f__Streptococcaceae	g__Streptococcus	s__Streptococcus suis
NZ_FIHK01000008.1	HBFFLB_07160	13931	14098	MNNEDFNLDLVTISKENNSGASPRVTSKSLCTPGCKTGILMTCAIKTATCGCHFG	HBFFLB_07160 Lantibiotic	GCA_900058265.1	d__Bacteria	p__Bacillota	c__Bacilli	o__Lactobacillales	f__Streptococcaceae	g__Streptococcus	s__Streptococcus suis
NZ_FINC01000008.1	EFGOAL_07610	13119	13286	MNNEDFNLDLVTISKENNSGASPRVTSKSLCTPGCKTGILMTCAIKTATCGCHFG	EFGOAL_07610 Lantibiotic	GCA_900058275.1	d__Bacteria	p__Bacillota	c__Bacilli	o__Lactobacillales	f__Streptococcaceae	g__Streptococcus	s__Streptococcus suis
NZ_FITE01000009.1	DGPGGK_07600	71874	72041	MNNEDFNLDLVTISKENNSGASPRVTSKSLCTPGCKTGILMTCAIKTATCGCHFG	DGPGGK_07600 Lantibiotic	GCA_900058315.1	d__Bacteria	p__Bacillota	c__Bacilli	o__Lactobacillales	f__Streptococcaceae	g__Streptococcus	s__Streptococcus suis
NZ_FIPG01000009.1	BIIOIM_07290	13120	13287	MNNEDFNLDLVTISKENNSGASPRVTSKSLCTPGCKTGILMTCAIKTATCGCHFG	BIIOIM_07290 Lantibiotic	GCA_900058505.1	d__Bacteria	p__Bacillota	c__Bacilli	o__Lactobacillales	f__Streptococcaceae	g__Streptococcus	s__Streptococcus suis
NZ_FIFH01000002.1	OMPPJN_00905	77025	77189	MQNNDFNLDLVSTSKEKKQGASPRITSISLCTAGCITGRIMGCHKTPTVSCNCH	OMPPJN_00905 Lantibiotic	GCA_900058685.1	d__Bacteria	p__Bacillota	c__Bacilli	o__Lactobacillales	f__Streptococcaceae	g__Streptococcus	s__Streptococcus suis
NZ_FIHF01000004.1	AAAHGM_01990	77056	77220	MQNNDFNLDLVSTSKEKKQGASPRITSISLCTAGCITGRIMGCHKTPTVSCNCH	AAAHGM_01990 Lantibiotic	GCA_900059085.1	d__Bacteria	p__Bacillota	c__Bacilli	o__Lactobacillales	f__Streptococcaceae	g__Streptococcus	s__Streptococcus suis
NZ_FIIT01000008.1	KAOPGL_06405	71567	71734	MNNEDFNLDLVTISKENNSGASPRVTSKSLCTPGCKTGILMTCAIKTATCGCHFG	KAOPGL_06405 Lantibiotic	GCA_900059115.1	d__Bacteria	p__Bacillota	c__Bacilli	o__Lactobacillales	f__Streptococcaceae	g__Streptococcus	s__Streptococcus suis
NZ_FIFP01000001.1	BAOEHD_00160	36774	36938	MQNNDFNLDLVSTSKEKKQGASPRITSISLCTAGCITGRIMGCHKTPTVSCNCH	BAOEHD_00160 Lantibiotic	GCA_900059415.1	d__Bacteria	p__Bacillota	c__Bacilli	o__Lactobacillales	f__Streptococcaceae	g__Streptococcus	s__Streptococcus suis
NZ_FIFQ01000003.1	ADHNEM_02615	43763	43930	MNNEDFNLDLVTISKENNSGASPRVTSKSLCTPGCKTGILMTCAIKTATCGCHFG	ADHNEM_02615 Lantibiotic	GCA_900059425.1	d__Bacteria	p__Bacillota	c__Bacilli	o__Lactobacillales	f__Streptococcaceae	g__Streptococcus	s__Streptococcus suis
NZ_FIMQ01000006.1	FENIEA_06225	81508	81675	MNNEDFNLDLVTISKENNSGASPRVTSKSLCTPGCKTGILMTCAIKTATCGCHFG	FENIEA_06225 Lantibiotic	GCA_900059465.1	d__Bacteria	p__Bacillota	c__Bacilli	o__Lactobacillales	f__Streptococcaceae	g__Streptococcus	s__Streptococcus suis
NZ_FINI01000008.1	BGBHJF_07120	71683	71850	MNNEDFNLDLVTISKENNSGASPRVTSKSLCTPGCKTGILMTCAIKTATCGCHFG	BGBHJF_07120 Lantibiotic	GCA_900059495.1	d__Bacteria	p__Bacillota	c__Bacilli	o__Lactobacillales	f__Streptococcaceae	g__Streptococcus	s__Streptococcus suis
NZ_FIKG01000008.1	KPGKKI_07210	75922	76089	MNNEDFNLDLVTISKENNSGASPRVTSKSLCTPGCKTGILMTCAIKTATCGCHFG	KPGKKI_07210 Lantibiotic	GCA_900059775.1	d__Bacteria	p__Bacillota	c__Bacilli	o__Lactobacillales	f__Streptococcaceae	g__Streptococcus	s__Streptococcus suis
NZ_FIHO01000009.1	ALIKOP_07095	71815	71982	MNNEDFNLDLVTISKENNSGASPRVTSKSLCTPGCKTGILMTCAIKTATCGCHFG	ALIKOP_07095 Lantibiotic	GCA_900059895.1	d__Bacteria	p__Bacillota	c__Bacilli	o__Lactobacillales	f__Streptococcaceae	g__Streptococcus	s__Streptococcus suis
NZ_FIGD01000009.1	OCJCGJ_07140	71827	71994	MNNEDFNLDLVTISKENNSGASPRVTSKSLCTPGCKTGILMTCAIKTATCGCHFG	OCJCGJ_07140 Lantibiotic	GCA_900060325.1	d__Bacteria	p__Bacillota	c__Bacilli	o__Lactobacillales	f__Streptococcaceae	g__Streptococcus	s__Streptococcus suis
NZ_FIHS01000024.1	BFNOMC_08570	3141	3305	MNNEDFNLDLVTISKENNSGASPRVTSISLCTPGCKTGILMTCAIKTATCGCHF	BFNOMC_08570 Lantibiotic nisin-U	GCA_900060645.1	d__Bacteria	p__Bacillota	c__Bacilli	o__Lactobacillales	f__Streptococcaceae	g__Streptococcus	s__Streptococcus suis_P
NZ_FIPO01000007.1	FANCCK_06945	13118	13285	MNNEDFNLDLVTISKENNSGASPRVTSKSLCTPGCKTGILMTCAIKTATCGCHFG	FANCCK_06945 Lantibiotic	GCA_900060665.1	d__Bacteria	p__Bacillota	c__Bacilli	o__Lactobacillales	f__Streptococcaceae	g__Streptococcus	s__Streptococcus suis
NZ_FIII01000009.1	CINAFN_03110	15889	16053	MQNNDFNLDLVSTSKEKKQGASPRITSISLCTAGCITGRIMGCHKTPTVSCNCH	CINAFN_03110 Lantibiotic	GCA_900060955.1	d__Bacteria	p__Bacillota	c__Bacilli	o__Lactobacillales	f__Streptococcaceae	g__Streptococcus	s__Streptococcus suis
NZ_FILM01000006.1	NOJECG_05460	71832	71999	MNNEDFNLDLVTISKENNSGASPRVTSKSLCTPGCKTGILMTCAIKTATCGCHFG	NOJECG_05460 Lantibiotic	GCA_900061365.1	d__Bacteria	p__Bacillota	c__Bacilli	o__Lactobacillales	f__Streptococcaceae	g__Streptococcus	s__Streptococcus suis
NZ_FILT01000008.1	OPKOKC_06795	13088	13255	MNNEDFNLDLVTISKENNSGASPRVTSKSLCTPGCKTGILMTCAIKTATCGCHFG	OPKOKC_06795 Lantibiotic	GCA_900061385.1	d__Bacteria	p__Bacillota	c__Bacilli	o__Lactobacillales	f__Streptococcaceae	g__Streptococcus	s__Streptococcus suis
NZ_FIFU01000007.1	AFCHDP_06645	83981	84148	MNNEDFNLDLVTISKENNSGASPRVTSKSLCTPGCKTGILMTCAIKTATCGCHFG	AFCHDP_06645 Lantibiotic	GCA_900062255.1	d__Bacteria	p__Bacillota	c__Bacilli	o__Lactobacillales	f__Streptococcaceae	g__Streptococcus	s__Streptococcus suis
NZ_FIIN01000005.1	KFPFKI_04680	55262	55429	MNNEDFNLDLVTISKENNSGASPRVTSKSLCTPGCKTGILMTCAIKTATCGCHFG	KFPFKI_04680 Lantibiotic	GCA_900062275.1	d__Bacteria	p__Bacillota	c__Bacilli	o__Lactobacillales	f__Streptococcaceae	g__Streptococcus	s__Streptococcus suis_W
NZ_FISF01000010.1	GGCDEE_07355	13119	13286	MNNEDFNLDLVTISKENNSGASPRVTSKSLCTPGCKTGILMTCAIKTATCGCHFG	GGCDEE_07355 Lantibiotic	GCA_900063015.1	d__Bacteria	p__Bacillota	c__Bacilli	o__Lactobacillales	f__Streptococcaceae	g__Streptococcus	s__Streptococcus suis
NZ_FIIV01000010.1	HDJHFL_06565	71581	71748	MNNEDFNLDLVTISKENNSGASPRVTSKSLCTPGCKTGILMTCAIKTATCGCHFG	HDJHFL_06565 Lantibiotic	GCA_900064665.1	d__Bacteria	p__Bacillota	c__Bacilli	o__Lactobacillales	f__Streptococcaceae	g__Streptococcus	s__Streptococcus suis
NZ_FIKX01000007.1	GHIGEF_06805	71582	71749	MNNEDFNLDLVTISKENNSGASPRVTSKSLCTPGCKTGILMTCAIKTATCGCHFG	GHIGEF_06805 Lantibiotic	GCA_900064675.1	d__Bacteria	p__Bacillota	c__Bacilli	o__Lactobacillales	f__Streptococcaceae	g__Streptococcus	s__Streptococcus suis
NZ_FILC01000006.1	PAPBNH_05460	13096	13263	MNNEDFNLDLVTISKENNSGASPRVTSKSLCTPGCKTGILMTCAIKTATCGCHFG	PAPBNH_05460 Lantibiotic	GCA_900065045.1	d__Bacteria	p__Bacillota	c__Bacilli	o__Lactobacillales	f__Streptococcaceae	g__Streptococcus	s__Streptococcus suis
NZ_FIIY01000001.1	IHFIAN_00475	92303	92470	MNNEDFNLDLVTISKENNSGASPRVTSKSLCTPGCKTGILMTCAIKTATCGCHFG	IHFIAN_00475 Lantibiotic	GCA_900065235.1	d__Bacteria	p__Bacillota	c__Bacilli	o__Lactobacillales	f__Streptococcaceae	g__Streptococcus	s__Streptococcus suis
NZ_FIFD01000006.1	PFPPGD_05635	13106	13273	MNNEDFNLDLVTISKENNSGASPRVTSKSLCTPGCKTGILMTCAIKTATCGCHFG	PFPPGD_05635 Lantibiotic	GCA_900065705.1	d__Bacteria	p__Bacillota	c__Bacilli	o__Lactobacillales	f__Streptococcaceae	g__Streptococcus	s__Streptococcus suis
NZ_FIFF01000008.1	FMNFID_02755	21188	21352	MQNNDFNLDLVSTSKEKKQGASPRITSISLCTAGCITGRIMGCHKTPTVSCNCH	FMNFID_02755 Lantibiotic	GCA_900065725.1	d__Bacteria	p__Bacillota	c__Bacilli	o__Lactobacillales	f__Streptococcaceae	g__Streptococcus	s__Streptococcus suis
NZ_FIFI01000007.1	FOCCNP_06695	76183	76350	MNNEDFNLDLVTISKENNSGASPRVTSKSLCTPGCKTGILMTCAIKTATCGCHFG	FOCCNP_06695 Lantibiotic	GCA_900065735.1	d__Bacteria	p__Bacillota	c__Bacilli	o__Lactobacillales	f__Streptococcaceae	g__Streptococcus	s__Streptococcus suis
NZ_FIJV01000008.1	FNMEIP_07210	71580	71747	MNNEDFNLDLVTISKENNSGASPRVTSKSLCTPGCKTGILMTCAIKTATCGCHFG	FNMEIP_07210 Lantibiotic	GCA_900065765.1	d__Bacteria	p__Bacillota	c__Bacilli	o__Lactobacillales	f__Streptococcaceae	g__Streptococcus	s__Streptococcus suis
NZ_FILH01000009.1	BAODLI_07265	71580	71747	MNNEDFNLDLVTISKENNSGASPRVTSKSLCTPGCKTGILMTCAIKTATCGCHFG	BAODLI_07265 Lantibiotic	GCA_900065785.1	d__Bacteria	p__Bacillota	c__Bacilli	o__Lactobacillales	f__Streptococcaceae	g__Streptococcus	s__Streptococcus suis
NZ_FION01000008.1	IMCKBJ_07095	71657	71824	MNNEDFNLDLVTISKENNSGASPRVTSKSLCTPGCKTGILMTCAIKTATCGCHFG	IMCKBJ_07095 Lantibiotic	GCA_900065795.1	d__Bacteria	p__Bacillota	c__Bacilli	o__Lactobacillales	f__Streptococcaceae	g__Streptococcus	s__Streptococcus suis
NZ_FIOP01000007.1	ODIPND_07235	13128	13295	MNNEDFNLDLVTISKENNSGASPRVTSKSLCTPGCKTGILMTCAIKTATCGCHFG	ODIPND_07235 Lantibiotic	GCA_900065805.1	d__Bacteria	p__Bacillota	c__Bacilli	o__Lactobacillales	f__Streptococcaceae	g__Streptococcus	s__Streptococcus suis
NZ_FJPW01000013.1	PFONEM_03850	10008	10175	MNNEDFNLDLVTISKENNSGASPRVTSKSLCTPGCKTGILMTCAIKTATCGCHFG	PFONEM_03850 Lantibiotic	GCA_900073475.1	d__Bacteria	p__Bacillota	c__Bacilli	o__Lactobacillales	f__Streptococcaceae	g__Streptococcus	s__Streptococcus agalactiae
NZ_FJPS01000082.1	KNNCMB_05830	10008	10175	MNNEDFNLDLVTISKENNSGASPRVTSKSLCTPGCKTGILMTCAIKTATCGCHFG	KNNCMB_05830 Lantibiotic	GCA_900073555.1	d__Bacteria	p__Bacillota	c__Bacilli	o__Lactobacillales	f__Streptococcaceae	g__Streptococcus	s__Streptococcus agalactiae
NZ_FJSA01000060.1	AEOAIH_00925	6048	6215	MNNEDFNLDLVTISKENNSGASPRVTSKSLCTPGCKTGILMTCAIKTATCGCHFG	AEOAIH_00925 Lantibiotic	GCA_900074065.1	d__Bacteria	p__Bacillota	c__Bacilli	o__Lactobacillales	f__Streptococcaceae	g__Streptococcus	s__Streptococcus agalactiae
NZ_FMSN01000001.1	KLGCKI_04655	635473	635643	MSKFDDFDLDVVKVSKQDSKITPQWKSESVCTPGCVTGLLQTCFLQTITCNCKISK	KLGCKI_04655 Lantibiotic	GCA_900095345.1	d__Bacteria	p__Bacillota	c__Bacilli	o__Bacillales	f__Bacillaceae	g__Bacillus	s__Bacillus spizizenii
NZ_FNKK01000002.1	MJDJMO_20305	4500022	4500192	MSDFDLDPEVDRHPQTPTPESPQITSVSLCTPGCQTGFLACFSQACNPTGGCKISK	MJDJMO_20305 Lantibiotic, gallidermin/nisin family	GCA_900099985.1	d__Bacteria	p__Actinomycetota	c__Actinomycetes	o__Streptosporangiales	f__Streptosporangiaceae	g__Thermostaphylospora	s__Thermostaphylospora chromogena
NZ_FMTH01000001.1	DLJHNK_02080	427123	427293	MSNEDFNLDLVSVSKNSNSGASPRITSKSLCTPGCKTGALMTCPIKTATCGCHFGN	DLJHNK_02080 gallidermin/nisin family lantibiotic	GCA_900100035.1	d__Bacteria	p__Bacillota	c__Bacilli	o__Lactobacillales	f__Streptococcaceae	g__Streptococcus	s__Streptococcus equinus
NZ_FNDP01000013.1	CDKIDG_11310	68165	68341	MEKFNNDFNLDVTVSKDDTKKADVKITSKSLCTPGCVTGLLMGCAGSSATCNCSVHVG	CDKIDG_11310 Lantibiotic, gallidermin/nisin family	GCA_900100545.1	d__Bacteria	p__Bacillota_A	c__Clostridia	o__Lachnospirales	f__Lachnospiraceae	g__Pseudobutyrivibrio	s__Pseudobutyrivibrio sp900100545
NZ_FNDP01000013.1	CDKIDG_11315	68414	68590	MEKFNNDFNLDVTVSKDDAKKADVKITSKSLCTPGCVTGLLMGCAGSSATCNCSVHVG	CDKIDG_11315 Lantibiotic, gallidermin/nisin family	GCA_900100545.1	d__Bacteria	p__Bacillota_A	c__Clostridia	o__Lachnospirales	f__Lachnospiraceae	g__Pseudobutyrivibrio	s__Pseudobutyrivibrio sp900100545
NZ_FNDP01000013.1	CDKIDG_11320	68664	68840	MEKFNNDFNLDVTVSKDDTKKADVKITSKSLCTPGCVTGVLMGCNNKTATCNCSVHVG	CDKIDG_11320 Lantibiotic, gallidermin/nisin family	GCA_900100545.1	d__Bacteria	p__Bacillota_A	c__Clostridia	o__Lachnospirales	f__Lachnospiraceae	g__Pseudobutyrivibrio	s__Pseudobutyrivibrio sp900100545
NZ_FNDP01000013.1	CDKIDG_11325	68907	69080	MAKLKNDFDLDLTVSKDNTKSADVQFKSISLCTPGCPTGILMGCHKCPSGSDTVYTK	CDKIDG_11325 Lantibiotic, gallidermin/nisin family	GCA_900100545.1	d__Bacteria	p__Bacillota_A	c__Clostridia	o__Lachnospirales	f__Lachnospiraceae	g__Pseudobutyrivibrio	s__Pseudobutyrivibrio sp900100545
NZ_FNZW01000001.1	JJLCDM_05590	427913	428083	MSNEDFNLDLVSVSKNSNSGASPRITSKSLCTPGCKTGALMTCPIKTATCGCHFGN	JJLCDM_05590 gallidermin/nisin family lantibiotic	GCA_900109395.1	d__Bacteria	p__Bacillota	c__Bacilli	o__Lactobacillales	f__Streptococcaceae	g__Streptococcus	s__Streptococcus equinus
NZ_FOJS01000046.1	CFJHLC_17755	1598	1768	MAKFDDFDLDIVVKKQDNIVQPNITSKSLCTPGCITGILMCLTQNSCVSCNSCIRC	CFJHLC_17755 Lantibiotic	GCA_900111865.1	d__Bacteria	p__Bacillota	c__Bacilli	o__Bacillales	f__Anoxybacillaceae	g__Parageobacillus	s__Parageobacillus thermantarcticus
NZ_FOJS01000046.1	CFJHLC_17805	14929	15099	MAKLDDFDLDIVVKKQDNIVQPNITSKSLCTPGCITGILMCLTQNSCVSCNSCIRC	CFJHLC_17805 Lantibiotic	GCA_900111865.1	d__Bacteria	p__Bacillota	c__Bacilli	o__Bacillales	f__Anoxybacillaceae	g__Parageobacillus	s__Parageobacillus thermantarcticus
NZ_FOVQ01000007.1	IBPFFF_00715	23910	24083	MAKLKNDFDLDLTVSKDNTKSADVQFKSISLCTPGCPTGILMGCHKCPSGSDTVYTK	IBPFFF_00715 Lantibiotic, gallidermin/nisin family	GCA_900115215.1	d__Bacteria	p__Bacillota_A	c__Clostridia	o__Lachnospirales	f__Lachnospiraceae	g__Pseudobutyrivibrio	s__Pseudobutyrivibrio sp900100545
NZ_FOVQ01000007.1	IBPFFF_00720	24150	24326	MEKFNNDFNLDVTVSKDDTKKADVKITSKSLCTPGCVTGVLMGCNNKTATCNCSVHVG	IBPFFF_00720 Lantibiotic, gallidermin/nisin family	GCA_900115215.1	d__Bacteria	p__Bacillota_A	c__Clostridia	o__Lachnospirales	f__Lachnospiraceae	g__Pseudobutyrivibrio	s__Pseudobutyrivibrio sp900100545
NZ_FOVQ01000007.1	IBPFFF_00725	24400	24576	MEKFNNDFNLDVTVSKDDAKKADVKITSKSLCTPGCVTGLLMGCAGSSATCNCSVHVG	IBPFFF_00725 Lantibiotic, gallidermin/nisin family	GCA_900115215.1	d__Bacteria	p__Bacillota_A	c__Clostridia	o__Lachnospirales	f__Lachnospiraceae	g__Pseudobutyrivibrio	s__Pseudobutyrivibrio sp900100545
NZ_FOVQ01000007.1	IBPFFF_00730	24650	24826	MEKFNNDFNLDVTVSKDDTKKADVKITSKSLCTPGCVTGLLMGCAGSSATCNCSVHVG	IBPFFF_00730 Lantibiotic, gallidermin/nisin family	GCA_900115215.1	d__Bacteria	p__Bacillota_A	c__Clostridia	o__Lachnospirales	f__Lachnospiraceae	g__Pseudobutyrivibrio	s__Pseudobutyrivibrio sp900100545
NZ_FOYC01000001.1	BLHOOJ_03420	711678	711848	MSNEDFNLDLVSVSKNSNSGASPRITSKSLCTPGCKTGALMTCPIKTATCGCHFGN	BLHOOJ_03420 gallidermin/nisin family lantibiotic	GCA_900115895.1	d__Bacteria	p__Bacillota	c__Bacilli	o__Lactobacillales	f__Streptococcaceae	g__Streptococcus	s__Streptococcus equinus
NZ_LT732548.1	FHLCNB_19745	3443861	3444028	MAKLDDFELDVQIKTSVSKVEPQITSKSLCTPGCITGVLMCFTKGCEISHSCVKC	FHLCNB_19745 gallidermin/nisin family lantibiotic	GCA_900155685.1	d__Bacteria	p__Bacillota	c__Bacilli	o__Paenibacillales	f__Paenibacillaceae	g__Paenibacillus_A	s__Paenibacillus_A bouchesdurhonensis
NZ_FWZZ01000001.1	NAHJPH_04890	798131	798301	MSKFDDFDLDVVKVSKQDSKITPQWKSESLCTPGCVTGVLQTCFLQTITCNCKISK	NAHJPH_04890 Lantibiotic	GCA_900177305.1	d__Bacteria	p__Bacillota	c__Bacilli	o__Bacillales	f__Bacillaceae	g__Bacillus	s__Bacillus subtilis
NZ_FYOD01000001.1	CABGDH_03030	72572	72748	MSNDDFNLDLVKVTKDNSGASPRITSVSLCTPGCVTGVLMCPGNTISCNGHCSIHITG	CABGDH_03030 Lantibiotic	GCA_900191025.1	d__Bacteria	p__Bacillota	c__Bacilli	o__Lactobacillales	f__Streptococcaceae	g__Streptococcus	s__Streptococcus pneumoniae
NZ_FZDV01000015.1	DOOBJB_01615	35805	35981	MSNDDFNLDLVKVTKDNSGASPRITSVSLCTPGCVTGVLMCPGNTISCNGHCSIHITG	DOOBJB_01615 Lantibiotic	GCA_900195045.1	d__Bacteria	p__Bacillota	c__Bacilli	o__Lactobacillales	f__Streptococcaceae	g__Streptococcus	s__Streptococcus pneumoniae
NZ_OBED01000002.1	FCKPPP_13905	213205	213375	MSKFDDFDLDVVKVSKQDSKITPQWKSESLCTPGCVTGVLQTCFLQTITCNCKISK	FCKPPP_13905 Lantibiotic	GCA_900215365.1	d__Bacteria	p__Bacillota	c__Bacilli	o__Bacillales	f__Bacillaceae	g__Bacillus	s__Bacillus subtilis
NZ_UAQD01000011.1	EGMIFN_12085	1161528	1161698	MSKFDDFDLDVVKVSKQDSKITPQWKSESLCTPGCVTGALQTCFLQTLTCNCKISK	EGMIFN_12085 Lantibiotic subtilin	GCA_900445425.1	d__Bacteria	p__Bacillota	c__Bacilli	o__Bacillales	f__Bacillaceae	g__Bacillus	s__Bacillus spizizenii
UHAQ01000004.1	KFEBIH_03655	483471	483635	MEKVLDLDVQVKANNNSNDSAGDERITSHSLCTPGCAKTGSLIASAVKTIANRA	KFEBIH_03655 Lantibiotic	GCA_900458135.1	d__Bacteria	p__Bacillota	c__Bacilli	o__Staphylococcales	f__Staphylococcaceae	g__Staphylococcus	s__Staphylococcus aureus
NZ_UAVB01000001.1	FOFDAD_01565	292485	292652	MNNEDFNLDLVTISKENNSGASPRVTSKSLCTPGCKTGILMTCAIKTATCGCHFG	FOFDAD_01565 Lantibiotic	GCA_900458965.1	d__Bacteria	p__Bacillota	c__Bacilli	o__Lactobacillales	f__Streptococcaceae	g__Streptococcus	s__Streptococcus agalactiae
NZ_UHEW01000005.1	IBPIAO_05670	1071858	1072025	MNNEDFNLDLVTISKENNSGASPRVTSKSLCTPGCKTGILMTCAIKTATCGCHFG	IBPIAO_05670 Lantibiotic	GCA_900459155.1	d__Bacteria	p__Bacillota	c__Bacilli	o__Lactobacillales	f__Streptococcaceae	g__Streptococcus	s__Streptococcus agalactiae
NZ_UHET01000003.1	DNEKED_08595	1597581	1597748	MNNEDFNLDLVTISKENNSGASPRVTSKSLCTPGCKTGILMTCAIKTATCGCHFG	DNEKED_08595 Lantibiotic	GCA_900459245.1	d__Bacteria	p__Bacillota	c__Bacilli	o__Lactobacillales	f__Streptococcaceae	g__Streptococcus	s__Streptococcus agalactiae
NZ_UEND01000001.1	OEEFEE_03025	611573	611746	MSTKDFNLDLVSVSKTDAGASPRVTSVFMCTPGCVTGALMGCNLQTATCNCHVHISK	OEEFEE_03025 gallidermin/nisin family lantibiotic	GCA_900490735.1	d__Bacteria	p__Bacillota	c__Bacilli	o__Lactobacillales	f__Streptococcaceae	g__Streptococcus	s__Streptococcus intermedius
NZ_UENF01000003.1	FNJJCO_04800	80447	80620	MSTKDFNLDLVSVSKTDAGASPRVTSVFMCTPGCVTGALMGCNLQTATCNCHVHISK	FNJJCO_04800 gallidermin/nisin family lantibiotic	GCA_900490815.1	d__Bacteria	p__Bacillota	c__Bacilli	o__Lactobacillales	f__Streptococcaceae	g__Streptococcus	s__Streptococcus intermedius
NZ_UYZZ01000001.1	BNJJGH_12055	480919	481068	MGKLNDFDLDLKVKETTKKGVEPTWKSKSFCTPGCVTGILMTCTSNGCK	BNJJGH_12055 hypothetical protein	GCA_900626095.1	d__Bacteria	p__Bacillota_A	c__Clostridia	o__Clostridiales	f__Clostridiaceae	g__Clostridium_AS	s__Clostridium_AS rectalis
NZ_LR131273.1	NGPHLB_07755	1546196	1546357	MSDFDLDARAVRTAGSVQPQITSKSLCTPGCPTGALGCFTQNCDPTNGCTITK	NGPHLB_07755 Lantibiotic subtilin	GCA_900631615.1	d__Bacteria	p__Actinomycetota	c__Actinomycetes	o__Mycobacteriales	f__Mycobacteriaceae	g__Tsukamurella	s__Tsukamurella paurometabola_A
NZ_LR134274.1	AGEFBG_00800	144502	144675	MSTKDFNLDLVEVSKSNTGASARITSYSLCTPGCITGVLMGCHIQSIGCNVHVHVSK	AGEFBG_00800 Lantibiotic	GCA_900636435.1	d__Bacteria	p__Bacillota	c__Bacilli	o__Lactobacillales	f__Streptococcaceae	g__Streptococcus	s__Streptococcus salivarius
NZ_LR134274.1	AGEFBG_00805	144872	145045	MSTKDFNLDLVEVSKSNTGASARITSYSLCTPGCITGVLMGCHIQSIGCNVHVHVSK	AGEFBG_00805 Lantibiotic	GCA_900636435.1	d__Bacteria	p__Bacillota	c__Bacilli	o__Lactobacillales	f__Streptococcaceae	g__Streptococcus	s__Streptococcus salivarius
NZ_LR134274.1	AGEFBG_00810	145242	145415	MSTKDFNLDLVEVSKSNTGASARITSYSLCTPGCITGVLMGCHIQSIGCNVHVHVSK	AGEFBG_00810 Lantibiotic	GCA_900636435.1	d__Bacteria	p__Bacillota	c__Bacilli	o__Lactobacillales	f__Streptococcaceae	g__Streptococcus	s__Streptococcus salivarius
NZ_LR134274.1	AGEFBG_00815	145658	145819	MATKDFNLDLVEVSKSNNGASTRITSHSFCSQACKTYKILGCNLLTHGCRFPR	AGEFBG_00815 Lantibiotic	GCA_900636435.1	d__Bacteria	p__Bacillota	c__Bacilli	o__Lactobacillales	f__Streptococcaceae	g__Streptococcus	s__Streptococcus salivarius
NZ_CABHMO010000001.1	NOFAJH_03075	696245	696412	MATFDLDTHVEETEGDARPLITSKFMCTPGCPTGGLACFTSQCTNGCSFTGGSKH	NOFAJH_03075 Lantibiotic	GCA_902167555.1	d__Bacteria	p__Actinomycetota	c__Actinomycetes	o__Actinomycetales	f__Bifidobacteriaceae	g__Bifidobacterium	s__Bifidobacterium infantis
NZ_CABJEC010000003.1	IMIFJE_05900	227495	227668	MSTKDFNLDLVSVSKKDSGASPRITSISLCTPGCKTGALMGCNMKTATCNCSIHVSK	IMIFJE_05900 Lantibiotic nisin-Z	GCA_902364565.1	d__Bacteria	p__Bacillota	c__Bacilli	o__Lactobacillales	f__Streptococcaceae	g__Lactococcus	s__Lactococcus lactis
NZ_LR793265.1	PBFCBF_09900	2147121	2147282	MATKDFNLDLVEVSKSNTGASTRITSHSFCSQACKTYKILGCNLLTHGCRFPR	PBFCBF_09900 Lantibiotic	GCA_902858925.1	d__Bacteria	p__Bacillota	c__Bacilli	o__Lactobacillales	f__Streptococcaceae	g__Streptococcus	s__Streptococcus salivarius
NZ_LR793265.1	PBFCBF_09905	2147525	2147698	MSTKDFNLDLVEVSKSNTGASARITSYSLCTPGCITGRLMGCQFQSAGCNVHVHISK	PBFCBF_09905 Lantibiotic	GCA_902858925.1	d__Bacteria	p__Bacillota	c__Bacilli	o__Lactobacillales	f__Streptococcaceae	g__Streptococcus	s__Streptococcus salivarius
NZ_LR793265.1	PBFCBF_09910	2147895	2148068	MSTKDFNLDLVEVSKSNTGASARITSYSLCTPGCITGVLMGCQFQSAGCNVHVHVSK	PBFCBF_09910 Lantibiotic	GCA_902858925.1	d__Bacteria	p__Bacillota	c__Bacilli	o__Lactobacillales	f__Streptococcaceae	g__Streptococcus	s__Streptococcus salivarius
NZ_CAJNQS010000002.1	IBBALA_10860	289865	290035	MSKFDDFDLDVVKVSKQDSKITPQWKSESLCTPGCVTGVLQTCFLQTITCNCKISK	IBBALA_10860 Lantibiotic	GCA_905319145.1	d__Bacteria	p__Bacillota	c__Bacilli	o__Bacillales	f__Bacillaceae	g__Bacillus	s__Bacillus subtilis
NZ_CAKJVF010000122.1	ELBEHI_12865	9075	9245	MSKLNDFDLDVKVKADITKVGPAVTSKSVCTPGCITGVLMCVTQNSCVSCNSCIKC	ELBEHI_12865 gallidermin/nisin family lantibiotic	GCA_918026825.1	d__Bacteria	p__Bacillota_A	c__Clostridia	o__Clostridiales	f__Clostridiaceae	g__Clostridium	s__Clostridium neonatale
CAKJVE010000001.1	LNKMPC_00790	133529	133699	MSKLNDFDLDVKVKADITKVGPAVTSKSVCTPGCITGVLMCVTQNSCVSCNSCIKC	LNKMPC_00790 gallidermin/nisin family lantibiotic	GCA_918026835.1	d__Bacteria	p__Bacillota_A	c__Clostridia	o__Clostridiales	f__Clostridiaceae	g__Clostridium	s__Clostridium neonatale
NZ_CAKMAO010000001.1	EDFOEG_04595	977823	977996	MSTKDFNLDLVSVSKKDSGASPRITSISLCTPGCKTGALMGCNMKTATCNCSIHVSK	EDFOEG_04595 Lantibiotic nisin-Z	GCA_925281505.1	d__Bacteria	p__Bacillota	c__Bacilli	o__Lactobacillales	f__Streptococcaceae	g__Lactococcus	s__Lactococcus lactis
NZ_CAKMBL010000007.1	EKFMNI_09940	93265	93438	MSTKDFNLDLVSVSKKDSGASPRITSISLCTPGCKTGALMGCNMKTATCNCSIHVSK	EKFMNI_09940 Lantibiotic nisin-Z	GCA_925288765.1	d__Bacteria	p__Bacillota	c__Bacilli	o__Lactobacillales	f__Streptococcaceae	g__Lactococcus	s__Lactococcus lactis
NZ_CAKMCJ010000034.1	JDANLB_09440	5871	6050	MTKFDDFNLGLKEVKNGSEQDVQPRWQSKSFCTPGCKTGLLMGCNMKSLTCKCGFHISK	JDANLB_09440 gallidermin/nisin family lantibiotic	GCA_925299355.1	d__Bacteria	p__Bacillota	c__Bacilli	o__Lactobacillales	f__Lactobacillaceae	g__Lactobacillus	s__Lactobacillus paragasseri
NZ_CAKMCT010000003.1	KEKOID_04525	129280	129453	MSTKDFNLDLVSVSKKDSGASPRITSISLCTPGCKTGALMGCNMKTATCHCSIHVSK	KEKOID_04525 Lantibiotic nisin-Z	GCA_925301855.1	d__Bacteria	p__Bacillota	c__Bacilli	o__Lactobacillales	f__Streptococcaceae	g__Lactococcus	s__Lactococcus lactis
NZ_CAKODQ010000004.1	AOFELC_02940	11406	11573	MNNEDFNLDLITISKENNSGASPRITSKSLCTAGCKTGILMICPLKTATCGCHFG	AOFELC_02940 gallidermin/nisin family lantibiotic	GCA_932751155.1	d__Bacteria	p__Bacillota	c__Bacilli	o__Lactobacillales	f__Streptococcaceae	g__Streptococcus	s__Streptococcus thoraltensis
NZ_CAKQAO010000005.1	MOAELC_04555	5914	6087	MSTKDFNLDLVSVSKKDSGASPRITSISLCTPGCKIGAVMGCNMKTATCNCSIHVSK	MOAELC_04555 Lantibiotic nisin-Z	GCA_934215815.1	d__Bacteria	p__Bacillota	c__Bacilli	o__Lactobacillales	f__Streptococcaceae	g__Lactococcus	s__Lactococcus lactis
NZ_CALNDJ010000009.1	OLBILO_11095	10562	10729	MATFDLDTHVEETEGDARPLITSKFMCTPGCPTGGLACFTSQCTNGCSFTGGSKH	OLBILO_11095 Lantibiotic	GCA_939147835.1	d__Bacteria	p__Actinomycetota	c__Actinomycetes	o__Actinomycetales	f__Bifidobacteriaceae	g__Bifidobacterium	s__Bifidobacterium infantis
NZ_CALNDL010000013.1	KJCGIL_12560	46953	47120	MATFDLDTHVEETEGDARPLITSKFMCTPGCPTGGLACFTSQCTNGCSFTGGSKH	KJCGIL_12560 Lantibiotic	GCA_939148425.1	d__Bacteria	p__Actinomycetota	c__Actinomycetes	o__Actinomycetales	f__Bifidobacteriaceae	g__Bifidobacterium	s__Bifidobacterium infantis
NZ_CALNDR010000011.1	LDBOPA_12475	10560	10727	MATFDLDTHVEETEGDARPLITSKFMCTPGCPTGGLACFTSQCTNGCSFTGGSKH	LDBOPA_12475 Lantibiotic	GCA_939171695.1	d__Bacteria	p__Actinomycetota	c__Actinomycetes	o__Actinomycetales	f__Bifidobacteriaceae	g__Bifidobacterium	s__Bifidobacterium infantis
NZ_OX335239.1	KMJGKA_07720	2868	3062	MSNFNDFNLGIKKVHSGSKKGLEPRITSYVLCTPGCITGRLMGCNNKTKTCHCHSSNHFSFHAR	KMJGKA_07720 Lantibiotic	GCA_946887765.1	d__Bacteria	p__Bacillota	c__Bacilli	o__Lactobacillales	f__Lactobacillaceae	g__Apilactobacillus	s__Apilactobacillus kunkeei
NZ_OX335341.1	CCPLMF_07480	2868	3062	MSNFNDFNLGIKKVHSGSKKGLEPRITSYVLCTPGCITGRLMGCNNKTKTCHCHSSNHFSFHAR	CCPLMF_07480 Lantibiotic	GCA_946888505.1	d__Bacteria	p__Bacillota	c__Bacilli	o__Lactobacillales	f__Lactobacillaceae	g__Apilactobacillus	s__Apilactobacillus kunkeei
NZ_CAMRXC010000293.1	PLMIAB_25065	9065	9235	MSKLNDFDLDVKVKADITKVGPAVTSKSVCTPGCITGVLMCVTQNSCVSCNSCIKC	PLMIAB_25065 gallidermin/nisin family lantibiotic	GCA_947054575.1	d__Bacteria	p__Bacillota_A	c__Clostridia	o__Clostridiales	f__Clostridiaceae	g__Clostridium	s__Clostridium neonatale
NZ_CAMRXF010000036.1	KHCBGL_03335	3480	3650	MSKLNDFDLDVKVKADITKVGPAVTSKSVCTPGCITGVLMCVTQNSCVSCNSCIKC	KHCBGL_03335 gallidermin/nisin family lantibiotic	GCA_947054585.1	d__Bacteria	p__Bacillota_A	c__Clostridia	o__Clostridiales	f__Clostridiaceae	g__Clostridium	s__Clostridium neonatale
NZ_CAMRXE010000299.1	IFPJHJ_24860	9065	9235	MSKLNDFDLDVKVKADITKVGPAVTSKSVCTPGCITGVLMCVTQNSCVSCNSCIKC	IFPJHJ_24860 gallidermin/nisin family lantibiotic	GCA_947054595.1	d__Bacteria	p__Bacillota_A	c__Clostridia	o__Clostridiales	f__Clostridiaceae	g__Clostridium	s__Clostridium neonatale
NZ_CAMRXH010000006.1	CCCIAL_00380	3481	3651	MSKLNDFDLDVKVKADITKVGPAVTSKSVCTPGCITGVLMCVTQNSCVSCNSCIKC	CCCIAL_00380 gallidermin/nisin family lantibiotic	GCA_947054675.1	d__Bacteria	p__Bacillota_A	c__Clostridia	o__Clostridiales	f__Clostridiaceae	g__Clostridium	s__Clostridium neonatale
NZ_CAMRXI010000289.1	HJBMHB_22260	9050	9220	MSKLNDFDLDVKVKADITKVGPAVTSKSVCTPGCITGVLMCVTQNSCVSCNSCIKC	HJBMHB_22260 gallidermin/nisin family lantibiotic	GCA_947054685.1	d__Bacteria	p__Bacillota_A	c__Clostridia	o__Clostridiales	f__Clostridiaceae	g__Clostridium	s__Clostridium neonatale
NZ_CAMTCP010000299.1	BMJPIE_24960	9065	9235	MSKLNDFDLDVKVKADITKVGPAVTSKSVCTPGCITGVLMCVTQNSCVSCNSCIKC	BMJPIE_24960 gallidermin/nisin family lantibiotic	GCA_947059885.1	d__Bacteria	p__Bacillota_A	c__Clostridia	o__Clostridiales	f__Clostridiaceae	g__Clostridium	s__Clostridium neonatale
NZ_CAMTCO010000002.1	DLAEND_00090	3480	3650	MSKLNDFDLDVKVKADITKVGPAVTSKSVCTPGCITGVLMCVTQNSCVSCNSCIKC	DLAEND_00090 gallidermin/nisin family lantibiotic	GCA_947059895.1	d__Bacteria	p__Bacillota_A	c__Clostridia	o__Clostridiales	f__Clostridiaceae	g__Clostridium	s__Clostridium neonatale
NZ_CAMTCW010000096.1	APDNAM_09235	4429	4599	MSKLNDFDLDVKVKADITKVGPAVTSKSVCTPGCITGVLMCVTQNSCVSCNSCIKC	APDNAM_09235 gallidermin/nisin family lantibiotic	GCA_947061625.1	d__Bacteria	p__Bacillota_A	c__Clostridia	o__Clostridiales	f__Clostridiaceae	g__Clostridium	s__Clostridium neonatale
NZ_CAMTCX010000354.1	FGNKNL_24640	9065	9235	MSKLNDFDLDVKVKADITKVGPAVTSKSVCTPGCITGVLMCVTQNSCVSCNSCIKC	FGNKNL_24640 gallidermin/nisin family lantibiotic	GCA_947062035.1	d__Bacteria	p__Bacillota_A	c__Clostridia	o__Clostridiales	f__Clostridiaceae	g__Clostridium	s__Clostridium neonatale
NZ_CAMTDL010000108.1	AEMMJC_12305	9075	9245	MSKLNDFDLDVKVKADITKVGPAVTSKSVCTPGCITGVLMCVTQNSCVSCNSCIKC	AEMMJC_12305 gallidermin/nisin family lantibiotic	GCA_947064825.1	d__Bacteria	p__Bacillota_A	c__Clostridia	o__Clostridiales	f__Clostridiaceae	g__Clostridium	s__Clostridium neonatale
NZ_CAMTDJ010000061.1	KCKHFD_06935	9075	9245	MSKLNDFDLDVKVKADITKVGPAVTSKSVCTPGCITGVLMCVTQNSCVSCNSCIKC	KCKHFD_06935 gallidermin/nisin family lantibiotic	GCA_947064895.1	d__Bacteria	p__Bacillota_A	c__Clostridia	o__Clostridiales	f__Clostridiaceae	g__Clostridium	s__Clostridium neonatale
NZ_CAMTCY010000287.1	EHADPA_22450	9065	9235	MSKLNDFDLDVKVKADITKVGPAVTSKSVCTPGCITGVLMCVTQNSCVSCNSCIKC	EHADPA_22450 gallidermin/nisin family lantibiotic	GCA_947065575.1	d__Bacteria	p__Bacillota_A	c__Clostridia	o__Clostridiales	f__Clostridiaceae	g__Clostridium	s__Clostridium neonatale
NZ_CAMTDP010000149.1	LDJHDD_10930	9075	9245	MSKLNDFDLDVKVKADITKVGPAVTSKSVCTPGCITGVLMCVTQNSCVSCNSCIKC	LDJHDD_10930 gallidermin/nisin family lantibiotic	GCA_947065665.1	d__Bacteria	p__Bacillota_A	c__Clostridia	o__Clostridiales	f__Clostridiaceae	g__Clostridium	s__Clostridium neonatale
NZ_CAMTDF010000139.1	NFGLPH_12775	9121	9291	MSKLNDFDLDVKVKADITKVGPAVTSKSVCTPGCITGVLMCVTQNSCVSCNSCIKC	NFGLPH_12775 gallidermin/nisin family lantibiotic	GCA_947065965.1	d__Bacteria	p__Bacillota_A	c__Clostridia	o__Clostridiales	f__Clostridiaceae	g__Clostridium	s__Clostridium neonatale
NZ_CAMTDT010000076.1	MDJCHB_08530	9075	9245	MSKLNDFDLDVKVKADITKVGPAVTSKSVCTPGCITGVLMCVTQNSCVSCNSCIKC	MDJCHB_08530 gallidermin/nisin family lantibiotic	GCA_947066195.1	d__Bacteria	p__Bacillota_A	c__Clostridia	o__Clostridiales	f__Clostridiaceae	g__Clostridium	s__Clostridium neonatale
NZ_CAMTDR010000112.1	PDGDBF_10180	9075	9245	MSKLNDFDLDVKVKADITKVGPAVTSKSVCTPGCITGVLMCVTQNSCVSCNSCIKC	PDGDBF_10180 gallidermin/nisin family lantibiotic	GCA_947066335.1	d__Bacteria	p__Bacillota_A	c__Clostridia	o__Clostridiales	f__Clostridiaceae	g__Clostridium	s__Clostridium neonatale
NZ_CAMTDN010000002.1	DLAEND_00090	3480	3650	MSKLNDFDLDVKVKADITKVGPAVTSKSVCTPGCITGVLMCVTQNSCVSCNSCIKC	DLAEND_00090 gallidermin/nisin family lantibiotic	GCA_947066655.1	d__Bacteria	p__Bacillota_A	c__Clostridia	o__Clostridiales	f__Clostridiaceae	g__Clostridium	s__Clostridium neonatale
NZ_CAMTDQ010000305.1	OCBDIN_24675	9065	9235	MSKLNDFDLDVKVKADITKVGPAVTSKSVCTPGCITGVLMCVTQNSCVSCNSCIKC	OCBDIN_24675 gallidermin/nisin family lantibiotic	GCA_947067415.1	d__Bacteria	p__Bacillota_A	c__Clostridia	o__Clostridiales	f__Clostridiaceae	g__Clostridium	s__Clostridium neonatale
NZ_CAMTDS010000306.1	AHBMDD_24805	9059	9229	MSKLNDFDLDVKVKADITKVGPAVTSKSVCTPGCITGVLMCVTQNSCVSCNSCIKC	AHBMDD_24805 gallidermin/nisin family lantibiotic	GCA_947067565.1	d__Bacteria	p__Bacillota_A	c__Clostridia	o__Clostridiales	f__Clostridiaceae	g__Clostridium	s__Clostridium neonatale
NZ_CAMZJK010000115.1	AJIKIE_09190	9075	9245	MSKLNDFDLDVKVKADITKVGPAVTSKSVCTPGCITGVLMCVTQNSCVSCNSCIKC	AJIKIE_09190 gallidermin/nisin family lantibiotic	GCA_947308445.1	d__Bacteria	p__Bacillota_A	c__Clostridia	o__Clostridiales	f__Clostridiaceae	g__Clostridium	s__Clostridium neonatale
NZ_CANLWM010000004.1	HLNALE_11025	139106	139267	MSDFDLDATVRHDAAEAQPQITSISLCTPGCQTGALACTTRSCNPTGGCTITK	HLNALE_11025 Lantibiotic, gallidermin/nisin family	GCA_947494875.1	d__Bacteria	p__Actinomycetota	c__Actinomycetes	o__Mycobacteriales	f__Mycobacteriaceae	g__Williamsia_A	s__Williamsia_A sp947494875
NZ_CANRYX010000015.1	AJEADF_18555	95316	95465	MAKFDDFDLDVTRMESGNNKTQPRITSISLCTSGCKTAFFGTCSFTKDK	AJEADF_18555 Lantibiotic	GCA_947644355.1	d__Bacteria	p__Bacillota_A	c__Clostridia	o__Lachnospirales	f__Lachnospiraceae	g__Blautia	s__Blautia pseudococcoides
NZ_CANRYX010000015.1	AJEADF_18560	95493	95666	MAKFDDFDLDVTKTAAGEGGVEPRITSKSLCTPGCVTGILMTCPVQTATCGCQITGK	AJEADF_18560 Gallidermin/nisin family lantibiotic	GCA_947644355.1	d__Bacteria	p__Bacillota_A	c__Clostridia	o__Lachnospirales	f__Lachnospiraceae	g__Blautia	s__Blautia pseudococcoides
NZ_CATNMR010000001.1	ONCNEI_00520	94693	94854	MATKDFNLDLVEVSKSNNGASTRITSHSFCSQACKTYKILGCNLLTHGCRFPR	ONCNEI_00520 Lantibiotic	GCA_950101985.1	d__Bacteria	p__Bacillota	c__Bacilli	o__Lactobacillales	f__Streptococcaceae	g__Streptococcus	s__Streptococcus thermophilus
NZ_CATNMR010000001.1	ONCNEI_00525	95097	95270	MSTKDFNLDLVEVSKSNTGASARITSYSLCTPGCITGVLMGCHIQSIGCNVHVHVSK	ONCNEI_00525 Lantibiotic	GCA_950101985.1	d__Bacteria	p__Bacillota	c__Bacilli	o__Lactobacillales	f__Streptococcaceae	g__Streptococcus	s__Streptococcus thermophilus
NZ_CATNMR010000001.1	ONCNEI_00530	95467	95640	MSTKDFNLDLVEVSKSNTGASARITSYSLCTPGCITGVLMGCHIQSIGCNVHVHVSK	ONCNEI_00530 Lantibiotic	GCA_950101985.1	d__Bacteria	p__Bacillota	c__Bacilli	o__Lactobacillales	f__Streptococcaceae	g__Streptococcus	s__Streptococcus thermophilus
NZ_CATNMR010000001.1	ONCNEI_00535	95837	96010	MSTKDFNLDLVEVSKSNTGASARITSYSLCTPGCITGVLMGCHIQSIGCNVHVHVSK	ONCNEI_00535 Lantibiotic	GCA_950101985.1	d__Bacteria	p__Bacillota	c__Bacilli	o__Lactobacillales	f__Streptococcaceae	g__Streptococcus	s__Streptococcus thermophilus
NZ_CATYRA010000006.1	BFLLLL_11020	10844	11014	MSKFDDFDLDVVKVSKQDSKITPQWKSESLCTPGCVTGALQTCFLQTLTCNCKISK	BFLLLL_11020 Lantibiotic subtilin	GCA_958411575.1	d__Bacteria	p__Bacillota	c__Bacilli	o__Bacillales	f__Bacillaceae	g__Bacillus	s__Bacillus spizizenii
NZ_CAUFSF010000047.1	AHPBJB_11905	9648	9818	MAKLNDFDLDVKVKVDAQKVEPAITSKSLCTPGCITGVLMCITQNSCVSCNSCIKC	AHPBJB_11905 Gallidermin/nisin family lantibiotic	GCA_959028625.1	d__Bacteria	p__Bacillota_A	c__Clostridia	o__Clostridiales	f__Clostridiaceae	g__Clostridium	s__Clostridium lentum
NZ_CAURQI010000002.1	FHOGDP_01310	73059	73226	MNNEDFNLDLITISKENNSGASPRITSKSLCTPGCKTGILMTCPLKTATCGCHFG	FHOGDP_01310 Lantibiotic nisin-U	GCA_963527335.1	d__Bacteria	p__Bacillota	c__Bacilli	o__Lactobacillales	f__Streptococcaceae	g__Streptococcus	s__Streptococcus pseudopneumoniae_R
MGYG000000226_3	IMIFJE_05900	227495	227668	MSTKDFNLDLVSVSKKDSGASPRITSISLCTPGCKTGALMGCNMKTATCNCSIHVSK	IMIFJE_05900 Lantibiotic nisin-Z	MGYG000000226	d__Bacteria	p__Bacillota	c__Bacilli	o__Lactobacillales	f__Streptococcaceae	g__Lactococcus	s__Lactococcus lactis
MGYG000003806_94	EBJLPO_10495	618	776	MSDFEFDFANGDSVDQVDTQWKSKSFCTPGCVTGILQTCVLQSATCTCPISK	EBJLPO_10495 Gallidermin/nisin family lantibiotic	MGYG000003806	d__Bacteria	p__Actinomycetota	c__Actinomycetes	o__Mycobacteriales	f__Mycobacteriaceae	g__Corynebacterium	s__Corynebacterium sp902489365
MGYG000004680_15	BCHMII_07165	12007	12183	MPKFDDFDLDYNVAEPSNGNIEESKITSKSLCTPGCITGILQTCAIKTATCGCHITGK	BCHMII_07165 Lantibiotic	MGYG000004680	d__Bacteria	p__Bacillota_A	c__Clostridia	o__Lachnospirales	f__Lachnospiraceae	g__Lacrimispora	s__Lacrimispora sp905215155
MGYG000037346_619	PCNNPA_21245	1237	1413	MSNFKDFDLGMTSVKNTNTSGDVDPRWKSKSLCTPGCKTGVLMGCALKSISCHIHISK	PCNNPA_21245 Lantibiotic	MGYG000037346	d__Bacteria	p__Bacteroidota	c__Bacteroidia	o__Bacteroidales	f__Bacteroidaceae	g__Phocaeicola	s__Phocaeicola dorei
MGYG000066483_7	NJNCCK_05875	78873	79043	MSNEDFNLDLVSVSKNSNSGASPRITSKSLCTPGCKTGALMTCPIKTATCGCHFGN	NJNCCK_05875 gallidermin/nisin family lantibiotic	MGYG000066483	d__Bacteria	p__Bacillota	c__Bacilli	o__Lactobacillales	f__Streptococcaceae	g__Streptococcus	s__Streptococcus equinus
MGYG000069900_105	BKANAJ_07010	900	1073	MSTKDFNLDLVSVSKKNSGASPRITSISLCTPGCKTGAVMGCNMKTATCNCSIHVSK	BKANAJ_07010 Lantibiotic nisin-Z	MGYG000069900	d__Bacteria	p__Bacillota	c__Bacilli	o__Lactobacillales	f__Streptococcaceae	g__Lactococcus	s__Lactococcus lactis
MGYG000075800_186	PDFNOD_07550	2736	2909	MAKFDDFDLDVTKTTATENGAEPRITSKSLCTPGCVTGILMTCAINTATCGCQITGK	PDFNOD_07550 hypothetical protein	MGYG000075800	d__Bacteria	p__Bacillota_A	c__Clostridia	o__Lachnospirales	f__Lachnospiraceae	g__Ruminococcus_B	s__Ruminococcus_B gnavus
MGYG000075800_186	PDFNOD_07555	2930	3073	MAKFDDFDLDVTKIREGEKQERITSISLCTSSCKTAIFATCPFTTGK	PDFNOD_07555 Lantibiotic	MGYG000075800	d__Bacteria	p__Bacillota_A	c__Clostridia	o__Lachnospirales	f__Lachnospiraceae	g__Ruminococcus_B	s__Ruminococcus_B gnavus
MGYG000086390_449	CPJGFJ_09960	221	391	MSKLNDFDLDVKVKADITKVGPAVTSKSVCTPGCITGVLMCVTQNSCVSCNSCIKC	CPJGFJ_09960 gallidermin/nisin family lantibiotic	MGYG000086390	d__Bacteria	p__Bacillota_A	c__Clostridia	o__Clostridiales	f__Clostridiaceae	g__Clostridium	s__Clostridium neonatale
MGYG000086517_28	ILAJLD_05645	36568	36747	MSVNDFKLDLVKVSKESTNSNYSVKITSYSLCTPGCKTGALMGCTMKTASCGCHVHISK	ILAJLD_05645 Lantibiotic	MGYG000086517	d__Bacteria	p__Bacillota	c__Bacilli	o__Lactobacillales	f__Lactobacillaceae	g__Ligilactobacillus	s__Ligilactobacillus sp945923665
MGYG000086517_51	ILAJLD_09025	1604	1777	MSTKDFNLDLVEVSKSNTGASARITSYSLCTPGCITGVLMGCQFQSAGCNVHVHISK	ILAJLD_09025 Lantibiotic	MGYG000086517	d__Bacteria	p__Bacillota	c__Bacilli	o__Lactobacillales	f__Lactobacillaceae	g__Ligilactobacillus	s__Ligilactobacillus sp945923665
MGYG000086517_51	ILAJLD_09030	1974	2147	MSTKDFNLDLVEVSKSNTGASARITSYSLCTPGCITGRLMGCQFQSAGCNVHVHISK	ILAJLD_09030 Lantibiotic	MGYG000086517	d__Bacteria	p__Bacillota	c__Bacilli	o__Lactobacillales	f__Lactobacillaceae	g__Ligilactobacillus	s__Ligilactobacillus sp945923665
MGYG000086517_51	ILAJLD_09035	2390	2551	MATKDFNLDLVEVSKSNTGASTRITSHSFCSQACKTYKILGCNLLTHGCRFPR	ILAJLD_09035 Lantibiotic	MGYG000086517	d__Bacteria	p__Bacillota	c__Bacilli	o__Lactobacillales	f__Lactobacillaceae	g__Ligilactobacillus	s__Ligilactobacillus sp945923665
MGYG000100239_176	JJNMGM_10785	383	556	MSTKDFNLDLVSVSKKDSGASPRITSISLCTPGCKIGAVMGCNMKTATCNCSIHVSK	JJNMGM_10785 Lantibiotic nisin-Z	MGYG000100239	d__Bacteria	p__Bacillota	c__Bacilli	o__Lactobacillales	f__Streptococcaceae	g__Lactococcus	s__Lactococcus lactis
MGYG000121622_66	KNMGFN_13265	28262	28468	MSFFQAHSDLFLIFFSYKYTVNRKEAIRMAQYKDFDLDIVKVTNTATLDDPQPRITTVILCTAGCKAL	KNMGFN_13265 hypothetical protein	MGYG000121622	d__Bacteria	p__Bacteroidota	c__Bacteroidia	o__Bacteroidales	f__Bacteroidaceae	g__Bacteroides	s__Bacteroides nordii
MGYG000121622_66	KNMGFN_13270	28749	28916	MAQYKDFDLDIVKVADSANEEGPQPRITSVSLCTFGCITGTLMCITNTCGCSTSR	KNMGFN_13270 hypothetical protein	MGYG000121622	d__Bacteria	p__Bacteroidota	c__Bacteroidia	o__Bacteroidales	f__Bacteroidaceae	g__Bacteroides	s__Bacteroides nordii
MGYG000121622_66	KNMGFN_13275	28956	29123	MAQYKDFDLDIVKVADSANEEGPQPRITSVSLCTFGCITGTLMCITNTCGCSTSR	KNMGFN_13275 hypothetical protein	MGYG000121622	d__Bacteria	p__Bacteroidota	c__Bacteroidia	o__Bacteroidales	f__Bacteroidaceae	g__Bacteroides	s__Bacteroides nordii
MGYG000130817_336	GNMPHM_12370	89	262	MAKFDDFDLDVTKTTAKESSAEPRITSKSLCTPGCVTGILMTCAINTATCGCQITGK	GNMPHM_12370 hypothetical protein	MGYG000130817	d__Bacteria	p__Bacillota_I	c__Bacilli_A	o__Erysipelotrichales	f__Coprobacillaceae	g__Faecalibacillus	s__Faecalibacillus intestinalis
MGYG000130817_336	GNMPHM_12375	283	432	MAKFDDFDLDVTKIKIREGEKQERITSISLCTSSCRTGILATCPLTTGK	GNMPHM_12375 hypothetical protein	MGYG000130817	d__Bacteria	p__Bacillota_I	c__Bacilli_A	o__Erysipelotrichales	f__Coprobacillaceae	g__Faecalibacillus	s__Faecalibacillus intestinalis
MGYG000175713_15	IADHJB_05395	852	1031	MSVNDFKLDLVKVSKESTNSNYSVKITSYSLCTPGCKTGALMGCTMKTASCGCHVHISK	IADHJB_05395 Lantibiotic	MGYG000175713	d__Bacteria	p__Bacillota	c__Bacilli	o__Lactobacillales	f__Lactobacillaceae	g__Ligilactobacillus	s__Ligilactobacillus salivarius
MGYG000185527_68	NLEHEN_10075	79	249	MAKFDDFDLDVTKTAAQGGIEPKYKSKSACTPGCPTGILMTCPLKTATCGCHITGK	NLEHEN_10075 Gallidermin/nisin family lantibiotic	MGYG000185527	d__Bacteria	p__Bacillota_A	c__Clostridia	o__Lachnospirales	f__Lachnospiraceae	g__Eubacterium_G	s__Eubacterium_G ventriosum
MGYG000190779_4	CNFNPN_03815	16868	17044	MLMILNWILVKVSKESTNSNYSVKITSYSLCTPGCKTGALMGCTMKTASCGCHVHISK	CNFNPN_03815 gallidermin/nisin family lantibiotic	MGYG000190779	d__Bacteria	p__Bacillota	c__Bacilli	o__Lactobacillales	f__Lactobacillaceae	g__Ligilactobacillus	s__Ligilactobacillus sp945923665
MGYG000218646_17	NFJEKJ_06280	38312	38485	MSTKDFNLDLVSVSKKNSGASPRITSISLCTPGCKTGAVMGCNMKTATCNCSIHVSK	NFJEKJ_06280 Lantibiotic nisin-Z	MGYG000218646	d__Bacteria	p__Bacillota	c__Bacilli	o__Lactobacillales	f__Streptococcaceae	g__Lactococcus	s__Lactococcus lactis
MGYG000228449_13	OHJAHO_08385	37641	37814	MAKLNDFDLDVTKKAANGDVDVQWKSKSFCTGGCITGALQTCFIKTVTCGCHINISK	OHJAHO_08385 hypothetical protein	MGYG000228449	d__Bacteria	p__Bacillota_A	c__Clostridia	o__Lachnospirales	f__Lachnospiraceae	g__Roseburia	s__Roseburia sp900550935
MGYG000231380_213	ODJMNA_06435	2807	2986	MSANDFKLDLVKVSKESTNSNYSVKITSYSLCTPGCKTGALMGCTMKTASCGCHVHISK	ODJMNA_06435 Lantibiotic	MGYG000231380	d__Bacteria	p__Bacillota	c__Bacilli	o__Lactobacillales	f__Lactobacillaceae	g__Ligilactobacillus	s__Ligilactobacillus salivarius
MGYG000259859_113	EBPKDF_05145	3891	4064	MSTNDFNLDLVSVSKSNAGASTRITSYSLCTPGCKTGVLMACHLKTATCNCGFIISK	EBPKDF_05145 gallidermin/nisin family lantibiotic	MGYG000259859	d__Bacteria	p__Bacillota_I	c__Bacilli_A	o__Erysipelotrichales	f__Coprobacillaceae	g__Thomasclavelia	s__Thomasclavelia ramosa
MGYG000280734_8	FDOFDL_02635	13496	13663	MNNEDFNLDLVTISKENNSGASPRVTSKSLCTPGCKTGILMTCAIKTATCGCHFG	FDOFDL_02635 Lantibiotic	MGYG000280734	d__Bacteria	p__Bacillota	c__Bacilli	o__Lactobacillales	f__Streptococcaceae	g__Streptococcus	s__Streptococcus pasteurianus
MGYG000281903_9	FNJLFO_03805	53	226	MAKFDDFDLDVTKTTATENGAEPRITSKSLCTPGCVTGILMTCAINTATCGCQITGK	FNJLFO_03805 hypothetical protein	MGYG000281903	d__Bacteria	p__Bacillota_A	c__Clostridia	o__Lachnospirales	f__Lachnospiraceae	g__Anaerobutyricum	s__Anaerobutyricum hallii
MGYG000281903_9	FNJLFO_03810	247	420	MAKFDDFDLDVTKATATENGAEPRITSKSLCTPGCVTGILMTCAINTATCGCQITGK	FNJLFO_03810 hypothetical protein	MGYG000281903	d__Bacteria	p__Bacillota_A	c__Clostridia	o__Lachnospirales	f__Lachnospiraceae	g__Anaerobutyricum	s__Anaerobutyricum hallii
MGYG000281903_35	FNJLFO_07675	15792	15935	MAKFDDFDLDVTKIREGEKQERITSISLCTSSCKTAIFATCPFTTGK	FNJLFO_07675 Lantibiotic	MGYG000281903	d__Bacteria	p__Bacillota_A	c__Clostridia	o__Lachnospirales	f__Lachnospiraceae	g__Anaerobutyricum	s__Anaerobutyricum hallii
MGYG000284567_5	FJIGDD_00495	21999	22172	MAKLNDFDLDVTKKVANGDADVQWKSKSMCTPGCITGPLQTCFLKTVSCGCHINISK	FJIGDD_00495 hypothetical protein	MGYG000284567	d__Bacteria	p__Bacillota_A	c__Clostridia	o__Lachnospirales	f__Lachnospiraceae	g__Roseburia	s__Roseburia sp900550935
MGYG000301592_41	PKLHLF_06460	18614	18781	MNNEDFNLDLVTISKENNSGASPRVTSKSLCTPGCKTGILMTCAIKTATCGCHFG	PKLHLF_06460 Lantibiotic	MGYG000301592	d__Bacteria	p__Bacillota	c__Bacilli	o__Lactobacillales	f__Streptococcaceae	g__Streptococcus	s__Streptococcus pasteurianus
MGYG000307678_190	EIHAKB_06225	5920	6099	MSVNDFKLDLVKVSKESTNSNYSVKITSYSLCTPGCKTGALMGCTMKTASCGCHVHISK	EIHAKB_06225 Lantibiotic	MGYG000307678	d__Bacteria	p__Bacillota_I	c__Bacilli_A	o__RF39	f__UBA660	g__Coprovivens	s__Coprovivens excrementavium
MGYG000313421_104	KJNJHI_08450	3565	3735	MAKFDDFDLDVTATTADEGGAQPRITSKSLCTPGCVTGILMTCPLQTATCECHITG	KJNJHI_08450 hypothetical protein	MGYG000313421	d__Bacteria	p__Bacillota_A	c__Clostridia	o__TANB77	f__CAG-508	g__CAG-273	s__CAG-273 sp946500265
MGYG000321182_15	GOFFMC_03650	12021	12194	MANFNDFDLGLTKVSNSEKSQIQPRITSKSLCTPGCKTGILMGCNIKTISCHVHISK	GOFFMC_03650 Lantibiotic	MGYG000321182	d__Bacteria	p__Bacillota	c__Bacilli	o__Lactobacillales	f__Lactobacillaceae	g__Bombilactobacillus	s__Bombilactobacillus mellis_A
MGYG000321476_21	DKODBC_04925	209434	209607	MTDFKDFNLGLTKVNNNEQGHIQPRITSKFLCTPGCVTGTLMGCNNKTISCHIHISK	DKODBC_04925 gallidermin/nisin family lantibiotic	MGYG000321476	d__Bacteria	p__Bacillota	c__Bacilli	o__Lactobacillales	f__Lactobacillaceae	g__Lactobacillus	s__Lactobacillus helsingborgensis
