# Supplementary material for: Nisin-like biosynthetic gene clusters are widely distributed across microbiomes
Source: mBio. 2025 Sep 10;16(10):e01545-25. doi: 10.1128/mbio.01545-25 (PMC12506125; doi:10.1128/mbio.01545-25)
Supplement: Table S3 — Prepropeptides only identified by Rodeo. [file mbio.01545-25-s0004.csv]

Query	Genus/Species	Nucleotide_acc	start	end	dir	AA_seq	id
WEZ05695.1	Bacillus subtilis	CP120589.1	1415803	1415923	+	MDVVKVSKQDSKITPQWKSESLCTPGCVTGVCKLASFKQ	CP120589.1_1415803_1415923
WP_000400477.1	Streptococcus suis YS35	NZ_ALMN01000040.1	15177	15009	-	MNNEDFNLDLVTISKENNSGASPRVTSKSLCTPGCKTGILMTCAIKTATCGCHFG	NZ_ALMN01000040.1_15177_15009
WP_090090072.1	Leuconostoc gasicomitatum	NZ_FBTD01000003.1	225207	225033	-	MSANDFNLDLVSASKSNSGASPRITSVSLCTPGCKTGALMGCNMKTASCGCHVHVSK	NZ_FBTD01000003.1_225207_225033
WP_162872718.1	Austwickia chelonae	NZ_CP031447.1	452758	453028	+	LTSKNSWWSSEVMDSVDHLRGRQKRKRHGALQKARKIMDDKFDLEVNVHETSPRTGGWVTSKSLCTPGCITGFMMCNEVTKGCTIRITG	NZ_CP031447.1_452758_453028
WP_162872718.1	Austwickia chelonae	NZ_CP031447.1	452794	453028	+	MDSVDHLRGRQKRKRHGALQKARKIMDDKFDLEVNVHETSPRTGGWVTSKSLCTPGCITGFMMCNEVTKGCTIRITG	NZ_CP031447.1_452794_453028
WP_162872718.1	Austwickia chelonae	NZ_CP031447.1	452869	453028	+	MDDKFDLEVNVHETSPRTGGWVTSKSLCTPGCITGFMMCNEVTKGCTIRITG	NZ_CP031447.1_452869_453028
WP_162872718.1	Austwickia chelonae	NZ_CP031447.1	452893	453028	+	VNVHETSPRTGGWVTSKSLCTPGCITGFMMCNEVTKGCTIRITG	NZ_CP031447.1_452893_453028
WP_196716686.1	Actinomyces trachealis	NZ_CP065027.1	1712387	1712222	-	MATFDLDTRVEEAEAGIRPQITSKFLCTPGCPTGGFACFTSQCTKGCSLSLGCK	NZ_CP065027.1_1712387_1712222
WP_196716686.1	Actinomyces trachealis	NZ_CP065027.1	1712417	1712222	-	MFRFYEIGENMATFDLDTRVEEAEAGIRPQITSKFLCTPGCPTGGFACFTSQCTKGCSLSLGCK	NZ_CP065027.1_1712417_1712222
WP_235187779.1	Lactococcus lactis subsp. lactis NCDO 2118	NZ_CP009054.1	1364100	1363902	-	MNYKEALETSTKDFNLDLISVSKKDSGVSPRITSISLCTPGCKTGALMGCNMKTATCNCSIHVSK	NZ_CP009054.1_1364100_1363902
WP_235187779.1	Lactococcus lactis subsp. lactis KF147	NC_013656.1	1355235	1355037	-	MNYKEALETSTKDFNLDLISVSKKDSGVSPRITSISLCTPGCKTGALMGCNMKTATCNCSIHVSK	NC_013656.1_1355235_1355037
WP_236930863.1	Geobacillus sp. JS12	NZ_CP014749.1	3493344	3493515	+	MAKFDDFDLDIVVKKQDDVVQPNVTSKSLCTPGCITGVLMCLTQNSCVSCNSCIRC	NZ_CP014749.1_3493344_3493515
WP_277156052.1	Bifidobacterium sp. ESL0798	NZ_CP113914.1	1411801	1411978	+	LQTIKEESMSEFDLDARIEKSKPTVTPLVTSHSLCTPGCPSGGFACFSTQCTNGCHFG	NZ_CP113914.1_1411801_1411978
WP_277156052.1	Bifidobacterium sp. ESL0798	NZ_CP113914.1	1411825	1411978	+	MSEFDLDARIEKSKPTVTPLVTSHSLCTPGCPSGGFACFSTQCTNGCHFG	NZ_CP113914.1_1411825_1411978
WP_277156052.1	Bifidobacterium sp. ESL0798	NZ_CP113914.1	1411840	1411978	+	LDARIEKSKPTVTPLVTSHSLCTPGCPSGGFACFSTQCTNGCHFG	NZ_CP113914.1_1411840_1411978
