# Supplementary material for: Nisin-like biosynthetic gene clusters are widely distributed across microbiomes
Source: mBio. 2025 Sep 10;16(10):e01545-25. doi: 10.1128/mbio.01545-25 (PMC12506125; doi:10.1128/mbio.01545-25)
Supplement: Table S4 — Known nisin variants with characterized activity seen in the literature. [file mbio.01545-25-s0005.csv]

sequence	nisin_name
ITSISLCTPGCKTGALMGCNMKTATCHCSIHVSK	nisin-A
ITSISLCTPGCKTGALMGCNMKTATCNCSIHVSK	nisin-Z
ITSKSLCTPGCKTGILMTCPLKTATCGCHFG	nisin-U
FTSISMCTPGCKTGALMTCNYKTATCHCSIKVSK	nisin-H
ITSVSLCTPGCKTGAVMGCNMKTATCNCSIHVSK	nisin-efm-1
ITSISLCTPGCKTGAVMGCNMKTATCNCSIHVSK	nisin-efm-2
ITSKSLCTPGCVTGVLMGCALKTITCNCSVGIGKK	Moraviensicin_RL14
VTSKSLCTPGCKTGILMTCAIKTATCGCHFG	nisin-P
ITSKSLCTPGCKTGALQTCFAKTATCHCSGHVHTK	nisin-J
ITSISLCTPGCKTGALMGCNMKTATCNCSVHVSK	nisin-F
VTSKSLCTPGCKTGILMTCPLKTATCGCHFG	nisin-U2
ITSISLCTPGCKTGVLMGCNLKTATCNCSVHVSK	nisin-Q
ITSKSLCTPGCVTGILMTCPVQTATCGCQITGK	Blauticin_RL4
ITSKSLCTPGCVTGVLMGCNNKTATCNCSVHVG	Lan-P49_RL16
YKSKSVCTPGCPTGILMTCPLKTATCGCHITGK	Lan-Df
ITSKSLCTPGCKTGALMTCPIKTATCGCHFGN	nisin-E_RL13
ITSYSLCTPGCKTGVLMACHLKTATCNCSIIVSK	nisin-G
ITSYVLCTPGCITGRLMGCNNKIKTCHCHSSNHESFHAR	Kunkecin-A
YKSKSACTPGCPTGILMTCPLKTATCGCHITGK	Nisin-O
VTSISLCTPGCKTGILMTCAIKTATCGCHF	Bagelicin
ITSKSLCTPGCITGWMMCNTVTKGCSFTIGK	Flavucin
VTSKSLCTPGCKTGILMTCAIKTATCGCHFG	Agalacticin
ITSISLCTAGCITGVIMTCMSNGCK	Rombucin
ITSKSLCTPGCITGILQTCAIKTATCGCHITGK	Geobacillin-1
VTSKSLCTPGCITGVLMCLTQNSCVSCNSCIRC	Geobacillin-2
WKSESLCTPGCVTGALQTCFLQTLTCNCKISK	Subtilin
VTSKSLCTPGCKTGILMTCAIKTATCGCHFG	Suicin
FTSHSLCTPGCITGVLMGCHIQSIGCNVHIHISK	Salivaricin-D
VLSKSLCTPGCITGPLQTCYLCFPTFAKC	Ericin-A
WKSESVCTPGCVTGVLQTCFLQTITCNCHISK	Ericin-S
ITVRSKSLCTPGCITGPLRTCYLCFPTHVNC	RL1a
ITWKSESLCTPGCVTGVLQTCFLQTITCNCKISK	RL2
VTSKSLCTPGCITGILMCLTQNSCVSCNSCIKC	RL3
ITSKSLCTPGCITGILMCLTQNSCVSCNSCIRC	RL5
ITSVSLCTPGCKTGALMGCNMKTASCGCHVHVSK	RL6
ITSVSLCTPGCVTGVLMCPGNTISCNGHCSIHITG	RL7
VTSKSLCTPGCKTGILQTCAIKSATCGCSIHIGK	RL8
VTSKSLCTPGCITGVLMCLTQNSCVSCNSCIKC	RL9
ITVKITSYSLCTPGCKTGALMGCTMKTASCGCHVHISK	RL10a
ITWKSESLCTPGCITGVLQTCFLQTITCNCHISK	RL11a
ITSYSLCTPGCITGVLMGCHIQSIGCNVHVHVSK	RL12
ITSKSLCTPGCVTGLLMGCAGSSATCNCSVHVG	RL15
ITQFKSISLCTPGCPTGILMGCHKCPSGSDTVYTK	RL17a
ITSPQITSVSLCTPGCQTGFLACFSQACNPTGGCKISK	RL18
ITSWSLCTPGCITGRIMGCNK	Cesin
VTSVSLCTPGCITGVIMTCTIKTATCGCHVAGK	CE02
ITSISLCTPGCKTGALMGCSAATATCHCSIHVSK	SAA_mutant
ITSISLCTPGCKTGALMGCSLSTATCHCSIHVSK	SLS_mutant
ITSISLCTPGCKTGALMGCNAITATCHCSIHVSK	NAI_mutant
ITSISLCTPGCKTGALMGCAAKTATCHCSIHVSK	AAK_mutant
ITSISLCTPGCKTGALMGCAAATATCHCSIHVSK	AAA_mutant
ITSKSLCTPGCKTGILTGCPLKTATCGCHFG	nisin_U_synth
