# Supplementary material for: Nisin-like biosynthetic gene clusters are widely distributed across microbiomes
Source: mBio. 2025 Sep 10;16(10):e01545-25. doi: 10.1128/mbio.01545-25 (PMC12506125; doi:10.1128/mbio.01545-25)
Supplement: Table S6 — Mobile genetic elements. [file mbio.01545-25-s0007.csv]

nucleotide_acc	detail	mge_class	genus	species
NC_009328.1	pp2	prophage	g__Geobacillus	s__Geobacillus thermodenitrificans
NZ_CP015405.2	pp3	prophage	g__Blautia	s__Blautia pseudococcoides
NZ_CP022713.1	pp2	prophage	g__Blautia	s__Blautia pseudococcoides
NZ_WNJJ01000001.1	pp2	prophage	g__Streptococcus	s__Streptococcus agalactiae
NZ_CP065312.1	pp1	prophage	g__Blautia	s__Blautia pseudococcoides
NC_015600.1	NC_015600.1_ICE6	ICE_element	g__Streptococcus	s__Streptococcus pasteurianus
NC_015600.1	NC_015600.1_ICE7	ICE_element	g__Streptococcus	s__Streptococcus pasteurianus
NZ_AEYY01000049.1	NZ_AEYY01000049.1_ICE3	ICE_element	g__Streptococcus	s__Streptococcus suis_P
NZ_ALMJ01000010.1	NZ_ALMJ01000010.1_ICE2	ICE_element	g__Streptococcus	s__Streptococcus suis
NZ_ALMJ01000010.1	NZ_ALMJ01000010.1_ICE3	ICE_element	g__Streptococcus	s__Streptococcus suis
NZ_ALMQ01000002.1	NZ_ALMQ01000002.1_ICE3	ICE_element	g__Streptococcus	s__Streptococcus suis
NZ_ALNB01000002.1	NZ_ALNB01000002.1_ICE2	ICE_element	g__Streptococcus	s__Streptococcus suis
NZ_ALTM01000005.1	NZ_ALTM01000005.1_ICE3	ICE_element	g__Streptococcus	s__Streptococcus agalactiae
NZ_ALUP01000012.1	NZ_ALUP01000012.1_ICE4	ICE_element	g__Streptococcus	s__Streptococcus agalactiae
NZ_AP020310.1	NZ_AP020310.1_ICE14	ICE_element	g__Streptococcus	s__Streptococcus agalactiae
NZ_ATWZ01000005.1	NZ_ATWZ01000005.1_ICE2	ICE_element	g__Streptococcus	s__Streptococcus equinus
NZ_AUWB01000020.1	NZ_AUWB01000020.1_ICE4	ICE_element	g__Streptococcus	s__Streptococcus agalactiae
NZ_AUWB01000020.1	NZ_AUWB01000020.1_ICE5	ICE_element	g__Streptococcus	s__Streptococcus agalactiae
NZ_BCCR01000016.1	NZ_BCCR01000016.1_ICE4	ICE_element	g__Streptococcus	s__Streptococcus suis
NZ_BCCR01000016.1	NZ_BCCR01000016.1_ICE5	ICE_element	g__Streptococcus	s__Streptococcus suis
NZ_BCDA01000017.1	NZ_BCDA01000017.1_ICE5	ICE_element	g__Streptococcus	s__Streptococcus suis
NZ_BCDN01000002.1	NZ_BCDN01000002.1_ICE3	ICE_element	g__Streptococcus	s__Streptococcus suis
NZ_BCDN01000002.1	NZ_BCDN01000002.1_ICE4	ICE_element	g__Streptococcus	s__Streptococcus suis
NZ_BCEC01000028.1	NZ_BCEC01000028.1_ICE4	ICE_element	g__Streptococcus	s__Streptococcus suis
NZ_BCEC01000028.1	NZ_BCEC01000028.1_ICE5	ICE_element	g__Streptococcus	s__Streptococcus suis
NZ_BCEE01000029.1	NZ_BCEE01000029.1_ICE4	ICE_element	g__Streptococcus	s__Streptococcus suis
NZ_BCEE01000029.1	NZ_BCEE01000029.1_ICE5	ICE_element	g__Streptococcus	s__Streptococcus suis
NZ_BCEO01000032.1	NZ_BCEO01000032.1_ICE4	ICE_element	g__Streptococcus	s__Streptococcus suis
NZ_BCEO01000032.1	NZ_BCEO01000032.1_ICE5	ICE_element	g__Streptococcus	s__Streptococcus suis
NZ_BCFB01000042.1	NZ_BCFB01000042.1_ICE2	ICE_element	g__Streptococcus	s__Streptococcus ruminantium
NZ_CDSW01000109.1	NZ_CDSW01000109.1_ICE3	ICE_element	g__Streptococcus	s__Streptococcus suis
NZ_CDSX01000002.1	NZ_CDSX01000002.1_ICE4	ICE_element	g__Streptococcus	s__Streptococcus suis
NZ_CDSX01000002.1	NZ_CDSX01000002.1_ICE5	ICE_element	g__Streptococcus	s__Streptococcus suis
NZ_CDTQ01000002.1	NZ_CDTQ01000002.1_ICE4	ICE_element	g__Streptococcus	s__Streptococcus suis
NZ_CDTQ01000002.1	NZ_CDTQ01000002.1_ICE5	ICE_element	g__Streptococcus	s__Streptococcus suis
NZ_CDTS01000001.1	NZ_CDTS01000001.1_ICE4	ICE_element	g__Streptococcus	s__Streptococcus suis
NZ_CDTS01000001.1	NZ_CDTS01000001.1_ICE5	ICE_element	g__Streptococcus	s__Streptococcus suis
NZ_CDUB01000005.1	NZ_CDUB01000005.1_ICE2	ICE_element	g__Streptococcus	s__Streptococcus suis
NZ_CDVC01000006.1	NZ_CDVC01000006.1_ICE4	ICE_element	g__Streptococcus	s__Streptococcus suis
NZ_CDVC01000006.1	NZ_CDVC01000006.1_ICE5	ICE_element	g__Streptococcus	s__Streptococcus suis
NZ_CDVQ01000002.1	NZ_CDVQ01000002.1_ICE2	ICE_element	g__Streptococcus	s__Streptococcus suis
NZ_CDVS01000004.1	NZ_CDVS01000004.1_ICE4	ICE_element	g__Streptococcus	s__Streptococcus suis
NZ_CDVS01000004.1	NZ_CDVS01000004.1_ICE5	ICE_element	g__Streptococcus	s__Streptococcus suis
NZ_CDWD01000002.1	NZ_CDWD01000002.1_ICE4	ICE_element	g__Streptococcus	s__Streptococcus suis
NZ_CDWD01000002.1	NZ_CDWD01000002.1_ICE5	ICE_element	g__Streptococcus	s__Streptococcus suis
NZ_CDWM01000002.1	NZ_CDWM01000002.1_ICE3	ICE_element	g__Streptococcus	s__Streptococcus suis
NZ_CEBE01000002.1	NZ_CEBE01000002.1_ICE4	ICE_element	g__Streptococcus	s__Streptococcus suis
NZ_CEBE01000002.1	NZ_CEBE01000002.1_ICE5	ICE_element	g__Streptococcus	s__Streptococcus suis
NZ_CEBK01000003.1	NZ_CEBK01000003.1_ICE4	ICE_element	g__Streptococcus	s__Streptococcus suis
NZ_CEBK01000003.1	NZ_CEBK01000003.1_ICE5	ICE_element	g__Streptococcus	s__Streptococcus suis
NZ_CEBM01000009.1	NZ_CEBM01000009.1_ICE2	ICE_element	g__Streptococcus	s__Streptococcus suis
NZ_CECQ01000016.1	NZ_CECQ01000016.1_ICE4	ICE_element	g__Streptococcus	s__Streptococcus suis
NZ_CECQ01000016.1	NZ_CECQ01000016.1_ICE5	ICE_element	g__Streptococcus	s__Streptococcus suis
NZ_CECX01000005.1	NZ_CECX01000005.1_ICE3	ICE_element	g__Streptococcus	s__Streptococcus suis
NZ_CECX01000005.1	NZ_CECX01000005.1_ICE4	ICE_element	g__Streptococcus	s__Streptococcus suis
NZ_CEDD01000051.1	NZ_CEDD01000051.1_ICE3	ICE_element	g__Streptococcus	s__Streptococcus suis_W
NZ_CEDD01000051.1	NZ_CEDD01000051.1_ICE4	ICE_element	g__Streptococcus	s__Streptococcus suis_W
NZ_CEDG01000006.1	NZ_CEDG01000006.1_ICE4	ICE_element	g__Streptococcus	s__Streptococcus suis_W
NZ_CEDK01000055.1	NZ_CEDK01000055.1_ICE4	ICE_element	g__Streptococcus	s__Streptococcus suis
NZ_CEDK01000055.1	NZ_CEDK01000055.1_ICE5	ICE_element	g__Streptococcus	s__Streptococcus suis
NZ_CEDN01000007.1	NZ_CEDN01000007.1_ICE4	ICE_element	g__Streptococcus	s__Streptococcus suis
NZ_CEDQ01000001.1	NZ_CEDQ01000001.1_ICE4	ICE_element	g__Streptococcus	s__Streptococcus suis
NZ_CEDQ01000001.1	NZ_CEDQ01000001.1_ICE5	ICE_element	g__Streptococcus	s__Streptococcus suis
NZ_CEEG01000031.1	NZ_CEEG01000031.1_ICE2	ICE_element	g__Streptococcus	s__Streptococcus suis
NZ_CEEI01000021.1	NZ_CEEI01000021.1_ICE2	ICE_element	g__Streptococcus	s__Streptococcus suis
NZ_CEFA01000040.1	NZ_CEFA01000040.1_ICE2	ICE_element	g__Streptococcus	s__Streptococcus suis
NZ_CEGR01000001.1	NZ_CEGR01000001.1_ICE4	ICE_element	g__Streptococcus	s__Streptococcus suis
NZ_CEGR01000001.1	NZ_CEGR01000001.1_ICE5	ICE_element	g__Streptococcus	s__Streptococcus suis
NZ_CEHA01000002.1	NZ_CEHA01000002.1_ICE4	ICE_element	g__Streptococcus	s__Streptococcus suis
NZ_CEHA01000002.1	NZ_CEHA01000002.1_ICE5	ICE_element	g__Streptococcus	s__Streptococcus suis
NZ_CEHE01000002.1	NZ_CEHE01000002.1_ICE4	ICE_element	g__Streptococcus	s__Streptococcus suis
NZ_CEHE01000002.1	NZ_CEHE01000002.1_ICE5	ICE_element	g__Streptococcus	s__Streptococcus suis
NZ_CEHF01000001.1	NZ_CEHF01000001.1_ICE4	ICE_element	g__Streptococcus	s__Streptococcus suis
NZ_CEHF01000001.1	NZ_CEHF01000001.1_ICE5	ICE_element	g__Streptococcus	s__Streptococcus suis
NZ_CEHL01000002.1	NZ_CEHL01000002.1_ICE4	ICE_element	g__Streptococcus	s__Streptococcus suis
NZ_CEHL01000002.1	NZ_CEHL01000002.1_ICE5	ICE_element	g__Streptococcus	s__Streptococcus suis
NZ_CEIF01000001.1	NZ_CEIF01000001.1_ICE3	ICE_element	g__Streptococcus	s__Streptococcus suis
NZ_CEIF01000001.1	NZ_CEIF01000001.1_ICE4	ICE_element	g__Streptococcus	s__Streptococcus suis
NZ_CEIJ01000001.1	NZ_CEIJ01000001.1_ICE4	ICE_element	g__Streptococcus	s__Streptococcus suis
NZ_CEIJ01000001.1	NZ_CEIJ01000001.1_ICE5	ICE_element	g__Streptococcus	s__Streptococcus suis
NZ_CEIK01000001.1	NZ_CEIK01000001.1_ICE4	ICE_element	g__Streptococcus	s__Streptococcus suis
NZ_CEIK01000001.1	NZ_CEIK01000001.1_ICE5	ICE_element	g__Streptococcus	s__Streptococcus suis
NZ_CEIM01000002.1	NZ_CEIM01000002.1_ICE4	ICE_element	g__Streptococcus	s__Streptococcus suis
NZ_CEIM01000002.1	NZ_CEIM01000002.1_ICE5	ICE_element	g__Streptococcus	s__Streptococcus suis
NZ_CEIN01000002.1	NZ_CEIN01000002.1_ICE4	ICE_element	g__Streptococcus	s__Streptococcus suis
NZ_CEIN01000002.1	NZ_CEIN01000002.1_ICE5	ICE_element	g__Streptococcus	s__Streptococcus suis
NZ_CEJH01000002.1	NZ_CEJH01000002.1_ICE4	ICE_element	g__Streptococcus	s__Streptococcus suis
NZ_CEJH01000002.1	NZ_CEJH01000002.1_ICE5	ICE_element	g__Streptococcus	s__Streptococcus suis
NZ_CEJI01000001.1	NZ_CEJI01000001.1_ICE4	ICE_element	g__Streptococcus	s__Streptococcus suis
NZ_CEJI01000001.1	NZ_CEJI01000001.1_ICE5	ICE_element	g__Streptococcus	s__Streptococcus suis
NZ_CEJT01000045.1	NZ_CEJT01000045.1_ICE2	ICE_element	g__Streptococcus	s__Streptococcus suis
NZ_CEJY01000001.1	NZ_CEJY01000001.1_ICE4	ICE_element	g__Streptococcus	s__Streptococcus suis
NZ_CEJY01000001.1	NZ_CEJY01000001.1_ICE5	ICE_element	g__Streptococcus	s__Streptococcus suis
NZ_CEKB01000003.1	NZ_CEKB01000003.1_ICE4	ICE_element	g__Streptococcus	s__Streptococcus suis
NZ_CEKB01000003.1	NZ_CEKB01000003.1_ICE5	ICE_element	g__Streptococcus	s__Streptococcus suis
NZ_CEKC01000001.1	NZ_CEKC01000001.1_ICE4	ICE_element	g__Streptococcus	s__Streptococcus suis
NZ_CEKC01000001.1	NZ_CEKC01000001.1_ICE5	ICE_element	g__Streptococcus	s__Streptococcus suis
NZ_CEKD01000001.1	NZ_CEKD01000001.1_ICE4	ICE_element	g__Streptococcus	s__Streptococcus suis
NZ_CEKD01000001.1	NZ_CEKD01000001.1_ICE5	ICE_element	g__Streptococcus	s__Streptococcus suis
NZ_CEKI01000001.1	NZ_CEKI01000001.1_ICE4	ICE_element	g__Streptococcus	s__Streptococcus suis
NZ_CEKI01000001.1	NZ_CEKI01000001.1_ICE5	ICE_element	g__Streptococcus	s__Streptococcus suis
NZ_CEKJ01000002.1	NZ_CEKJ01000002.1_ICE4	ICE_element	g__Streptococcus	s__Streptococcus suis
NZ_CEKJ01000002.1	NZ_CEKJ01000002.1_ICE5	ICE_element	g__Streptococcus	s__Streptococcus suis
NZ_CEKK01000001.1	NZ_CEKK01000001.1_ICE4	ICE_element	g__Streptococcus	s__Streptococcus suis
NZ_CEKK01000001.1	NZ_CEKK01000001.1_ICE5	ICE_element	g__Streptococcus	s__Streptococcus suis
NZ_CEKP01000001.1	NZ_CEKP01000001.1_ICE4	ICE_element	g__Streptococcus	s__Streptococcus suis
NZ_CEKP01000001.1	NZ_CEKP01000001.1_ICE5	ICE_element	g__Streptococcus	s__Streptococcus suis
NZ_CKGJ01000002.1	NZ_CKGJ01000002.1_ICE2	ICE_element	g__Streptococcus	s__Streptococcus pneumoniae
NZ_CKGJ01000002.1	NZ_CKGJ01000002.1_ICE3	ICE_element	g__Streptococcus	s__Streptococcus pneumoniae
NZ_CKGW01000003.1	NZ_CKGW01000003.1_ICE2	ICE_element	g__Streptococcus	s__Streptococcus pneumoniae
NZ_CKGW01000003.1	NZ_CKGW01000003.1_ICE3	ICE_element	g__Streptococcus	s__Streptococcus pneumoniae
NZ_CLFO01000002.1	NZ_CLFO01000002.1_ICE2	ICE_element	g__Streptococcus	s__Streptococcus pneumoniae
NZ_CLFO01000002.1	NZ_CLFO01000002.1_ICE3	ICE_element	g__Streptococcus	s__Streptococcus pneumoniae
NZ_CP008813.1	NZ_CP008813.1_ICE4	ICE_element	g__Streptococcus	s__Streptococcus agalactiae
NZ_CP008813.1	NZ_CP008813.1_ICE6	ICE_element	g__Streptococcus	s__Streptococcus agalactiae
NZ_CP008813.1	NZ_CP008813.1_ICE7	ICE_element	g__Streptococcus	s__Streptococcus agalactiae
NZ_CP024974.1	NZ_CP024974.1_ICE12	ICE_element	g__Streptococcus	s__Streptococcus suis_P
NZ_CP024974.1	NZ_CP024974.1_ICE15	ICE_element	g__Streptococcus	s__Streptococcus suis_P
NZ_CP031379.1	NZ_CP031379.1_ICE7	ICE_element	g__Streptococcus	s__Streptococcus suis
NZ_CP058741.1	NZ_CP058741.1_ICE7	ICE_element	g__Streptococcus	s__Streptococcus suis
NZ_CP058741.1	NZ_CP058741.1_ICE8	ICE_element	g__Streptococcus	s__Streptococcus suis
NZ_CP113114.1	NZ_CP113114.1_ICE10	ICE_element	g__Streptococcus	s__Streptococcus pneumoniae
NZ_CP113115.1	NZ_CP113115.1_ICE9	ICE_element	g__Streptococcus	s__Streptococcus pneumoniae
NZ_CP116604.1	NZ_CP116604.1_ICE8	ICE_element	g__Streptococcus	s__Streptococcus suis_P
NZ_CP116958.1	NZ_CP116958.1_ICE17	ICE_element	g__Streptococcus	s__Streptococcus pasteurianus
NZ_CP116958.1	NZ_CP116958.1_IME5	ICE_element	g__Streptococcus	s__Streptococcus pasteurianus
NZ_CQDE01000008.1	NZ_CQDE01000008.1_ICE2	ICE_element	g__Streptococcus	s__Streptococcus agalactiae
NZ_CQDE01000008.1	NZ_CQDE01000008.1_ICE3	ICE_element	g__Streptococcus	s__Streptococcus agalactiae
NZ_CRTO01000002.1	NZ_CRTO01000002.1_ICE2	ICE_element	g__Streptococcus	s__Streptococcus pneumoniae
NZ_CRTO01000002.1	NZ_CRTO01000002.1_ICE3	ICE_element	g__Streptococcus	s__Streptococcus pneumoniae
NZ_CZEY01000059.1	NZ_CZEY01000059.1_ICE4	ICE_element	g__Streptococcus	s__Streptococcus suis
NZ_CZFK01000069.1	NZ_CZFK01000069.1_ICE4	ICE_element	g__Streptococcus	s__Streptococcus suis
NZ_FIFD01000006.1	NZ_FIFD01000006.1_ICE4	ICE_element	g__Streptococcus	s__Streptococcus suis
NZ_FIFD01000006.1	NZ_FIFD01000006.1_ICE5	ICE_element	g__Streptococcus	s__Streptococcus suis
NZ_FIFF01000008.1	NZ_FIFF01000008.1_ICE2	ICE_element	g__Streptococcus	s__Streptococcus suis
NZ_FIFH01000002.1	NZ_FIFH01000002.1_ICE2	ICE_element	g__Streptococcus	s__Streptococcus suis
NZ_FIFH01000002.1	NZ_FIFH01000002.1_ICE3	ICE_element	g__Streptococcus	s__Streptococcus suis
NZ_FIFI01000007.1	NZ_FIFI01000007.1_ICE4	ICE_element	g__Streptococcus	s__Streptococcus suis
NZ_FIFI01000007.1	NZ_FIFI01000007.1_ICE5	ICE_element	g__Streptococcus	s__Streptococcus suis
NZ_FIFU01000007.1	NZ_FIFU01000007.1_ICE2	ICE_element	g__Streptococcus	s__Streptococcus suis
NZ_FIFU01000007.1	NZ_FIFU01000007.1_ICE3	ICE_element	g__Streptococcus	s__Streptococcus suis
NZ_FIGD01000009.1	NZ_FIGD01000009.1_ICE4	ICE_element	g__Streptococcus	s__Streptococcus suis
NZ_FIGD01000009.1	NZ_FIGD01000009.1_ICE5	ICE_element	g__Streptococcus	s__Streptococcus suis
NZ_FIHC01000008.1	NZ_FIHC01000008.1_ICE4	ICE_element	g__Streptococcus	s__Streptococcus suis
NZ_FIHC01000008.1	NZ_FIHC01000008.1_ICE5	ICE_element	g__Streptococcus	s__Streptococcus suis
NZ_FIHF01000004.1	NZ_FIHF01000004.1_ICE3	ICE_element	g__Streptococcus	s__Streptococcus suis
NZ_FIHK01000008.1	NZ_FIHK01000008.1_ICE4	ICE_element	g__Streptococcus	s__Streptococcus suis
NZ_FIHK01000008.1	NZ_FIHK01000008.1_ICE5	ICE_element	g__Streptococcus	s__Streptococcus suis
NZ_FIHO01000009.1	NZ_FIHO01000009.1_ICE4	ICE_element	g__Streptococcus	s__Streptococcus suis
NZ_FIHO01000009.1	NZ_FIHO01000009.1_ICE5	ICE_element	g__Streptococcus	s__Streptococcus suis
NZ_FIIF01000004.1	NZ_FIIF01000004.1_ICE4	ICE_element	g__Streptococcus	s__Streptococcus suis
NZ_FIIH01000001.1	NZ_FIIH01000001.1_ICE2	ICE_element	g__Streptococcus	s__Streptococcus suis
NZ_FIIH01000001.1	NZ_FIIH01000001.1_ICE3	ICE_element	g__Streptococcus	s__Streptococcus suis
NZ_FIII01000009.1	NZ_FIII01000009.1_ICE2	ICE_element	g__Streptococcus	s__Streptococcus suis
NZ_FIIK01000010.1	NZ_FIIK01000010.1_ICE2	ICE_element	g__Streptococcus	s__Streptococcus suis
NZ_FIIN01000005.1	NZ_FIIN01000005.1_ICE4	ICE_element	g__Streptococcus	s__Streptococcus suis_W
NZ_FIIT01000008.1	NZ_FIIT01000008.1_ICE4	ICE_element	g__Streptococcus	s__Streptococcus suis
NZ_FIIT01000008.1	NZ_FIIT01000008.1_ICE5	ICE_element	g__Streptococcus	s__Streptococcus suis
NZ_FIIV01000010.1	NZ_FIIV01000010.1_ICE4	ICE_element	g__Streptococcus	s__Streptococcus suis
NZ_FIIV01000010.1	NZ_FIIV01000010.1_ICE5	ICE_element	g__Streptococcus	s__Streptococcus suis
NZ_FIJC01000008.1	NZ_FIJC01000008.1_ICE4	ICE_element	g__Streptococcus	s__Streptococcus suis
NZ_FIJC01000008.1	NZ_FIJC01000008.1_ICE5	ICE_element	g__Streptococcus	s__Streptococcus suis
NZ_FIJE01000011.1	NZ_FIJE01000011.1_ICE2	ICE_element	g__Streptococcus	s__Streptococcus suis
NZ_FIJR01000007.1	NZ_FIJR01000007.1_ICE4	ICE_element	g__Streptococcus	s__Streptococcus suis
NZ_FIJR01000007.1	NZ_FIJR01000007.1_ICE5	ICE_element	g__Streptococcus	s__Streptococcus suis
NZ_FIJV01000008.1	NZ_FIJV01000008.1_ICE4	ICE_element	g__Streptococcus	s__Streptococcus suis
NZ_FIJV01000008.1	NZ_FIJV01000008.1_ICE5	ICE_element	g__Streptococcus	s__Streptococcus suis
NZ_FIJX01000005.1	NZ_FIJX01000005.1_ICE4	ICE_element	g__Streptococcus	s__Streptococcus suis_W
NZ_FIKG01000008.1	NZ_FIKG01000008.1_ICE4	ICE_element	g__Streptococcus	s__Streptococcus suis
NZ_FIKG01000008.1	NZ_FIKG01000008.1_ICE5	ICE_element	g__Streptococcus	s__Streptococcus suis
NZ_FIKR01000008.1	NZ_FIKR01000008.1_ICE4	ICE_element	g__Streptococcus	s__Streptococcus suis
NZ_FIKR01000008.1	NZ_FIKR01000008.1_ICE5	ICE_element	g__Streptococcus	s__Streptococcus suis
NZ_FIKX01000007.1	NZ_FIKX01000007.1_ICE4	ICE_element	g__Streptococcus	s__Streptococcus suis
NZ_FIKX01000007.1	NZ_FIKX01000007.1_ICE5	ICE_element	g__Streptococcus	s__Streptococcus suis
NZ_FIKY01000009.1	NZ_FIKY01000009.1_ICE4	ICE_element	g__Streptococcus	s__Streptococcus suis
NZ_FIKY01000009.1	NZ_FIKY01000009.1_ICE5	ICE_element	g__Streptococcus	s__Streptococcus suis
NZ_FILC01000006.1	NZ_FILC01000006.1_ICE4	ICE_element	g__Streptococcus	s__Streptococcus suis
NZ_FILC01000006.1	NZ_FILC01000006.1_ICE5	ICE_element	g__Streptococcus	s__Streptococcus suis
NZ_FILG01000009.1	NZ_FILG01000009.1_ICE4	ICE_element	g__Streptococcus	s__Streptococcus suis
NZ_FILG01000009.1	NZ_FILG01000009.1_ICE5	ICE_element	g__Streptococcus	s__Streptococcus suis
NZ_FILH01000009.1	NZ_FILH01000009.1_ICE4	ICE_element	g__Streptococcus	s__Streptococcus suis
NZ_FILH01000009.1	NZ_FILH01000009.1_ICE5	ICE_element	g__Streptococcus	s__Streptococcus suis
NZ_FILI01000009.1	NZ_FILI01000009.1_ICE4	ICE_element	g__Streptococcus	s__Streptococcus suis
NZ_FILI01000009.1	NZ_FILI01000009.1_ICE5	ICE_element	g__Streptococcus	s__Streptococcus suis
NZ_FILM01000006.1	NZ_FILM01000006.1_ICE4	ICE_element	g__Streptococcus	s__Streptococcus suis
NZ_FILM01000006.1	NZ_FILM01000006.1_ICE5	ICE_element	g__Streptococcus	s__Streptococcus suis
NZ_FILN01000006.1	NZ_FILN01000006.1_ICE4	ICE_element	g__Streptococcus	s__Streptococcus suis
NZ_FILN01000006.1	NZ_FILN01000006.1_ICE5	ICE_element	g__Streptococcus	s__Streptococcus suis
NZ_FILT01000008.1	NZ_FILT01000008.1_ICE4	ICE_element	g__Streptococcus	s__Streptococcus suis
NZ_FILT01000008.1	NZ_FILT01000008.1_ICE5	ICE_element	g__Streptococcus	s__Streptococcus suis
NZ_FILV01000007.1	NZ_FILV01000007.1_ICE5	ICE_element	g__Streptococcus	s__Streptococcus suis
NZ_FILW01000009.1	NZ_FILW01000009.1_ICE4	ICE_element	g__Streptococcus	s__Streptococcus suis
NZ_FILW01000009.1	NZ_FILW01000009.1_ICE5	ICE_element	g__Streptococcus	s__Streptococcus suis
NZ_FILZ01000008.1	NZ_FILZ01000008.1_ICE4	ICE_element	g__Streptococcus	s__Streptococcus suis
NZ_FILZ01000008.1	NZ_FILZ01000008.1_ICE5	ICE_element	g__Streptococcus	s__Streptococcus suis
NZ_FIMQ01000006.1	NZ_FIMQ01000006.1_ICE2	ICE_element	g__Streptococcus	s__Streptococcus suis
NZ_FIMZ01000009.1	NZ_FIMZ01000009.1_ICE4	ICE_element	g__Streptococcus	s__Streptococcus suis
NZ_FIMZ01000009.1	NZ_FIMZ01000009.1_ICE5	ICE_element	g__Streptococcus	s__Streptococcus suis
NZ_FINC01000008.1	NZ_FINC01000008.1_ICE4	ICE_element	g__Streptococcus	s__Streptococcus suis
NZ_FINC01000008.1	NZ_FINC01000008.1_ICE5	ICE_element	g__Streptococcus	s__Streptococcus suis
NZ_FINI01000008.1	NZ_FINI01000008.1_ICE2	ICE_element	g__Streptococcus	s__Streptococcus suis
NZ_FION01000008.1	NZ_FION01000008.1_ICE2	ICE_element	g__Streptococcus	s__Streptococcus suis
NZ_FIOP01000007.1	NZ_FIOP01000007.1_ICE3	ICE_element	g__Streptococcus	s__Streptococcus suis
NZ_FIPG01000009.1	NZ_FIPG01000009.1_ICE4	ICE_element	g__Streptococcus	s__Streptococcus suis
NZ_FIPG01000009.1	NZ_FIPG01000009.1_ICE5	ICE_element	g__Streptococcus	s__Streptococcus suis
NZ_FIPO01000007.1	NZ_FIPO01000007.1_ICE2	ICE_element	g__Streptococcus	s__Streptococcus suis
NZ_FIRQ01000009.1	NZ_FIRQ01000009.1_ICE4	ICE_element	g__Streptococcus	s__Streptococcus suis
NZ_FIRQ01000009.1	NZ_FIRQ01000009.1_ICE5	ICE_element	g__Streptococcus	s__Streptococcus suis
NZ_FIRV01000009.1	NZ_FIRV01000009.1_ICE4	ICE_element	g__Streptococcus	s__Streptococcus suis
NZ_FIRV01000009.1	NZ_FIRV01000009.1_ICE5	ICE_element	g__Streptococcus	s__Streptococcus suis
NZ_FISD01000009.1	NZ_FISD01000009.1_ICE4	ICE_element	g__Streptococcus	s__Streptococcus suis
NZ_FISD01000009.1	NZ_FISD01000009.1_ICE5	ICE_element	g__Streptococcus	s__Streptococcus suis
NZ_FISF01000010.1	NZ_FISF01000010.1_ICE4	ICE_element	g__Streptococcus	s__Streptococcus suis
NZ_FISF01000010.1	NZ_FISF01000010.1_ICE5	ICE_element	g__Streptococcus	s__Streptococcus suis
NZ_FITE01000009.1	NZ_FITE01000009.1_ICE4	ICE_element	g__Streptococcus	s__Streptococcus suis
NZ_FITE01000009.1	NZ_FITE01000009.1_ICE5	ICE_element	g__Streptococcus	s__Streptococcus suis
NZ_FYOD01000001.1	NZ_FYOD01000001.1_ICE3	ICE_element	g__Streptococcus	s__Streptococcus pneumoniae
NZ_JAAADK010000004.1	NZ_JAAADK010000004.1_ICE4	ICE_element	g__Streptococcus	s__Streptococcus agalactiae
NZ_JAFFHI010000008.1	NZ_JAFFHI010000008.1_ICE2	ICE_element	g__Streptococcus	s__Streptococcus suis_W
NZ_JAFFHJ010000004.1	NZ_JAFFHJ010000004.1_ICE3	ICE_element	g__Streptococcus	s__Streptococcus suis_W
NZ_JAGUAK010000001.1	NZ_JAGUAK010000001.1_ICE4	ICE_element	g__Streptococcus	s__Streptococcus suis
NZ_JAGUAK010000001.1	NZ_JAGUAK010000001.1_ICE5	ICE_element	g__Streptococcus	s__Streptococcus suis
NZ_JAGUBT010000006.1	NZ_JAGUBT010000006.1_ICE4	ICE_element	g__Streptococcus	s__Streptococcus suis
NZ_JAGUBT010000006.1	NZ_JAGUBT010000006.1_ICE6	ICE_element	g__Streptococcus	s__Streptococcus suis
NZ_JAGZHU010000002.1	NZ_JAGZHU010000002.1_ICE3	ICE_element	g__Streptococcus	s__Streptococcus pasteurianus
NZ_JAILYK010000003.1	NZ_JAILYK010000003.1_ICE3	ICE_element	g__Streptococcus	s__Streptococcus suis_W
NZ_JAIMDX010000010.1	NZ_JAIMDX010000010.1_ICE4	ICE_element	g__Streptococcus	s__Streptococcus suis
NZ_JAKTAH010000006.1	NZ_JAKTAH010000006.1_ICE6	ICE_element	g__Streptococcus	s__Streptococcus suis
NZ_JAKTAY010000006.1	NZ_JAKTAY010000006.1_ICE4	ICE_element	g__Streptococcus	s__Streptococcus suis
NZ_JAKTAY010000006.1	NZ_JAKTAY010000006.1_ICE6	ICE_element	g__Streptococcus	s__Streptococcus suis
NZ_JAKTAZ010000006.1	NZ_JAKTAZ010000006.1_ICE6	ICE_element	g__Streptococcus	s__Streptococcus suis
NZ_JAKTBA010000006.1	NZ_JAKTBA010000006.1_ICE5	ICE_element	g__Streptococcus	s__Streptococcus suis
NZ_JAKTBA010000006.1	NZ_JAKTBA010000006.1_ICE6	ICE_element	g__Streptococcus	s__Streptococcus suis
NZ_JAKTBB010000006.1	NZ_JAKTBB010000006.1_ICE4	ICE_element	g__Streptococcus	s__Streptococcus suis
NZ_JAKTBB010000006.1	NZ_JAKTBB010000006.1_ICE6	ICE_element	g__Streptococcus	s__Streptococcus suis
NZ_JAKTBC010000006.1	NZ_JAKTBC010000006.1_ICE6	ICE_element	g__Streptococcus	s__Streptococcus suis
NZ_JAKTBD010000006.1	NZ_JAKTBD010000006.1_ICE6	ICE_element	g__Streptococcus	s__Streptococcus suis
NZ_JAKTBE010000006.1	NZ_JAKTBE010000006.1_ICE6	ICE_element	g__Streptococcus	s__Streptococcus suis
NZ_JAKTBF010000006.1	NZ_JAKTBF010000006.1_ICE5	ICE_element	g__Streptococcus	s__Streptococcus suis
NZ_JAKTBF010000006.1	NZ_JAKTBF010000006.1_ICE6	ICE_element	g__Streptococcus	s__Streptococcus suis
NZ_JAKTBG010000006.1	NZ_JAKTBG010000006.1_ICE6	ICE_element	g__Streptococcus	s__Streptococcus suis
NZ_JAKTBH010000006.1	NZ_JAKTBH010000006.1_ICE6	ICE_element	g__Streptococcus	s__Streptococcus suis
NZ_JAKTBI010000006.1	NZ_JAKTBI010000006.1_ICE4	ICE_element	g__Streptococcus	s__Streptococcus suis
NZ_JAKTBI010000006.1	NZ_JAKTBI010000006.1_ICE6	ICE_element	g__Streptococcus	s__Streptococcus suis
NZ_JAKTBJ010000006.1	NZ_JAKTBJ010000006.1_ICE6	ICE_element	g__Streptococcus	s__Streptococcus suis
NZ_JAKTBK010000006.1	NZ_JAKTBK010000006.1_ICE4	ICE_element	g__Streptococcus	s__Streptococcus suis
NZ_JAKTBK010000006.1	NZ_JAKTBK010000006.1_ICE6	ICE_element	g__Streptococcus	s__Streptococcus suis
NZ_JAKTBL010000006.1	NZ_JAKTBL010000006.1_ICE4	ICE_element	g__Streptococcus	s__Streptococcus suis
NZ_JAKTBL010000006.1	NZ_JAKTBL010000006.1_ICE6	ICE_element	g__Streptococcus	s__Streptococcus suis
NZ_JAKTBM010000006.1	NZ_JAKTBM010000006.1_ICE6	ICE_element	g__Streptococcus	s__Streptococcus suis
NZ_JAKTBN010000006.1	NZ_JAKTBN010000006.1_ICE4	ICE_element	g__Streptococcus	s__Streptococcus suis
NZ_JAKTBN010000006.1	NZ_JAKTBN010000006.1_ICE6	ICE_element	g__Streptococcus	s__Streptococcus suis
NZ_JAKTBU010000007.1	NZ_JAKTBU010000007.1_ICE4	ICE_element	g__Streptococcus	s__Streptococcus suis
NZ_JAKTBU010000007.1	NZ_JAKTBU010000007.1_ICE6	ICE_element	g__Streptococcus	s__Streptococcus suis
NZ_JALIDU010000009.1	NZ_JALIDU010000009.1_ICE4	ICE_element	g__Streptococcus	s__Streptococcus suis
NZ_JALIDU010000009.1	NZ_JALIDU010000009.1_ICE5	ICE_element	g__Streptococcus	s__Streptococcus suis
NZ_JAMBUO010000003.1	NZ_JAMBUO010000003.1_ICE4	ICE_element	g__Streptococcus	s__Streptococcus agalactiae
NZ_JAMDIC010000006.1	NZ_JAMDIC010000006.1_ICE4	ICE_element	g__Streptococcus	s__Streptococcus suis
NZ_JAMDIC010000006.1	NZ_JAMDIC010000006.1_ICE6	ICE_element	g__Streptococcus	s__Streptococcus suis
NZ_JAMDIF010000006.1	NZ_JAMDIF010000006.1_ICE6	ICE_element	g__Streptococcus	s__Streptococcus suis
NZ_JAMDIG010000006.1	NZ_JAMDIG010000006.1_ICE4	ICE_element	g__Streptococcus	s__Streptococcus suis
NZ_JAMDIG010000006.1	NZ_JAMDIG010000006.1_ICE6	ICE_element	g__Streptococcus	s__Streptococcus suis
NZ_JAMDJE010000005.1	NZ_JAMDJE010000005.1_ICE6	ICE_element	g__Streptococcus	s__Streptococcus suis
NZ_JAMYJQ010000009.1	NZ_JAMYJQ010000009.1_ICE2	ICE_element	g__Streptococcus	s__Streptococcus suis_W
NZ_JAPHEZ010000002.1	NZ_JAPHEZ010000002.1_ICE4	ICE_element	g__Streptococcus	s__Streptococcus agalactiae
NZ_JAPHFL010000001.1	NZ_JAPHFL010000001.1_ICE4	ICE_element	g__Streptococcus	s__Streptococcus agalactiae
NZ_JAPHHL010000005.1	NZ_JAPHHL010000005.1_ICE4	ICE_element	g__Streptococcus	s__Streptococcus agalactiae
NZ_JAQDQV010000001.1	NZ_JAQDQV010000001.1_ICE4	ICE_element	g__Streptococcus	s__Streptococcus pasteurianus
NZ_JAQDQV010000001.1	NZ_JAQDQV010000001.1_ICE5	ICE_element	g__Streptococcus	s__Streptococcus pasteurianus
NZ_JASFZV010000004.1	NZ_JASFZV010000004.1_ICE3	ICE_element	g__Streptococcus	s__Streptococcus suis
NZ_JASFZV010000004.1	NZ_JASFZV010000004.1_ICE5	ICE_element	g__Streptococcus	s__Streptococcus suis
NZ_JAWKGS010000003.1	NZ_JAWKGS010000003.1_ICE3	ICE_element	g__Streptococcus	s__Streptococcus pasteurianus
NZ_JAWKGT010000003.1	NZ_JAWKGT010000003.1_ICE3	ICE_element	g__Streptococcus	s__Streptococcus pasteurianus
NZ_JAWKGU010000003.1	NZ_JAWKGU010000003.1_ICE3	ICE_element	g__Streptococcus	s__Streptococcus pasteurianus
NZ_JAWKGW010000003.1	NZ_JAWKGW010000003.1_ICE3	ICE_element	g__Streptococcus	s__Streptococcus pasteurianus
NZ_KV757177.1	NZ_KV757177.1_ICE2	ICE_element	g__Streptococcus	s__Streptococcus agalactiae
NZ_KV757177.1	NZ_KV757177.1_ICE3	ICE_element	g__Streptococcus	s__Streptococcus agalactiae
NZ_KV757177.1	NZ_KV757177.1_ICE4	ICE_element	g__Streptococcus	s__Streptococcus agalactiae
NZ_LBLK01000027.1	NZ_LBLK01000027.1_ICE4	ICE_element	g__Streptococcus	s__Streptococcus agalactiae
NZ_MAWI01000032.1	NZ_MAWI01000032.1_ICE3	ICE_element	g__Streptococcus	s__Streptococcus agalactiae
NZ_MAWI01000032.1	NZ_MAWI01000032.1_ICE4	ICE_element	g__Streptococcus	s__Streptococcus agalactiae
NZ_MBKK01000022.1	NZ_MBKK01000022.1_ICE3	ICE_element	g__Streptococcus	s__Streptococcus agalactiae
NZ_MBLH01000033.1	NZ_MBLH01000033.1_ICE3	ICE_element	g__Streptococcus	s__Streptococcus agalactiae
NZ_MBLI01000033.1	NZ_MBLI01000033.1_ICE3	ICE_element	g__Streptococcus	s__Streptococcus agalactiae
NZ_MBLK01000033.1	NZ_MBLK01000033.1_ICE3	ICE_element	g__Streptococcus	s__Streptococcus agalactiae
NZ_MJDR01000005.1	NZ_MJDR01000005.1_ICE3	ICE_element	g__Enterococcus_B	s__Enterococcus_B hirae
NZ_NAXY01000046.1	NZ_NAXY01000046.1_ICE4	ICE_element	g__Streptococcus	s__Streptococcus agalactiae
NZ_NAYM01000006.1	NZ_NAYM01000006.1_ICE2	ICE_element	g__Streptococcus	s__Streptococcus agalactiae
NZ_POIY01000040.1	NZ_POIY01000040.1_ICE2	ICE_element	g__Streptococcus	s__Streptococcus suis
NZ_POIY01000040.1	NZ_POIY01000040.1_ICE3	ICE_element	g__Streptococcus	s__Streptococcus suis
NZ_POJM01000034.1	NZ_POJM01000034.1_ICE3	ICE_element	g__Streptococcus	s__Streptococcus suis
NZ_PXON01000003.1	NZ_PXON01000003.1_ICE4	ICE_element	g__Streptococcus	s__Streptococcus suis
NZ_PXON01000003.1	NZ_PXON01000003.1_ICE6	ICE_element	g__Streptococcus	s__Streptococcus suis
NZ_PXOP01000005.1	NZ_PXOP01000005.1_ICE4	ICE_element	g__Streptococcus	s__Streptococcus suis
NZ_PXOP01000005.1	NZ_PXOP01000005.1_ICE6	ICE_element	g__Streptococcus	s__Streptococcus suis
NZ_SSXN01000004.1	NZ_SSXN01000004.1_ICE2	ICE_element	g__Streptococcus	s__Streptococcus suis_W
NZ_UHET01000003.1	NZ_UHET01000003.1_ICE10	ICE_element	g__Streptococcus	s__Streptococcus agalactiae
NZ_UHET01000003.1	NZ_UHET01000003.1_ICE8	ICE_element	g__Streptococcus	s__Streptococcus agalactiae
NZ_UHEW01000005.1	NZ_UHEW01000005.1_ICE10	ICE_element	g__Streptococcus	s__Streptococcus agalactiae
NZ_VIEC01000009.1	NZ_VIEC01000009.1_ICE4	ICE_element	g__Streptococcus	s__Streptococcus suis
NZ_VIEC01000009.1	NZ_VIEC01000009.1_ICE5	ICE_element	g__Streptococcus	s__Streptococcus suis
NZ_VYJT01000010.1	NZ_VYJT01000010.1_ICE5	ICE_element	g__Streptococcus	s__Streptococcus agalactiae
NZ_VYJT01000010.1	NZ_VYJT01000010.1_ICE6	ICE_element	g__Streptococcus	s__Streptococcus agalactiae
NZ_VYRC01000025.1	NZ_VYRC01000025.1_ICE5	ICE_element	g__Streptococcus	s__Streptococcus agalactiae
NZ_VZJE01000008.1	NZ_VZJE01000008.1_ICE4	ICE_element	g__Streptococcus	s__Streptococcus suis
NZ_VZJE01000008.1	NZ_VZJE01000008.1_ICE5	ICE_element	g__Streptococcus	s__Streptococcus suis
NZ_VZKB01000006.1	NZ_VZKB01000006.1_ICE7	ICE_element	g__Streptococcus	s__Streptococcus suis
NZ_VZKT01000008.1	NZ_VZKT01000008.1_ICE5	ICE_element	g__Streptococcus	s__Streptococcus suis
NZ_VZLI01000008.1	NZ_VZLI01000008.1_ICE5	ICE_element	g__Streptococcus	s__Streptococcus suis
NZ_VZLK01000008.1	NZ_VZLK01000008.1_ICE5	ICE_element	g__Streptococcus	s__Streptococcus suis
NZ_WNJJ01000001.1	NZ_WNJJ01000001.1_ICE3	ICE_element	g__Streptococcus	s__Streptococcus agalactiae
NZ_JAQDQV010000001.1		plasmid	g__Streptococcus	s__Streptococcus pasteurianus
NZ_VSTV01000002.1		plasmid	g__Ligilactobacillus	s__Ligilactobacillus salivarius
NZ_JASGSL010000002.1		plasmid	g__Ligilactobacillus	s__Ligilactobacillus salivarius
NZ_JAGMVX010000022.1		plasmid	g__Weissella	s__Weissella uvarum
NZ_JAFBEO010000003.1		plasmid	g__Weissella	s__Weissella uvarum
NZ_JAWKGW010000003.1		plasmid	g__Streptococcus	s__Streptococcus pasteurianus
NZ_JAWKGU010000003.1		plasmid	g__Streptococcus	s__Streptococcus pasteurianus
NZ_VSTS01000004.1		plasmid	g__Ligilactobacillus	s__Ligilactobacillus salivarius
NZ_VSUK01000003.1		plasmid	g__Ligilactobacillus	s__Ligilactobacillus salivarius
NZ_VSVK01000003.1		plasmid	g__Ligilactobacillus	s__Ligilactobacillus salivarius
NZ_JARBJM010000002.1		plasmid	g__Ligilactobacillus	s__Ligilactobacillus salivarius
NZ_JARBJN010000002.1		plasmid	g__Ligilactobacillus	s__Ligilactobacillus salivarius
NZ_CP123987.1		plasmid	g__Ligilactobacillus	s__Ligilactobacillus salivarius
NZ_VSTI01000002.1		plasmid	g__Ligilactobacillus	s__Ligilactobacillus salivarius
NZ_VSVP01000003.1		plasmid	g__Ligilactobacillus	s__Ligilactobacillus salivarius
NZ_VSTX01000003.1		plasmid	g__Ligilactobacillus	s__Ligilactobacillus salivarius
NZ_VSTU01000003.1		plasmid	g__Ligilactobacillus	s__Ligilactobacillus salivarius
NZ_VSVT01000004.1		plasmid	g__Ligilactobacillus	s__Ligilactobacillus salivarius
NZ_VSVI01000002.1		plasmid	g__Ligilactobacillus	s__Ligilactobacillus salivarius
NZ_VSTJ01000004.1		plasmid	g__Ligilactobacillus	s__Ligilactobacillus salivarius
NZ_NBET01000043.1		plasmid	g__Ligilactobacillus	s__Ligilactobacillus salivarius
NZ_VSWA01000004.1		plasmid	g__Ligilactobacillus	s__Ligilactobacillus salivarius
NZ_VSUX01000003.1		plasmid	g__Ligilactobacillus	s__Ligilactobacillus salivarius
NZ_JAQEUO010000003.1		plasmid	g__Ligilactobacillus	s__Ligilactobacillus salivarius
NZ_VSUI01000005.1		plasmid	g__Ligilactobacillus	s__Ligilactobacillus salivarius
NZ_VSVW01000005.1		plasmid	g__Ligilactobacillus	s__Ligilactobacillus salivarius
NZ_VANM01000008.1		plasmid	g__Lactococcus	s__Lactococcus lactis
NZ_VSUE01000005.1		plasmid	g__Ligilactobacillus	s__Ligilactobacillus salivarius
NZ_VSTM01000003.1		plasmid	g__Ligilactobacillus	s__Ligilactobacillus salivarius
NZ_NAXY01000046.1		plasmid	g__Streptococcus	s__Streptococcus agalactiae
NZ_VSTP01000004.1		plasmid	g__Ligilactobacillus	s__Ligilactobacillus salivarius
NZ_BCFB01000042.1		plasmid	g__Streptococcus	s__Streptococcus ruminantium
NZ_FIFD01000006.1		plasmid	g__Streptococcus	s__Streptococcus suis
NZ_VSUY01000004.1		plasmid	g__Ligilactobacillus	s__Ligilactobacillus salivarius
NZ_VSVR01000005.1		plasmid	g__Ligilactobacillus	s__Ligilactobacillus salivarius
NZ_NAYF01000033.1		plasmid	g__Streptococcus	s__Streptococcus agalactiae
NZ_VSVH01000009.1		plasmid	g__Ligilactobacillus	s__Ligilactobacillus salivarius
NZ_NAXI01000010.1		plasmid	g__Streptococcus	s__Streptococcus agalactiae
NZ_JHXK01000032.1		plasmid	g__Clostridium	s__Clostridium beijerinckii_A
NZ_NAXD01000028.1		plasmid	g__Streptococcus	s__Streptococcus agalactiae
NZ_ALNF01000037.1		plasmid	g__Streptococcus	s__Streptococcus suis_P
NZ_JAINRO010000010.1		plasmid	g__Ligilactobacillus	s__Ligilactobacillus salivarius
NZ_JAQCTP010000014.1		plasmid	g__Ligilactobacillus	s__Ligilactobacillus salivarius
NZ_JANIKZ010000008.1		plasmid	g__Staphylococcus	s__Staphylococcus hyicus
NZ_JANILA010000008.1		plasmid	g__Staphylococcus	s__Staphylococcus hyicus
NZ_JANILC010000009.1		plasmid	g__Staphylococcus	s__Staphylococcus hyicus
NZ_JANILB010000008.1		plasmid	g__Staphylococcus	s__Staphylococcus hyicus
NZ_ALLX01000038.1		plasmid	g__Streptococcus	s__Streptococcus suis_F
NZ_JAQCUJ010000015.1		plasmid	g__Streptococcus	s__Streptococcus pasteurianus
NZ_QVEY01000014.1		plasmid	g__Streptococcus	s__Streptococcus pasteurianus
NZ_VSUD01000013.1		plasmid	g__Ligilactobacillus	s__Ligilactobacillus salivarius
NZ_WHVU01000008.1		plasmid	g__Staphylococcus	s__Staphylococcus capitis
NZ_ANCL01000039.1		plasmid	g__Streptococcus	s__Streptococcus agalactiae
NZ_ANCM01000037.1		plasmid	g__Streptococcus	s__Streptococcus agalactiae
NZ_JAQEHZ010000049.1		plasmid	g__Ligilactobacillus	s__Ligilactobacillus salivarius
MGYG000190779_4	ET-ID979|ISLjo5|IS200-IS605|IS605|Tnp,AG:TnpB|2101	transposon	g__Ligilactobacillus	s__Ligilactobacillus salivarius
NC_017486.1	ET-ID4120|ISLla3|IS3|IS150|ORF	transposon	g__Lactococcus	s__Lactococcus lactis
NZ_ALTM01000005.1	ET-ID1622|ISSag5|IS3|IS150|ORF	transposon	g__Streptococcus	s__Streptococcus agalactiae
NZ_ALUP01000012.1	ET-ID1622|ISSag5|IS3|IS150|ORF	transposon	g__Streptococcus	s__Streptococcus agalactiae
NZ_BCCR01000016.1	ET-ID1117|ISSsu3|IS630|other|ORF	transposon	g__Streptococcus	s__Streptococcus suis
NZ_BCDA01000017.1	ET-ID1117|ISSsu3|IS630|other|ORF	transposon	g__Streptococcus	s__Streptococcus suis
NZ_BCEC01000028.1	ET-ID727|ISSa4|IS982|other|Tnp|962	transposon	g__Streptococcus	s__Streptococcus suis
NZ_BCEE01000029.1	ET-ID727|ISSa4|IS982|other|Tnp|962	transposon	g__Streptococcus	s__Streptococcus suis
NZ_BCEO01000032.1	ET-ID727|ISSa4|IS982|other|Tnp|962	transposon	g__Streptococcus	s__Streptococcus suis
NZ_BHYS01000003.1	ET-ID75|IS1167A|ISL3|other|Tnp|1419	transposon	g__Streptococcus	s__Streptococcus intermedius
NZ_BHYV01000001.1	ET-ID75|IS1167A|ISL3|other|Tnp|1419	transposon	g__Streptococcus	s__Streptococcus intermedius
NZ_CAKMBL010000007.1	ET-ID475|IS981|IS3|IS3|ORF	transposon	g__Lactococcus	s__Lactococcus lactis
NZ_CAKMCT010000003.1	ET-ID2593|ISEfa10|IS3|IS150|ORF	transposon	g__Lactococcus	s__Lactococcus lactis
NZ_CATNMR010000001.1	ET-ID2001|ISEnfa364|IS30|other|Tnp|1056	transposon	g__Streptococcus	s__Streptococcus thermophilus
NZ_CAURQI010000002.1	ET-ID2484|ISDha13|IS200-IS605|IS200|Tnp|745	transposon	g__Streptococcus	s__Streptococcus mitis_C
NZ_CDSW01000109.1	ET-ID1117|ISSsu3|IS630|other|ORF	transposon	g__Streptococcus	s__Streptococcus suis
NZ_CDSX01000002.1	ET-ID1117|ISSsu3|IS630|other|ORF	transposon	g__Streptococcus	s__Streptococcus suis
NZ_CDTQ01000002.1	ET-ID1117|ISSsu3|IS630|other|ORF	transposon	g__Streptococcus	s__Streptococcus suis
NZ_CDTS01000001.1	ET-ID1117|ISSsu3|IS630|other|ORF	transposon	g__Streptococcus	s__Streptococcus suis
NZ_CDUB01000005.1	ET-ID1117|ISSsu3|IS630|other|ORF	transposon	g__Streptococcus	s__Streptococcus suis
NZ_CDVC01000006.1	ET-ID1117|ISSsu3|IS630|other|ORF	transposon	g__Streptococcus	s__Streptococcus suis
NZ_CDVQ01000002.1	ET-ID1117|ISSsu3|IS630|other|ORF	transposon	g__Streptococcus	s__Streptococcus suis
NZ_CDVS01000004.1	ET-ID1117|ISSsu3|IS630|other|ORF	transposon	g__Streptococcus	s__Streptococcus suis
NZ_CDWD01000002.1	ET-ID1117|ISSsu3|IS630|other|ORF	transposon	g__Streptococcus	s__Streptococcus suis
NZ_CDWM01000002.1	ET-ID1117|ISSsu3|IS630|other|ORF	transposon	g__Streptococcus	s__Streptococcus suis
NZ_CEBE01000002.1	ET-ID1117|ISSsu3|IS630|other|ORF	transposon	g__Streptococcus	s__Streptococcus suis
NZ_CEBK01000003.1	ET-ID1117|ISSsu3|IS630|other|ORF	transposon	g__Streptococcus	s__Streptococcus suis
NZ_CEBM01000009.1	ET-ID1117|ISSsu3|IS630|other|ORF	transposon	g__Streptococcus	s__Streptococcus suis
NZ_CECQ01000016.1	ET-ID1117|ISSsu3|IS630|other|ORF	transposon	g__Streptococcus	s__Streptococcus suis
NZ_CEDK01000055.1	ET-ID1117|ISSsu3|IS630|other|ORF	transposon	g__Streptococcus	s__Streptococcus suis
NZ_CEDQ01000001.1	ET-ID1117|ISSsu3|IS630|other|ORF	transposon	g__Streptococcus	s__Streptococcus suis
NZ_CEGR01000001.1	ET-ID1117|ISSsu3|IS630|other|ORF	transposon	g__Streptococcus	s__Streptococcus suis
NZ_CEHA01000002.1	ET-ID1117|ISSsu3|IS630|other|ORF	transposon	g__Streptococcus	s__Streptococcus suis
NZ_CEHE01000002.1	ET-ID1117|ISSsu3|IS630|other|ORF	transposon	g__Streptococcus	s__Streptococcus suis
NZ_CEHF01000001.1	ET-ID1117|ISSsu3|IS630|other|ORF	transposon	g__Streptococcus	s__Streptococcus suis
NZ_CEHL01000002.1	ET-ID1117|ISSsu3|IS630|other|ORF	transposon	g__Streptococcus	s__Streptococcus suis
NZ_CEIJ01000001.1	ET-ID1117|ISSsu3|IS630|other|ORF	transposon	g__Streptococcus	s__Streptococcus suis
NZ_CEIK01000001.1	ET-ID1117|ISSsu3|IS630|other|ORF	transposon	g__Streptococcus	s__Streptococcus suis
NZ_CEIM01000002.1	ET-ID1117|ISSsu3|IS630|other|ORF	transposon	g__Streptococcus	s__Streptococcus suis
NZ_CEIN01000002.1	ET-ID1117|ISSsu3|IS630|other|ORF	transposon	g__Streptococcus	s__Streptococcus suis
NZ_CEJH01000002.1	ET-ID1117|ISSsu3|IS630|other|ORF	transposon	g__Streptococcus	s__Streptococcus suis
NZ_CEJI01000001.1	ET-ID1117|ISSsu3|IS630|other|ORF	transposon	g__Streptococcus	s__Streptococcus suis
NZ_CEJY01000001.1	ET-ID1117|ISSsu3|IS630|other|ORF	transposon	g__Streptococcus	s__Streptococcus suis
NZ_CEKB01000003.1	ET-ID1117|ISSsu3|IS630|other|ORF	transposon	g__Streptococcus	s__Streptococcus suis
NZ_CEKC01000001.1	ET-ID1117|ISSsu3|IS630|other|ORF	transposon	g__Streptococcus	s__Streptococcus suis
NZ_CEKD01000001.1	ET-ID1117|ISSsu3|IS630|other|ORF	transposon	g__Streptococcus	s__Streptococcus suis
NZ_CEKI01000001.1	ET-ID1117|ISSsu3|IS630|other|ORF	transposon	g__Streptococcus	s__Streptococcus suis
NZ_CEKJ01000002.1	ET-ID1117|ISSsu3|IS630|other|ORF	transposon	g__Streptococcus	s__Streptococcus suis
NZ_CEKK01000001.1	ET-ID1117|ISSsu3|IS630|other|ORF	transposon	g__Streptococcus	s__Streptococcus suis
NZ_CEKP01000001.1	ET-ID1117|ISSsu3|IS630|other|ORF	transposon	g__Streptococcus	s__Streptococcus suis
NZ_CP009913.1	ET-ID4913|ISSsu7|IS110|other|Tnp|1619	transposon	g__Streptococcus	s__Streptococcus salivarius
NZ_CP014144.1	ET-ID4913|ISSsu7|IS110|other|Tnp|1619	transposon	g__Streptococcus	s__Streptococcus salivarius
NZ_CP023704.1	ET-ID3040|ISBth16|IS200-IS605|IS605|Tnp,AG:TnpB|1821	transposon	g__Bacillus_J	s__Bacillus_J thermoamylovorans
NZ_CP027303.2	ET-ID1340|ISGka3|IS4|IS231|Tnp|1605	transposon	g__Geobacillus	s__Geobacillus thermoleovorans
NZ_CP065984.1	ET-ID4120|ISLla3|IS3|IS150|ORF	transposon	g__Lactococcus	s__Lactococcus lactis
NZ_CP086149.1	ET-ID1833|ISBce14|IS3|other|ORF	transposon	g__Clostridium_AD	s__Clostridium_AD estertheticum
NZ_CP124538.1	ET-ID4120|ISLla3|IS3|IS150|ORF	transposon	g__Lactococcus	s__Lactococcus lactis
NZ_CP133476.1	ET-ID4913|ISSsu7|IS110|other|Tnp|1619	transposon	g__Streptococcus	s__Streptococcus salivarius
NZ_CP136799.1	ET-ID1816|ISSmu2|ISL3|other|Tnp|1411	transposon	g__Streptococcus	s__Streptococcus intermedius
NZ_CQDE01000008.1	ET-ID1622|ISSag5|IS3|IS150|ORF	transposon	g__Streptococcus	s__Streptococcus agalactiae
NZ_CZEY01000059.1	ET-ID727|ISSa4|IS982|other|Tnp|962	transposon	g__Streptococcus	s__Streptococcus suis
NZ_FIFD01000006.1	ET-ID1117|ISSsu3|IS630|other|ORF	transposon	g__Streptococcus	s__Streptococcus suis
NZ_FIFI01000007.1	ET-ID1117|ISSsu3|IS630|other|ORF	transposon	g__Streptococcus	s__Streptococcus suis
NZ_FIFU01000007.1	ET-ID1117|ISSsu3|IS630|other|ORF	transposon	g__Streptococcus	s__Streptococcus suis
NZ_FIGD01000009.1	ET-ID1117|ISSsu3|IS630|other|ORF	transposon	g__Streptococcus	s__Streptococcus suis
NZ_FIHC01000008.1	ET-ID1117|ISSsu3|IS630|other|ORF	transposon	g__Streptococcus	s__Streptococcus suis
NZ_FIHK01000008.1	ET-ID1117|ISSsu3|IS630|other|ORF	transposon	g__Streptococcus	s__Streptococcus suis
NZ_FIHO01000009.1	ET-ID1117|ISSsu3|IS630|other|ORF	transposon	g__Streptococcus	s__Streptococcus suis
NZ_FIIY01000001.1	ET-ID1445|ISSsu2|IS4|IS4|Tnp|1503	transposon	g__Streptococcus	s__Streptococcus suis
NZ_FIKR01000008.1	ET-ID1117|ISSsu3|IS630|other|ORF	transposon	g__Streptococcus	s__Streptococcus suis
NZ_FILC01000006.1	ET-ID1117|ISSsu3|IS630|other|ORF	transposon	g__Streptococcus	s__Streptococcus suis
NZ_FILI01000009.1	ET-ID1117|ISSsu3|IS630|other|ORF	transposon	g__Streptococcus	s__Streptococcus suis
NZ_FILM01000006.1	ET-ID1117|ISSsu3|IS630|other|ORF	transposon	g__Streptococcus	s__Streptococcus suis
NZ_FILN01000006.1	ET-ID1117|ISSsu3|IS630|other|ORF	transposon	g__Streptococcus	s__Streptococcus suis
NZ_FILT01000008.1	ET-ID1117|ISSsu3|IS630|other|ORF	transposon	g__Streptococcus	s__Streptococcus suis
NZ_FILV01000007.1	ET-ID1117|ISSsu3|IS630|other|ORF	transposon	g__Streptococcus	s__Streptococcus suis
NZ_FIMQ01000006.1	ET-ID1117|ISSsu3|IS630|other|ORF	transposon	g__Streptococcus	s__Streptococcus suis
NZ_FIMZ01000009.1	ET-ID1117|ISSsu3|IS630|other|ORF	transposon	g__Streptococcus	s__Streptococcus suis
NZ_FINC01000008.1	ET-ID1117|ISSsu3|IS630|other|ORF	transposon	g__Streptococcus	s__Streptococcus suis
NZ_FINI01000008.1	ET-ID1117|ISSsu3|IS630|other|ORF	transposon	g__Streptococcus	s__Streptococcus suis
NZ_FION01000008.1	ET-ID1117|ISSsu3|IS630|other|ORF	transposon	g__Streptococcus	s__Streptococcus suis
NZ_FIOP01000007.1	ET-ID1117|ISSsu3|IS630|other|ORF	transposon	g__Streptococcus	s__Streptococcus suis
NZ_FIPG01000009.1	ET-ID1117|ISSsu3|IS630|other|ORF	transposon	g__Streptococcus	s__Streptococcus suis
NZ_FIPO01000007.1	ET-ID1117|ISSsu3|IS630|other|ORF	transposon	g__Streptococcus	s__Streptococcus suis
NZ_FIRQ01000009.1	ET-ID1117|ISSsu3|IS630|other|ORF	transposon	g__Streptococcus	s__Streptococcus suis
NZ_FIRV01000009.1	ET-ID1117|ISSsu3|IS630|other|ORF	transposon	g__Streptococcus	s__Streptococcus suis
NZ_FISD01000009.1	ET-ID1117|ISSsu3|IS630|other|ORF	transposon	g__Streptococcus	s__Streptococcus suis
NZ_FISF01000010.1	ET-ID1117|ISSsu3|IS630|other|ORF	transposon	g__Streptococcus	s__Streptococcus suis
NZ_FITE01000009.1	ET-ID1117|ISSsu3|IS630|other|ORF	transposon	g__Streptococcus	s__Streptococcus suis
NZ_FOJS01000046.1	ET-ID1285|ISGka2|IS110|other|Tnp|1561	transposon	g__Parageobacillus	s__Parageobacillus thermantarcticus
NZ_FYOD01000001.1	ET-ID895|ISSth1|ISL3|other|Tnp|1416	transposon	g__Streptococcus	s__Streptococcus pneumoniae
NZ_GG667191.1	ET-ID341|IS3502|IS3|IS51|ORF	transposon	g__Corynebacterium	s__Corynebacterium lipophiloflavum
NZ_GL636070.1	ET-ID3728|ISSth1b|IS3|IS150|ORF	transposon	g__Streptococcus	s__Streptococcus agalactiae
NZ_JAHFZO010000034.1	ET-ID3412|ISBpu1|IS1182|other|Tnp|1709	transposon	g__Bacillus	s__Bacillus vallismortis
NZ_JAIWQY010000002.1	ET-ID4120|ISLla3|IS3|IS150|ORF	transposon	g__Lactococcus	s__Lactococcus lactis
NZ_JAPHHL010000005.1	ET-ID3728|ISSth1b|IS3|IS150|ORF	transposon	g__Streptococcus	s__Streptococcus agalactiae
NZ_JAQMJI010000027.1	ET-ID445|IS861|IS3|IS150|ORF	transposon	g__Streptococcus	s__Streptococcus salivarius
NZ_JASFZV010000004.1	ET-ID727|ISSa4|IS982|other|Tnp|962	transposon	g__Streptococcus	s__Streptococcus suis
NZ_JAULTN010000002.1	ET-ID475|IS981|IS3|IS3|ORF	transposon	g__Lactococcus	s__Lactococcus cremoris
NZ_LDEK01000006.1	ET-ID475|IS981|IS3|IS3|ORF	transposon	g__Lactococcus	s__Lactococcus lactis
NZ_LR134274.1	ET-ID4913|ISSsu7|IS110|other|Tnp|1619	transposon	g__Streptococcus	s__Streptococcus salivarius
NZ_LR793265.1	ET-ID4721|ISSpn11|IS3|IS150|ORF	transposon	g__Streptococcus	s__Streptococcus salivarius
NZ_MBLB01000017.1	ET-ID2077|ISSpy2|IS982|other|Tnp|962	transposon	g__Streptococcus	s__Streptococcus agalactiae
NZ_NXEM01000027.1	ET-ID3412|ISBpu1|IS1182|other|Tnp|1709	transposon	g__Bacillus	s__Bacillus vallismortis
NZ_QSTB01000004.1	ET-ID979|ISLjo5|IS200-IS605|IS605|Tnp,AG:TnpB|2101	transposon	g__Ligilactobacillus	s__Ligilactobacillus salivarius
NZ_RAGK01000014.1	ET-ID475|IS981|IS3|IS3|ORF	transposon	g__Lactococcus	s__Lactococcus lactis
NZ_UAVB01000001.1	ET-ID3728|ISSth1b|IS3|IS150|ORF	transposon	g__Streptococcus	s__Streptococcus agalactiae
NZ_UEND01000001.1	ET-ID75|IS1167A|ISL3|other|Tnp|1419	transposon	g__Streptococcus	s__Streptococcus intermedius
NZ_VANM01000008.1	ET-ID608|IS-LL6|IS3|IS3|Tnp|1254	transposon	g__Lactococcus	s__Lactococcus lactis
NZ_VIEC01000009.1	ET-ID1117|ISSsu3|IS630|other|ORF	transposon	g__Streptococcus	s__Streptococcus suis
NZ_VSTI01000002.1	ET-ID1838|ISBce15|IS3|IS150|ORF	transposon	g__Ligilactobacillus	s__Ligilactobacillus salivarius
NZ_VSVP01000003.1	ET-ID979|ISLjo5|IS200-IS605|IS605|Tnp,AG:TnpB|2101	transposon	g__Ligilactobacillus	s__Ligilactobacillus salivarius
NZ_VZJE01000008.1	ET-ID1117|ISSsu3|IS630|other|ORF	transposon	g__Streptococcus	s__Streptococcus suis
NZ_VZKT01000008.1	ET-ID1117|ISSsu3|IS630|other|ORF	transposon	g__Streptococcus	s__Streptococcus suis
NZ_VZLI01000008.1	ET-ID1117|ISSsu3|IS630|other|ORF	transposon	g__Streptococcus	s__Streptococcus suis
NZ_VZLK01000008.1	ET-ID1117|ISSsu3|IS630|other|ORF	transposon	g__Streptococcus	s__Streptococcus suis
NZ_WHVU01000008.1	ET-ID973|ISSau6|IS6|other|Tnp|793	transposon	g__Staphylococcus	s__Staphylococcus capitis
