# Supplementary material for: Nisin-like biosynthetic gene clusters are widely distributed across microbiomes
Source: mBio. 2025 Sep 10;16(10):e01545-25. doi: 10.1128/mbio.01545-25 (PMC12506125; doi:10.1128/mbio.01545-25)
Supplement: Table S7 — Nisin-like core peptides. [file mbio.01545-25-s0008.txt]

>MGYG000130817_336_283_432
ITSISLCTSSCRTGILATCPLTTGK
>MGYG000075800_186_2930_3073
ITSISLCTSSCKTAIFATCPFTTGK
>NZ_CP015405.2_1761685_1761834
ITSISLCTSGCKTAFFGTCSFTKDK
>NZ_CP009913.1_145395_145556
ITSHSFCSQACKTYKILGCNLLTHGCRFPR
>NZ_BMVB01000002.1_291555_291710
ITSVSLCTPGCVTAAGCTTSVCTQGCHVSK
>NZ_CP086322.1_5184601_5184756
ITSVSLCTPGCVTAAGCTTAKCTQGCHISK
>NZ_WWHH01000156.1_123070_123225
ITSWSLCTPGCVTAAGCTTSVCTQGCHVSK
>NZ_ASWB01000003.1_754067_754213
ITSVSLCTMGCQGSKLQTVICNWVK
>WP_008881441.1 | Geobacillin-2
VTSKSLCTPGCITGVLMCLTQNSCVSCNSCIRC
>WP_080513130.1
ITSISLCTPGCKTGALMGCNMKTATCNCS
>WP_006839087.1 | Flavucin
ITSKSLCTPGCITGWMMCNTVTKGCSFTIGK
>WP_003220055.1 | Subtilin
WKSESLCTPGCVTGALQTCFLQTLTCNCKISK
>WP_001058290.1 | Suicin
VTSKSLCTPGCKTGILMTCAIKTATCGCHFG
>WP_014570405.1 | nisin-A
ITSISLCTPGCKTGALMGCNMKTATCHCSIHVSK
>WP_041521073.1
WKSESVCTPGCVTGLLQTCFLQTITCNCKISK
>WP_073259420.1 | Bagelicin
VTSISLCTPGCKTGILMTCAIKTATCGCHF
>WP_083895979.1
VTSVSLCTPGCVTGAMQTCPVQTATCGCPISK
>WP_008429200.1
ITSKSLCTPGCITGVLMCITQNSCVSCKSCIKC
>WP_015425978.1 | nisin-Z
ITSISLCTPGCKTGALMGCNMKTATCNCSIHVSK
>WP_016249978.1 | Moraviensicin_RL14
ITSKSLCTPGCVTGVLMGCALKTITCNCSVGIGKK
>WP_024343838.1 | nisin-E_RL13
ITSKSLCTPGCKTGALMTCPIKTATCGCHFGN
>WP_028558719.1
ITSKSLCTPGCITGVLMCFTKGCEISHSCIKC
>WP_084170724.1
WKSKSLCTPGCITGILQTCAIQSFTCEVHVSR
>WP_079267797.1
ITSISLCTAGCITGRIMGCHKTPTVSCNCH
>WP_079267664.1
VTSISLCTPGCKTGILMTCAIKTATCGCHFG
>WP_020998765.1
VTSVFMCTPGCVTGALMGCNLQTATCNCHVHISK
>WP_032726862.1
WKSESLCTPGCVTGVLQTCFLQTITCNCKISK
>WP_311315771.1
VTSKSLCTPGCITGILMCLTQNSCV
>WP_080980733.1 | nisin U
ITSKSLCTPGCKTGILMTCPLKTATCGCHFG
>WP_081034542.1
ITSYVLCTPGCITGRLMGCNNKTKTCHCHSSHNFS
>WP_061521606.1
WKSESLCTPGCITGVLQTCFLQTITCNCHISK
>WP_065541934.1 | Blauticin_RL4
ITSKSLCTPGCVTGILMTCPVQTATCGCQITGK
>WP_069329679.1
WKSQSFCTPGCVTGVLQTCFIQTATCNCHISK
>WP_094751000.1
ITSYVLCTPGCITGRLMGCNNKTKTCHCHSSNHFS
>WP_079936422.1
ITSKSLCTPGCITGILMCLTQNS
>WP_081539212.1
ITSYSLCTPGCKTGALMGCTMKTASCGCHVHISK
>WP_069013017.1 | Ericin-S
WKSESVCTPGCVTGVLQTCFLQTITCNCHISK
>WP_076983573.1
ITPQVLSKSLCTPGCITGPLQTCYLCFPTFAKC
>WP_118404113.1 | Lan-Df
YKSKSVCTPGCPTGILMTCPLKTATCGCHITGK
>WP_118895795.1
ITSKSLCTPGCITGRLMGCNSKASYKCSINIGSGG
>WP_124067896.1 | CE02
VTSVSLCTPGCITGVIMTCTIKTATCGCHVAGK
>WP_133519699.1
ITSVSLCTPGCPTGGFACFTAACTGGCTISSSSA
>WP_139008740.1 | nisin-Q
ITSISLCTPGCKTGVLMGCNLKTATCNCSVHVSK
>WP_146323895.1
ITSVVMCTPGCITGVLQGCALRSITCNVNISK
>WP_153907241.1
ITSKSLCTPGCKTGALQTCFAKTATCHCSGHVHT
>WP_154516683.1 | nisin-VP
ITSKSLCTPGCVTGILQTCAIQTATCGCSITGK
>WP_161067741.1
ITSYSLCTPGCKTGALMGCTMKTASCGCHVYISK
>WP_161921747.1
ITSKSLCTPGCITGVLMCFTQSCASCNSCVRC
>WP_171299090.1
ITSWSLCTAGCITGRIMGCNK
>WP_186835009.1
ITSKSLCTPGCITGVLMCITQNSCVSCNSCIKC
>WP_187159389.1
ITSKFLCTPGCVTGTLMGCNNKTISCHIHISK
>WP_188774481.1
WKSKSFCTPGCVTGVLQTCFIQTATCNCHISK
>WP_192511253.1
VTSKSLCTPGCVTGILQTCALQTITCNCHISK
>WP_195320622.1 | nisin-G
ITSYSLCTPGCKTGVLMACHLKTATCNCSIIVSK
>RL7 | WP_088777683.1
ITSVSLCTPGCVTGVLMCPGNTISCNGHCSIHITG
>WP_205145341.1
YKSKSACTPGCKTGILMGCPARNFTKGCHLHISKK
>WP_284680145.1
ITSKSLCTPGCITGILMCFTQGCFSNHSCIACRD
>WP_210888916.1
VTSKSVCTPGCITGVLMCVTQNSCVSCNSCIKC
>WP_211752180.1 | nisin-efm-2
ITSISLCTPGCKTGAVMGCNMKTATCNCSIHVSK
>Kunkecin-A 
ITSYVLCTPGCITGRLMGCNNKIKTCHCHSSNHESFHAR
>WP_220725165.1
ITSWSLCTAGCITGRIMG
>WP_126195691.1
ITSKSLCTPGCPTGALGCFTQNCDPTNGCTITK
>WP_243561085.1
ITSFSLCTPGCPTGGFACFTAACTGGCTISSSSA
>WP_247213748.1
ITSKSLCTAGCKTGILMTCPLKTATCGCHFG
>WP_247934680.1
ITSRSFCTPGCVTGILMCPGNTISCNGHCSIHITG
>WP_248604716.1
ITSVVLCTPGCITGRLMGCNNKTKTCHCHSSNHFS
>WP_249549472.1
VTSKSLCTPPGCKTGILMTCAIKTATCGCHFG
>WP_253366194.1
VTSVSLCTPGCKTGILMTCAIKTATCGCHFG
>WP_255764011.1
VVSKSLCTPGCITGALRTCTLCFPTFSNC
>WP_257060761.1
ITSRSLCTPGCITGWLMCNEVTKGCSIHIGK
>WP_260311327.1
ITSISLCTPGCKIGAVMGCNMKTATCNCSIHVSK
>WP_269388649.1
VASKSLCTPGCITGNLRTCPLCFPTFVKC
>WP_270342836.1
ITSISLCTPGCKTGALMGCNMKTATCNCSIHVSR
>WP_272111762.1
ITSYSLCTPGCKTGVLMACHLKTATCNCGFIISK
>WP_277643372.1
WKSKSLCTPGCVTGVLQTCSLRTATCGCHISK
>WP_284133163.1 | Rombucin
ITSISLCTAGCITGVIMTCMSNGCK
>WP_301407345.1
ITSVSLCTPGCVTGWLMCNKVTQGCSV
>WP_093261184.1
ITSVSLCTPGCQTGFLACFSQACNPTGGCKISK
>WP_090169702.1 | Lan-P49_RL16
ITSKSLCTPGCVTGVLMGCNNKTATCNCSVHVG
>WP_090169704.1
FKSISLCTPGCPTGILMGCHKCPSGSDTVYTK
>WP_110933144.1
ITSKSLCTPGCITGVLMCFTKGCEISHSCVKC
>WP_125152329.1
WKSKSFCTPGCVTGILMTCTSNGCK
>WP_175063859.1
ITSYSLCTPGCITGRLMGCQFQSAGCNVHVHISK
>WP_175063860.1
ITSYSLCTPGCITGVLMGCQFQSAGCNVHVHVSK
>WP_251905497.1
WQSKSFCTPGCKTGLLMGCNMKSLTCKCGFHISK
>WP_242257948.1
ITSKSLCTAGCKTGILMICPLKTATCGCHFG
>WP_299573155.1
ITSISLCTPGCQTGALACTTRSCNPTGGCTITK
>EBJLPO_10495 
WKSKSFCTPGCVTGILQTCVLQSATCTCPISK
>BCHMII_07165 | Geobacillin-1
ITSKSLCTPGCITGILQTCAIKTATCGCHITGK
>PCNNPA_21245 Lantibiotic
WKSKSLCTPGCKTGVLMGCALKSISCHIHISK
>ILAJLD_09025 Lantibiotic
ITSYSLCTPGCITGVLMGCQFQSAGCNVHVHISK
>KNMGFN_13270_MGYG000121622_66_2895629123
ITSVSLCTFGCITGTLMCITNTCGCSTSR
>GNMPHM_12370 hypothetical protein
ITSKSLCTPGCVTGILMTCAINTATCGCQITGK
>OHJAHO_08385 hypothetical protein
WKSKSFCTGGCITGALQTCFIKTVTCGCHINISK
>FJIGDD_00495 hypothetical protein
WKSKSMCTPGCITGPLQTCFLKTVSCGCHINISK
>KJNJHI_08450 hypothetical protein
ITSKSLCTPGCVTGILMTCPLQTATCECHITG
>GOFFMC_03650 Lantibiotic
ITSKSLCTPGCKTGILMGCNIKTISCHVHISK
>JN564797.1_37915_37741 | Salivaricin-D
FTSHSLCTPGCITGVLMGCHIQSIGCNVHIHISK
>KP793707.1_129_303 | nisin H
FTSISMCTPGCKTGALMTCNYKTATCHCSIKVSK
>OX335239.1_3062_2867
ITSYVLCTPGCITGRLMGCNNKTKTCHCHSSNHFSFHAR
>AWSC01000001.1_8683_8518
ITSKFLCTPGCPTGGIACFTTQCTNGCSISVACK
>VRMC01000187.1_988_823
ITSKSLCTPGCITGPLHCSTGPCSGGCSIAVSR
>JXBC01000013.1_324671_324551
WKSESLCTPGCVTGVCKLASFKQ
>UHAQ01000004.1_483635_483470
ITSHSLCTPGCAKTGSLIASAVKTIANRA
>CP121702.1_3192154_3191983
WKSESLCTPMCVTGVLQTCFLQTITCNCKISK
>NZ_JXCW01000008.1_10483_10678
ITSYVLCTPGCITGRLMGCNNKTKTCHCHSSHNFSFHAR
>NZ_QOCT01000001.1_71935_71734
ITSKSLCTPGCITGRLMGCNSKASYKCSINIGSGGKGHHKK
>NZ_WHVU01000008.1_17530_17713 | nisin-J
ITSKSLCTPGCKTGALQTCFAKTATCHCSGHVHTK
>NZ_CP031447.1_452758_453028
WVTSKSLCTPGCITGFMMCNEVTKGCTIRITG
>NZ_CP031447.1_452794_453028
VTSKSLCTPGCITGFMMCNEVTKGCTIRITG
>NZ_CABHMO010000001.1_696244_696412
ITSKFMCTPGCPTGGLACFTSQCTNGCSFTGGSKH
>NZ_CP102541.1_636583_636751
ITSKFMCTPGCPTGGLACFTSQCTKGCSFTGGSKH
>NZ_JAJBMF010000004.1_189681_189534 | Nisin-O
YKSKSACTPGCPTGILMTCPLKTATCGCHITGK
>NZ_JAJIAS010000019.1_10734_10929
ITSVVLCTPGCITGRLMGCNNKTKTCHCHSSNHFSFHAR
>NZ_JASPGF010000011.1_36630_36786
ITSKSLCTPGCITGWLMCNEVTKGCSIHIGR
>NZ_LQCL01000014.1_713876_714038
ITPQVRSKSLCTPGCITGPLRTCYLCFPTHVNC
>NZ_NHVL01000013.1_67507_67684 | RL8
VTSKSLCTPGCKTGILQTCAIKSATCGCSIHIGK
>NZ_NHVL01000013.1_67713_67902 | WP_088308621.1
VTSKSLCTPGCKTGILQTCAIKSATCGCSIHIGGKGKK
>AAL15567.1 lantibiotic ericin Sa
VLSKSLCTPGCITGPLQTCYLCFPTFAKC
>ABO32538.1 NsuA2 [Streptococcus agalactiae]
VTSKSLCTPGCKTGILMTCPLKTATCGCHFG
>ABU45463.1 | nisin-F
ITSISLCTPGCKTGALMGCNMKTATCNCSVHVSK
>ADB43137.1 nisin U [synthetic construct]
ITSKSLCTPGCKTGILTGCPLKTATCGCHFG
>ADB43138.1 | nisin U2 [synthetic construct]
VTSKSLCTPGCKTGILTGCPLKTATCGCHFG
>AFX69057.1 lantibiotic ericin, partial [Bacillus subtilis]
VLSKSLCTPGCITGPLQTCYLCFPTFAKY
>AGV28725.1 nisin variant [Lactococcus lactis subsp. lactis]
ITSVSLCTPGCKTGAVMGCNMKTATCNCSIHVSK
>AHA92024.1 NisAAAA mutant [Lactococcus lactis]
ITSISLCTPGCKTGALMGCAAATATCHCSIHVSK
>AHA92025.1 NisAAAK mutant [Lactococcus lactis]
ITSISLCTPGCKTGALMGCAAKTATCHCSIHVSK
>AHA92026.1 NisANAI mutant [Lactococcus lactis]
ITSISLCTPGCKTGALMGCNAITATCHCSIHVSK
>AHA92027.1 NisASAA mutant [Lactococcus lactis]
ITSISLCTPGCKTGALMGCSAATATCHCSIHVSK
>AHA92028.1 NisASLS mutant [Lactococcus lactis]
ITSISLCTPGCKTGALMGCSLSTATCHCSIHVSK
>AHW82013.1 subtilin S, partial [Bacillus amyloliquefaciens]
QWKSESVCTPGCATGLLQTCFLQT
>AHW82015.1 subtilin S, partial [Bacillus amyloliquefaciens]
QWKSESVCTPGCVTGLLQTCFLQT
>BAM21039.1
ITSISLCTPGCKTGALMGANMKTATCHCSIHVSK
>BAT70755.1 
ITSISLCTPGCKTGALMGCNMKTATC
>CAI2676056.1
ITSYVLCTPGCITGRLMGCNNKTK
>MBP3489173.1 MAG: gallidermin/nisin family lantibiotic [Roseburia sp.]
WKSKSLCTPGCITGILQTCAIQTATCGCQIG
>MBX4248549.1 gallidermin/nisin family lantibiotic [Bifidobacterium longum subsp. infantis]
ITSKFMCTPGCPTGGLACFTSQCTMVVASPVEASISNVRRSIVRS
>MCI8748087.1 
ITSISLCTFGCITGTLMCITNTCGCSTSK
>MCR5640684.1 
ITSKFLCTPGCITGCLQGCNNQTATCNCGVTIEL
>MCR5640685.1 
ITSKFLCTPGCVTGWLMGCNNKTASCNCSVTIEAK
>MCR5640686.1 
ITSKFLCTPGCVTGWLMGCNGSSASCNCSVTIDVK
>MDF2886240.1 
IRSKSLCTPGCITGILQTCPLQTATCGCHITGK
>RHQ10679.1 (suppressed GenBank record)
YKSKSACTPGCPTGILMTGPLKTATCGCHITGK
>WP_034530520.1  
ITSISLCTPGCKTGDSAW
>WP_081189986.1 
VTSKSLCTPSCITGVLMCLTQNSCVSCNSCIRC
>WP_228478826.1 
VTSKSLCTPGCKTGILMTCAIKTATCGC
>WP_244832779.1 
YKSKSACTPGCPTGILMTCPLKTANLVLKGKCCFDAYNNKKTFIE
>NZ_FOVQ01000007.1_24649_24826 | RL15
ITSKSLCTPGCVTGLLMGCAGSSATCNCSVHVG
>NZ_JAPWDN010000003.1_693620_693782
ITPQVASKSLCTPGCITGNLRTCPLCFPTFVKC
>NZ_JHXK01000032.1_NLCFLM_24095_28729
VTSYSACTPGCATSLFRTCLTRSCKGC
>WP_304459386.1 
ITSISLCTPGCITGFLETCWLQTATCGCAFG
>WP_084525506.1 | nisin-Novac
VTSVSLCTPGCVTGALQTCPAQTATCGCPISK
>RL1a
ITVRSKSLCTPGCITGPLRTCYLCFPTHVNC
>RL2
ITWKSESLCTPGCVTGVLQTCFLQTITCNCKISK
>WP_082026128.1 | RL3
VTSKSLCTPGCITGILMCLTQNSCVSCNSCIKC
>WP_011229795.1 | RL5
ITSKSLCTPGCITGILMCLTQNSCVSCNSCIRC
>RL6 | WP_090090073.1
ITSVSLCTPGCKTGALMGCNMKTASCGCHVHVSK
>WP_082706110.1 | RL9
VTSKSLCTPGCITGVLMCLTQNSCVSCNSCIKC
>RL10a
ITVKITSYSLCTPGCKTGALMGCTMKTASCGCHVHISK
>RL11a
ITWKSESLCTPGCITGVLQTCFLQTITCNCHISK
>CP009913.1_144608_144782 | RL12
ITSYSLCTPGCITGVLMGCHIQSIGCNVHVHVSK
>RL17a
ITQFKSISLCTPGCPTGILMGCHKCPSGSDTVYTK
>RL18
ITSPQITSVSLCTPGCQTGFLACFSQACNPTGGCKISK
>Cesin
ITSWSLCTPGCITGRIMGCNK
