# Supplementary material for: Nisin-like biosynthetic gene clusters are widely distributed across microbiomes
Source: mBio. 2025 Sep 10;16(10):e01545-25. doi: 10.1128/mbio.01545-25 (PMC12506125; doi:10.1128/mbio.01545-25)
Supplement: Table S8 — Products encoded on plasmids. [file mbio.01545-25-s0009.csv]

product	contig_count
(d)CMP kinase	1
1-(5-phosphoribosyl)-5-[(5- phosphoribosylamino)methylideneamino]imidazole-4- carboxamide isomerase	1
23S rRNA (adenine(2058)-N(6))-methyltransferase Erm(B)	98
23S rRNA (uracil(1939)-C(5))-methyltransferase RlmD	7
23S rRNA methyltransferase attenuation leader peptide	79
23S rRNA methyltransferase attenuator leader peptide ErmL	5
3-dehydroquinate synthase	1
3-phosphoshikimate 1-carboxyvinyltransferase	17
30S ribosomal protein S16	1
30S ribosomal protein S21	1
4-alpha-glucanotransferase	1
5-deoxy-D-ribulose 1-phosphate aldolase	2
50S ribosomal protein L10	1
50S ribosomal protein L19	1
50S ribosomal protein L20	1
50S ribosomal protein L21	1
50S ribosomal protein L27	1
50S ribosomal protein L35	1
50S ribosomal protein L7/L12	1
8-oxo-dGTP diphosphatase	1
AAA family ATPase	138
ABC transporter ATP-binding protein	145
ABC transporter ATP-binding protein YxdL	3
ABC transporter permease	8
ABC transporter permease protein YxdM	1
ABC transporter substrate-binding protein	5
ABC transporter substrate-binding protein/permease	1
ASCH domain-containing protein	1
ATP phosphoribosyltransferase	1
ATP phosphoribosyltransferase regulatory subunit	1
ATP-binding cassette domain-containing protein	4
ATP-binding protein	9
ATP-dependent helicase	2
ATP-grasp domain-containing protein	3
ATPase AAA	57
Abi family protein	89
Aminoglycoside 3'-phosphotransferase	14
Aminoglycoside 6-adenylyltransferase	13
Antitoxin PezA	41
Antitoxin epsilon	6
AraC family transcriptional regulator	2
Bacitracin export permease protein BceB	2
Bacitracin transport ATP-binding protein BcrA	44
Bifunctional chorismate mutase/prephenate dehydratase	9
C5a peptidase	1
CD0415/CD1112 family protein	2
CD1845 family protein	1
CHAP domain-containing protein	2
CPBP family intramembrane glutamic endopeptidase	104
CPBP family intramembrane metalloprotease	33
Cadmium resistance transcriptional regulatory protein CadC	1
CapA family protein	1
CdaR family protein	1
Chromosome-partitioning ATPase Soj	5
ClC family H(+)/Cl(-) exchange transporter	1
ClbS/DfsB family four-helix bundle protein	1
Copper-exporting P-type ATPase	1
Copper-exporting P-type ATPase B	1
CsbD family protein	1
D-alanine--D-alanine ligase	1
DEAD/DEAH box helicase family protein	7
DNA (cytosine-5-)-methyltransferase	24
DNA cytosine methyltransferase	2
DNA gyrase subunit B	1
DNA primase	3
DNA topoisomerase	1
DNA topoisomerase (ATP-hydrolyzing) subunit B	2
DNA topoisomerase 3	1
DNA/RNA non-specific endonuclease	1
DUF1430 domain-containing protein	2
DUF1972 domain-containing protein	1
DUF2142 domain-containing protein	1
DUF2304 domain-containing protein	1
DUF3173 family protein	8
DUF3801 domain-containing protein	1
DUF3847 domain-containing protein	4
DUF3990 domain-containing protein	4
DUF4044 domain-containing protein	1
DUF4135 domain-containing protein	2
DUF4177 domain-containing protein	1
DUF4366 domain-containing protein	2
DUF5945 family protein	143
DUF5960 family protein	13
DUF5962 family protein	141
DUF5965 family protein	142
DUF5966 family protein	139
DUF6017 domain-containing protein	2
DUF6287 domain-containing protein	1
DUF6290 family protein	4
DUF6414 family protein	2
DUF6556 family protein	1
DUF87 domain-containing protein	48
DeoR/GlpR family DNA-binding transcription regulator	1
EbsA family protein	1
Enolase	1
Fe(3+)-citrate-binding protein YfmC	2
Fe-S cluster assembly protein SufB	1
Ferric enterobactin transport system permease protein FepD	2
Fluorothreonine transaldolase	1
FtsK/SpoIIIE domain-containing protein	5
FtsW/RodA/SpoVE family cell cycle protein	2
FtsX-like permease family protein	3
G5 domain-containing protein	1
GBS Bsp-like repeat-containing protein	1
GNAT family N-acetyltransferase	1
GTPase ObgE	1
GbpC/Spa domain-containing protein	61
Group II intron-encoded protein LtrA	15
HAD family hydrolase	4
HAD-IA family hydrolase	2
HAMP domain-containing sensor histidine kinase	137
HTH domain-containing protein	11
HTH-type transcriptional repressor CsqR	2
High-affinity zinc uptake system binding-protein ZnuA	1
IS110 family transposase	18
IS110 family transposase ISCARN28	16
IS110 family transposase ISSsu7	1
IS1182 family transposase ISStin8	1
IS1182-like element IS1182 family transposase	2
IS3 family transposase	3
IS3 family transposase ISSag4	1
IS3 family transposase ISSag5	2
IS3 family transposase ISSdy2	1
IS3 family transposase ISStin5	1
IS3 family transposase ISStin6	1
IS30 family transposase	1
IS30 family transposase ISSpn8	9
IS30 family transposase ISStin2	3
IS4 family transposase	1
IS4 family transposase ISSsu2	1
IS6-like element IS1216 family transposase	1
IS630 family transposase	3
IS66 family insertion sequence element accessory protein TnpB	3
IS982 family transposase ISSsu12	4
ISAs1 family transposase ISSeq10	1
ISLre2 family transposase	1
Intracellular maltogenic amylase	2
KH domain-containing protein	1
KilA-N domain-containing protein	1
L-Rhamnulokinase	2
L-fucose isomerase	3
L-fuculose-phosphate aldolase	1
L-lactate dehydrogenase	1
LCP family protein	7
LPXTG cell wall anchor domain-containing protein	1
LTA synthase family protein	1
LacI family DNA-binding transcriptional regulator	1
Lipid A export ATP-binding/permease protein MsbA	1
LlaJI family restriction endonuclease	1
LysR family transcriptional regulator	1
MFS transporter	1
Maff2 family protein	2
MarR family transcriptional regulator	3
Melibiose/raffinose/stachyose import permease protein MelD	2
Methylenetetrahydrofolate--tRNA-(uracil-5-)-methyltransferase TrmFO	3
MobC family plasmid mobilization relaxosome protein	140
MobT family relaxase	5
MobV family relaxase	122
Modification methylase HhaI	2
MptD family putative ECF transporter S component	1
Multicopper oxidase mco	1
N-6 DNA methylase	1
N-acetyl-D-glucosamine kinase	2
NAD-dependent epimerase/dehydratase family protein	1
NADPH-dependent FMN reductase	3
NUDIX domain-containing protein	1
NisI/SpaI family lantibiotic immunity lipoprotein	189
Nisin leader peptide-processing serine protease NisP	17
PBECR4 domain-containing protein	4
PC4/YdbC family ssDNA-binding protein	125
ParA family protein	24
ParB/RepB/Spo0J family partition protein	126
PcfB family protein	6
Peptidoglycan glycosyltransferase RodA	1
Petrobactin import ATP-binding protein FpuD	2
Phosphomannomutase/phosphoglucomutase	3
Phosphoserine phosphatase	1
PhrA family quorum-sensing system peptide	1
Plasmid recombination enzyme	1
PrgI family protein	142
Putative lipid kinase	2
Putative mycofactocin radical SAM maturase MftC	1
Putative transposase InsK for insertion sequence element IS150	1
RNA helicase	12
RNA polymerase sigma factor RpoD	1
ROK family protein	1
Rep family protein	2
Response regulator protein GraR	3
RibD family protein	12
RluA family pseudouridine synthase	1
S8 family serine peptidase	71
SAG1250 family conjugative relaxase	144
SAG1252 family conjugative relaxosome accessory protein	142
SAG1386/EF1546 family surface-associated protein	1
SEC10/PgrA surface exclusion domain-containing protein	1
SNF2-related protein	130
Sensor histidine kinase GraS	3
Sensor protein CreC	44
Sensory transduction protein regX3	44
Septation ring formation regulator EzrA	1
Shikimate kinase	10
SspB-related isopeptide-forming adhesin	25
Streptothricin acetyltransferase A	13
TIGR01457 family HAD-type hydrolase	1
TIGR01906 family membrane protein	1
TetM/TetW/TetO/TetS family tetracycline resistance ribosomal protection protein	1
TetR-like C-terminal domain-containing protein	1
TetR/AcrR family transcriptional regulator	5
TnpV protein	112
Toxin PezT	41
Toxin zeta	4
TraX family protein	1
Transcriptional repressor CopY	1
Transposase from transposon Tn916	4
TrbL/VirB6 plasmid conjugal transfer protein	3
Trehalose transport system permease protein SugB	2
Tyrosine recombinase XerD	5
Tyrosine recombinase XerS	3
UDP-galactopyranose mutase	3
UvrD-helicase domain-containing protein	5
VTT domain-containing protein	1
Vat family streptogramin A O-acetyltransferase	1
WYL domain-containing protein	11
XRE family transcriptional regulator	13
Y-family DNA polymerase	1
YSIRK-type signal peptide-containing protein	1
YdcP family protein	5
YlbF/YmcA family competence regulator	1
YueI family protein	2
acid phosphatase AphA	1
acyl-ACP thioesterase domain-containing protein	1
adenosine deaminase	1
alkaline phosphatase family protein	1
alpha-L-fucosidase	1
alpha-N-acetylgalactosaminidase	1
alpha/beta hydrolase	5
alpha/beta hydrolase-fold protein	4
amino acid ABC transporter ATP-binding protein	1
aminoglycoside 6-adenylyltransferase AadE	1
aminoglycoside O-phosphotransferase APH(3')-IIIa	13
aminoglycoside nucleotidyltransferase ANT(6)-Ia	12
aminotransferase	1
aminotransferase class I/II-fold pyridoxal phosphate-dependent enzyme	1
antirestriction protein ArdA	5
antitoxin	15
arsenate reductase	17
aspartate carbamoyltransferase catalytic subunit	1
bifunctional lysozyme/C40 family peptidase	5
bifunctional pyr operon transcriptional regulator/uracil phosphoribosyltransferase PyrR	1
calcium-binding protein	130
carbamoyl phosphate synthase large subunit	1
carbamoyl phosphate synthase small subunit	1
carbamoyl-phosphate synthase large subunit	1
carbohydrate ABC transporter permease	1
chloride channel protein	1
chorismate mutase	1
chorismate synthase	1
class I SAM-dependent methyltransferase	1
class I SAM-dependent rRNA methyltransferase	1
conjugal transfer protein	5
conjugal transfer protein TrbL	129
conjugative relaxase-related protein	1
crosslink repair DNA glycosylase YcaQ family protein	2
cysteine desulfurase family protein	1
cysteine peptidase family C39 domain-containing protein	2
cysteine-rich KTR domain-containing protein	108
diadenylate cyclase CdaA	1
efflux RND transporter periplasmic adaptor subunit	1
energy-coupling factor transporter transmembrane component T	1
excinuclease ABC subunit UvrB	1
excisionase	3
extracellular solute-binding protein	1
ferredoxin	1
flavodoxin	1
folylpolyglutamate synthase/dihydrofolate synthase family protein	1
gallidermin/nisin family lantibiotic	189
glycerate kinase	1
glycogen/starch/alpha-glucan family phosphorylase	1
glycoside hydrolase family 98 domain-containing protein	1
glycosyltransferase	1
glycosyltransferase family 2 protein	1
glycosyltransferase family 4 protein	1
group II intron reverse transcriptase/maturase	3
helical hairpin domain-containing protein	2
helix-turn-helix domain-containing protein	3
helix-turn-helix transcriptional regulator	15
histidinol dehydrogenase	1
histidinol-phosphate transaminase	1
hypothetical protein	189
imidazole glycerol phosphate synthase subunit HisF	1
imidazole glycerol phosphate synthase subunit HisH	1
imidazoleglycerol-phosphate dehydratase HisB	1
iron ABC transporter permease	4
iron-containing alcohol dehydrogenase	1
lactococcin 972 family bacteriocin	2
lanthionine synthetase C family protein	189
lantibiotic ABC transporter permease	142
lantibiotic dehydratase	188
lantibiotic transporter	1
large conductance mechanosensitive channel protein MscL	1
lipid II isoglutaminyl synthase subunit GatD	1
lipid II isoglutaminyl synthase subunit MurT	1
membrane protein	4
metal-sulfur cluster assembly factor	1
methylenetetrahydrofolate--tRNA-(uracil(54)- C(5))-methyltransferase (FADH(2)-oxidizing) TrmFO	4
nucleoside-diphosphate kinase	1
nucleotidyl transferase AbiEii/AbiGii toxin family protein	110
nucleotidyltransferase family protein	1
omega protein	1
peptidase T	1
peptide ABC transporter substrate-binding protein	1
peptide-binding protein	35
peptidylprolyl isomerase	7
phage replisome organizer N-terminal domain-containing protein	4
phage tail tip lysozyme	141
phosphoglucomutase	4
phosphoglucosamine mutase	1
phosphoribosyl-AMP cyclohydrolase	1
phosphoribosyl-ATP diphosphatase	1
phosphoserine phosphatase SerB	2
plasmid mobilization relaxosome protein MobC	5
plasmid recombination protein	3
polyprenyl synthetase family protein	1
polysaccharide biosynthesis C-terminal domain-containing protein	1
prephenate dehydratase	6
prephenate dehydrogenase	1
protein RepA	2
protein kinase	1
pseudouridine synthase	1
pullulanase	1
putative ABC transporter ATP-binding protein	42
putative RNA methyltransferase	13
putative bacteriocin export ABC transporter	2
putative protein	2
putative protein YbbA	3
putative siderophore transport system permease protein YfhA	2
rRNA adenine N-6-methyltransferase	22
radical SAM family heme chaperone HemW	1
recombinase RecF	2
recombinase family protein	136
relaxase/mobilization nuclease domain-containing protein	3
replication initiator protein A	23
replication protein	2
response regulator transcription factor	145
restriction endonuclease subunit S	4
reverse transcriptase domain-containing protein	1
reverse transcriptase/maturase family protein	25
rhamnan synthesis F family protein	1
rhamnulokinase family protein	1
ribonuclease HII	1
ribosomal-processing cysteine protease Prp	1
ribosome biogenesis GTPase YlqF	1
rubrerythrin family protein	1
sensor histidine kinase	11
septation ring formation regulator EzrA	2
shikimate dehydrogenase	1
shikimate kinase	7
sigma factor-like helix-turn-helix DNA-binding protein	101
sigma-70 family RNA polymerase sigma factor	142
signal peptidase II	1
single-stranded DNA-binding protein	2
site-specific integrase	9
solute carrier family 23 protein	1
streptothricin N-acetyltransferase Sat4	12
sugar ABC transporter permease	2
sulfate permease	1
superinfection exclusion B family protein	1
surface-displayed alpha-enolase	2
tRNA uracil 4-sulfurtransferase ThiI	1
tetracycline efflux MFS transporter Tet(40)	15
tetracycline resistance determinant leader peptide	5
tetracycline resistance ribosomal protection protein Tet(M)	9
tetracycline resistance ribosomal protection protein Tet(O)	160
thiopeptide-type bacteriocin biosynthesis protein	5
thrombospondin type 3 repeat-containing protein	9
toprim domain-containing protein	136
transcriptional regulator	1
translation elongation factor 4	1
translation initiation factor IF-3	1
transporter substrate-binding domain-containing protein	1
type A2 lanthipeptide	2
type I 3-dehydroquinate dehydratase	1
type IA DNA topoisomerase	1
type II CAAX endopeptidase family protein	2
type II toxin-antitoxin system HicB family antitoxin	1
type II toxin-antitoxin system RelE/ParE family toxin	4
type II toxin-antitoxin system antitoxin PezA	121
type II toxin-antitoxin system toxin PezT	121
type IV secretion system protein	1
type IV secretory system conjugative DNA transfer family protein	142
type IV toxin-antitoxin system AbiEi family antitoxin domain-containing protein	127
type VI secretion protein	1
tyrosine recombinase XerS	5
tyrosine-type recombinase/integrase	7
zeta toxin family protein	10
