# Supplementary material for: Nisin-like biosynthetic gene clusters are widely distributed across microbiomes
Source: mBio. 2025 Sep 10;16(10):e01545-25. doi: 10.1128/mbio.01545-25 (PMC12506125; doi:10.1128/mbio.01545-25)
Supplement: Table S9 — Products encoded on ICE. [file mbio.01545-25-s0010.csv]

product	seq_id_count
	7
(d)CMP kinase	1
(partial) 5S ribosomal RNA	1
(pseudo) AP endonuclease, family 2	1
(pseudo) AbpK sensory transduction histidine kinase	6
(pseudo) ApeA-NTD1 domain-containing protein	1
(pseudo) Conjugal transfer protein TrbL	2
(pseudo) EamA family transporter RarD	1
(pseudo) Exosortase	2
(pseudo) Fido domain-containing protein	1
(pseudo) HAD family hydrolase	2
(pseudo) Helicase C-terminal domain-containing protein	1
(pseudo) Nisin biosynthesis protein NisB	5
(pseudo) Protein tyrosine phosphatase	2
(pseudo) Putative transposase	2
(pseudo) SAG1252 family conjugative relaxosome accessory protein	1
(pseudo) Transposase ISLasa1a, IS1223 family	2
(pseudo) Transposase for insertion sequence-like element IS431mec	9
(pseudo) alanine dehydrogenase	6
(pseudo) hypothetical protein	6
(pseudo) rhodanese-like domain-containing protein	2
(pseudo) site-specific DNA-methyltransferase (adenine-specific)	1
(pseudo) type I restriction-modification system endonuclease	1
1,2-diacylglycerol 3-glucosyltransferase	2
1-(5-phosphoribosyl)-5-[(5-phosphoribosylamino)methylideneamino]imidazole-4-carboxamide isomerase	3
1-deoxy-D-xylulose-5-phosphate synthase	1
1-phosphofructokinase	1
16S rRNA (guanine(966)-N(2))-methyltransferase RsmD	2
16S rRNA G1207 methylase RsmC	1
2,5-didehydrogluconate reductase	1
2-amino-4-hydroxy-6-hydroxymethyldihydropteridine diphosphokinase	1
2-deoxy-D-gluconate 3-dehydrogenase	23
2-hydroxy-3-oxopropionate reductase	1
2-oxo acid dehydrogenase subunit E2	2
23S rRNA (Uracil1939-C5)-methyltransferase	4
23S rRNA (adenine(2058)-N(6))-methyltransferase Erm(B)	2
23S rRNA (pseudouridine(1915)-N(3))-methyltransferase RlmH	1
23S rRNA (uracil(1939)-C(5))-methyltransferase RlmD	5
23S rRNA methylase leader peptide	2
3-dehydroquinate dehydratase	25
3-dehydroquinate synthase	2
3-hydroxyacyl-[acyl-carrier-protein] dehydratase FabZ	3
3-hydroxyisobutyrate dehydrogenase	1
3-oxoacyl-ACP synthase	1
3-phosphoshikimate 1-carboxyvinyltransferase	5
3-polyprenyl-4-hydroxybenzoate carboxy-lyase	2
30S ribosomal protein S1	3
30S ribosomal protein S14	21
30S ribosomal protein S16	1
30S ribosomal protein S18	1
30S ribosomal protein S20	1
30S ribosomal protein S21	1
30S ribosomal protein S6	1
30S ribosome-binding factor RbfA	2
4'-phosphopantetheinyl transferase family protein	1
4-alpha-glucanotransferase	1
4-hydroxy-tetrahydrodipicolinate reductase	1
4-phosphoerythronate dehydrogenase	31
5'-nucleotidase yfbR	2
5-(carboxyamino)imidazole ribonucleotide mutase	2
5-(carboxyamino)imidazole ribonucleotide synthase	2
5-methyltetrahydropteroyltriglutamate--homocysteine S-methyltransferase	1
50S ribosomal protein L10	1
50S ribosomal protein L19	3
50S ribosomal protein L20	1
50S ribosomal protein L21	1
50S ribosomal protein L27	1
50S ribosomal protein L34	1
50S ribosomal protein L35	1
50S ribosomal protein L7/L12	1
5S ribosomal RNA	1
6-carboxytetrahydropterin synthase QueD	1
6-phospho-beta-glucosidase	3
7-carboxy-7-deazaguanine synthase QueE	1
7-cyano-7-deazaguanine synthase QueC	1
8-oxo-dGTP diphosphatase	1
AAA ATPase	1
AAA family ATPase	10
AAA-23 domain-containing protein	9
AAA-31 domain-containing protein	20
AAA-5 domain-containing protein	2
AAA-ATPase-like domain-containing protein	7
ABC transmembrane type-1 domain-containing protein	4
ABC transport system ATP-binding protein	1
ABC transport system permease protein	1
ABC transport system substrate-binding protein	1
ABC transporter	3
ABC transporter ATP-binding protein	33
ABC transporter ATP-binding protein/permease	2
ABC transporter nucleoside-binding protein BmpA	1
ABC transporter permease	37
ABC transporter permease/substrate binding protein	2
ABC transporter substrate-binding protein	1
ABC transporter, ATP-binding protein	23
ABC transporter, permease protein	1
ABC-2 type polysaccharide transport system ATP-binding protein	1
ABC-F type ribosomal protection protein	1
ABC-type multidrug transport system, ATPase and permease component	2
ABC-type proline/glycine betaine transport system, permease component	1
ABC1 family protein	1
ABC2-membrane domain-containing protein	22
ACT domain-containing protein	1
ADP-ribosylglycohydrolase family protein	2
ALP-N domain-containing protein	5
AP endonuclease, family 2	13
AP-endonuc-2 domain-containing protein	23
APC family permease	10
ASCH domain-containing protein	2
ATP phosphoribosyltransferase	3
ATP phosphoribosyltransferase regulatory subunit	3
ATP-binding cassette domain-containing protein	5
ATP-binding cassette, subfamily C, bacterial	1
ATP-binding protein	4
ATP-dependent Clp protease	1
ATP-dependent Clp protease ATP-binding subunit	2
ATP-dependent Clp protease ATP-binding subunit ClpX	1
ATP-grasp domain-containing protein	1
ATPase	9
ATPase-AAA-core domain-containing protein	10
ATPases with chaperone activity, ATP-binding subunit	10
Abhydrolase-5 domain-containing protein	3
AbiH family protein	2
Abortive infection bacteriophage resistance protein	1
Abortive infection protein AbiGI	1
Abortive infection protein AbiGII	1
Abortive phage infection protein AbiEi, antitoxin conponent of an AbiEi-AbiEii TA system	7
Abp118 alpha	14
AbpD	4
AbpIM	6
AbpIM bacteriocin immunity protein	8
AbpIP	10
AbpK sensory transduction histidine kinase	4
AbpT	4
AbrB family transcriptional regulator	2
Acetyltransferase	7
Acid sugar phosphatase	3
Addiction module toxin RelE	1
Adenine-specific DNA methylase, N12 class	9
AfsA domain-containing protein	1
Alanine aminotransferase	15
Alanine dehydrogenase	1
Alanine permease	15
Aldo/keto reductase	1
Aliphatic amidase amiE	26
Alpha-1,4 glucan phosphorylase	1
Alpha-xenorhabdolysin family binary toxin subunit B	1
Amino acid ABC transporter amino acid-binding/permease	1
Amino acid ABC transporter substrate-binding protein	3
Amino acid decarboxylase	2
Amino acid racemase	1
Aminoacyltransferase FemA	3
Aminopeptidase	19
Aminopeptidase Peps	4
Aminotransferase	3
Aminotransferase class I/II-fold pyridoxal phosphate-dependent enzyme	1
Aminotransferase, class V	1
Antibiotic biosynthesis monooxygenase	1
Antitoxin	9
Antitoxin MazE	2
Antitoxin epsilon	5
ApbA domain-containing protein	1
ApeA-NTD1 domain-containing protein	1
AraC family transcriptional regulator	1
Arc domain-containing protein	11
Arc family DNA binding domain-containing protein	1
Arc family DNA-binding protein	2
ArdcN domain-containing protein	2
Aromatic acid exporter family protein	4
ArsR family transcriptional regulator	1
Arsenate reductase or related protein, glutaredoxin family	5
Aryl-alcohol dehydrogenase	7
Aryl-phospho-beta-D-glucosidase BglA	1
Arylsulfate sulfotransferase	2
Aspartate carbamoyltransferase	1
B3/4 domain-containing protein	2
BMG10 domain-containing protein	1
BMP family ABC transporter substrate-binding protein	1
BRCT domain-containing protein	3
BREX system Lon protease-like protein BrxL	3
BREX system P-loop protein BrxC	3
BREX-1 system adenine-specific DNA-methyltransferase PglX	3
BREX-1 system phosphatase PglZ type A	3
Bacitracin transport ATP-binding protein BcrA	1
Bacterial RNase P class B	2
Bacteriocin	16
Bacteriocin immunity protein	3
Bacteriocin transport accessory protein	1
Bacteriocin-like prepeptide	14
Bacteriocin-type signal sequence	4
Bax inhibitor-1/YccA family protein	2
Beta-glucosidase/6-phospho-beta-glucosidase/beta-galactosidase	1
Beta-glucoside bgl operon antiterminator, BglG family	1
Beta-ketoacyl-[acyl-carrier-protein] synthase family protein	1
Betaine ABC transporter ATP binding protein	2
Bifunctional hydroxymethylpyrimidine kinase/phosphomethylpyrimidine kinase	1
Biotin transporter BioY	3
Bleomycin resistance protein	4
C-type lectin domain-containing protein	8
C4-dicarboxylate ABC transporter	4
CAAX amino terminal protease family protein	2
CAT RNA binding domain protein	2
CCA tRNA nucleotidyltransferase	1
CHAP domain-containing protein	4
CPBP family intramembrane metalloprotease	9
CRISPR array with 12 repeats of length 36, consensus sequence GTTTTACGGTTACTTAAATCTTGAGAGTACAAAAAC and spacer length 29	1
CRISPR array with 3 repeats of length 21, consensus sequence AGACTATTTTTACACTTCGAA and spacer length 51	2
CRISPR array with 3 repeats of length 21, consensus sequence TTCGAAGTGTAAAAATAGTCT and spacer length 62	2
CRISPR array with 4 repeats of length 21, consensus sequence TTCGAAGTGTAAAAATAGTCT and spacer length 55	3
CRISPR repeat	4
CRISPR spacer, sequence AAATAGAGATAAAAAAAAGAAGTTAGAATGTAAGGAAATACAAGAAAAAGGAACAGAATCTA	1
CRISPR spacer, sequence AAATAGAGATAAAAAAAGAAGTTAGAATGTAAGGAAATACAAGAAAAAGGGACAGAATCTA	1
CRISPR spacer, sequence AAATAGAGATAAAAAAAGAAGTTGGAATATAAGGAAATACAAGGAAAAGGGACAGAATCTA	1
CRISPR spacer, sequence AATTTAATTGTGCTCGAGGTGTAAAGATAGTCTTTTTTATAC	1
CRISPR spacer, sequence CAAAAACA	2
CRISPR spacer, sequence GTATAAAAAAGACTATCTTTACACCTCGAGCACAATTAAATT	1
CRISPR spacer, sequence GTGGTCAATA	1
CRISPR spacer, sequence TAGATTCTGTCCCTTTTCCTTGTATTTCCTTATATTCCAACTTCTTTTTTTATCTCTATTT	1
CRISPR spacer, sequence TTTAAAATAAAAGAAAAAGGGGAATAAAATATTTTTCCACTCCGAAATTGCCATATTGACCAC	1
CRISPR spacer, sequence TTTAAAATAAAAGAAAAAGGGGAATAAGATATTTTTCCACTCCGAAATGGCCATATTGACCAC	1
CRISPR spacer, sequence TTTAAAATAAAAGAAAAAGGGGAATAAGATATTTTTCCACTCCGAAATTGCCATATTGACCAC	1
CRISPR spacer, sequence TTTTTATACAGACTATTTTTACACCTCGAGCACAATTAAATT	2
CRISPR-associated endonuclease Cas2	1
CRISPR-associated endonuclease Cas9	14
CRISPR-associated protein Cas7	1
CamS family sex pheromone protein	2
Capsid protein	1
Carbonic anhydrase	4
Carboxylic ester hydrolase	5
Cation-ATPase-N domain-containing protein	3
Cation-transporting P-type ATPase	21
Cation:proton antiporter	21
Cell cycle protein, FtsW/RodA/SpoVE family	3
Cell division protein	3
Cell envelope-like function transcriptional attenuator common domain protein	3
Cell filamentation protein Fic	8
Cell wall surface anchor family protein	1
Chemotaxis protein	19
Chorismate mutase	3
Chorismate-bind domain-containing protein	1
Chromosome segregation protein Spo0J, contains ParB-like nuclease domain	11
Class A sortase	1
Class I SAM-dependent DNA methyltransferase	4
Class I SAM-dependent rRNA methyltransferase	1
Class II Aldolase and Adducin domain protein	4
Cna protein B-type domain-containing protein	17
Cobalt transport protein	1
Cof-like hydrolase	1
Cof-type HAD-IIB family hydrolase	2
Coil containing protein	6
Collagenase-like protease, PrtC family	1
Conjugal transfer protein	11
Conjugal transfer protein TrbC	5
Conjugal transfer protein TrbL	6
Conjugative transposon membrane protein	2
Conjugative transposon protein	9
Conserved domain protein	15
CooT family nickel-binding protein	3
CopG family transcriptional regulator	1
Copper chaperone CopZ	21
Core-binding (CB) domain-containing protein	26
Crp/Fnr family transcriptional regulator	14
Cys-Gln thioester bond-forming surface protein	1
Cys-tRNA(Pro)/Cys-tRNA(Cys) deacylase	3
Cystathionine beta-lyase / Cystathionine gamma-lyase	1
Cysteine desulfurase	10
Cytoplasmic protein	3
Cytosine-specific methyltransferase	2
Cytosolic long-chain acyl-CoA thioester hydrolase family protein	4
Cytosolic protein	5
D-proline reductase	10
D-proline reductase (dithiol) proprotein PrdA	10
D-proline reductase (dithiol) protein PrdB	9
D-ribose pyranase	2
DDE-type integrase/transposase/recombinase	1
DEAD/DEAH box helicase family protein	1
DHC-N1 domain-containing protein	2
DNA gyrase subunit A	2
DNA helicase II / ATP-dependent DNA helicase PcrA	9
DNA helicase PcrA	3
DNA integration/recombination/inversion protein	14
DNA polymerase I	2
DNA polymerase III polC-type	4
DNA polymerase III subunit beta	1
DNA polymerase III subunits gamma and tau	2
DNA polymerase IV	4
DNA primase	5
DNA repair protein	2
DNA replication/repair protein RecF	1
DNA topoisomerase	5
DNA topoisomerase (ATP-hydrolyzing) subunit B	4
DNA topoisomerase IV subunit A	2
DNA topoisomerase IV subunit B	2
DNA-3-methyladenine glycosylase I	1
DNA-binding ferritin-like protein (oxidative damage protectant)	20
DNA-binding protein	15
DNA-binding protein HU	20
DNA-binding protein, AcrR family, includes nucleoid occlusion protein SlmA	2
DNA-binding response regulator	30
DNA-binding response regulator, OmpR family, contains REC and winged-helix (wHTH) domain	2
DNA-binding transcriptional regulator, GntR family	1
DNA-binding transcriptional regulator, MarR family	3
DNA-binding transcriptional regulator, XRE-family HTH domain	1
DNA-cytosine methylase	7
DNA-damage-inducible protein J	1
DNA-directed RNA polymerase	2
DNA-directed RNA polymerase specialized sigma subunit	7
DNA-processing protein DprA	2
DOD-type homing endonuclease domain-containing protein	3
DUF1097 domain-containing protein	1
DUF1128 domain-containing protein	4
DUF1211 domain-containing protein	1
DUF1275 domain-containing protein	1
DUF1294 domain-containing protein	14
DUF1440 domain-containing protein	26
DUF1593 domain-containing protein	1
DUF1610 domain-containing protein	2
DUF1694 domain-containing protein	3
DUF1706 domain-containing protein	1
DUF1819 domain-containing protein	3
DUF1828 domain-containing protein	19
DUF1836 domain-containing protein	16
DUF1858 domain-containing protein	2
DUF1934 domain-containing protein	3
DUF1972 domain-containing protein	1
DUF1994 domain-containing protein	1
DUF2116 domain-containing protein	15
DUF2129 domain-containing protein	2
DUF2187 domain-containing protein	1
DUF2208 domain-containing protein	1
DUF2283 domain-containing protein	1
DUF2507 domain-containing protein	2
DUF2556 domain-containing protein	3
DUF2693 domain-containing protein	26
DUF2752 domain-containing protein	3
DUF2813 domain-containing protein	9
DUF2892 domain-containing protein	4
DUF2968 domain-containing protein	1
DUF3042 domain-containing protein	1
DUF308 domain-containing protein	1
DUF3099 domain-containing protein	15
DUF3114 domain-containing protein	2
DUF3173 domain-containing protein	2
DUF3267 domain-containing protein	4
DUF3270 domain-containing protein	3
DUF3278 domain-containing protein	3
DUF3284 domain-containing protein	2
DUF3560 domain-containing protein	2
DUF3592 domain-containing protein	19
DUF3606 domain-containing protein	1
DUF3796 domain-containing protein	1
DUF3801 domain-containing protein	1
DUF3847 domain-containing protein	20
DUF3991 domain-containing protein	1
DUF4019 domain-containing protein	1
DUF4044 domain-containing protein	1
DUF4065 domain-containing protein	2
DUF4190 domain-containing protein	1
DUF4241 domain-containing protein	25
DUF4256 domain-containing protein	13
DUF4305 domain-containing protein	11
DUF4315 domain-containing protein	1
DUF4366 domain-containing protein	2
DUF4368 domain-containing protein	5
DUF438 domain-containing protein	2
DUF4395 domain-containing protein	1
DUF4417 domain-containing protein	2
DUF4479 domain-containing protein	2
DUF465 domain-containing protein	2
DUF4767 domain-containing protein	1
DUF5067 domain-containing protein	1
DUF554 domain-containing protein	2
DUF5590 domain-containing protein	5
DUF5966 domain-containing protein	1
DUF6017 domain-containing protein	1
DUF6275 domain-containing protein	1
DUF6287 domain-containing protein	3
DUF6731 domain-containing protein	2
DUF805 domain-containing protein	6
DUF87 domain-containing protein	2
DUF948 domain-containing protein	2
DUF960 domain-containing protein	1
DUF961 domain-containing protein	2
DegV family protein	3
DeoR family transcriptional regulator	15
DeoR/GlpR transcriptional regulator	1
Deoxyribonuclease I	1
Dihydrodipicolinate synthetase family protein	1
Dihydrofolate reductase	1
Dihydrofolate synthase / Folylpolyglutamate synthase	1
Divalent metal cation (Fe/Co/Zn/Cd) efflux pump	1
Divalent metal cation transporter	1
DnaD domain protein	2
ECF-type transporter transmembrane protein EcfT	2
EF-hand domain-containing protein	17
EamA family transporter	1
Enoyl-[acyl-carrier-protein] reductase [FMN]	28
Epimerase domain-containing protein	13
Epoxyqueuosine reductase QueH	15
Exosortase	21
Exported protein	1
Extracellular protein	1
Extracellular solute-binding protein	1
FAD-binding FR-type domain-containing protein	19
FAD-binding oxidoreductase	1
FLZ-type domain-containing protein	2
FMN and 5-amino-6-(5-phospho-D-ribitylamino)uracil phosphatase YigB, HAD superfamily (riboflavin biosynthesis)	3
FMN-binding domain protein	23
Fe-S cluster assembly ATPase SufC	28
Fe-S cluster assembly protein SufB	31
Fe-S cluster assembly protein SufD	28
Fe-S-biosyn domain-containing protein	1
FeS-assembly-P domain-containing protein	26
Ferredoxin--NADP reductase	1
Ferritin	4
Fibronectin-binding protein	1
Fic family protein	13
Fido domain-containing protein	4
Flagellar export protein FliJ	1
Flavin prenyltransferase UbiX	2
Flavoprotein	1
Fn3-like domain-containing protein	1
Formate hydrogenlyase subunit 4	1
Formylmethanofuran dehydrogenase subunit C	1
Fructose-1,6-bisphosphatase class 3	26
Fructose-6-phosphate aldolase	1
FtsK domain-containing protein	1
FtsK/SpoIIIE domain-containing protein	2
FtsW/RodA/SpoVE family cell cycle protein	2
GDSL-like protein	1
GHKL domain-containing protein	12
GIDA-assoc domain-containing protein	2
GNAT family N-acetyltransferase	3
GNAT family acetyltransferase	1
GRAM-POS-ANCHORING domain-containing protein	21
GTP cyclohydrolase 1 type 2-like protein	2
GTP cyclohydrolase I FolE	1
GTP pyrophosphokinase	1
GTP pyrophosphokinase family protein	2
GTPase ObgE	1
Galactarate dehydratase	16
Galactitol PTS, EIIB	15
Gamma-glutamyl-gamma-aminobutyrate hydrolase	1
General stress protein	3
Global transcriptional regulator Spx	2
Glucitol operon activator protein (GutM)	27
Glucokinase	21
Gluconate permease	1
Glucose uptake protein	1
Glucosyl transferase GtrII	1
Glutamate--cysteine ligase	1
Glutamine-binding protein / Glutamine transport system permease protein	1
Glutaredoxin	2
Glutathione peroxidase	3
Glycerate kinase	3
Glycerol dehydrogenase	1
Glycerol-3-phosphate transporter	1
Glycine betaine transport ATP-binding protein OpuAA	1
Glycine riboswitch	1
Glyco-hydro38C2 domain-containing protein	2
Glycosyl hydrolase, family 1	22
Glycosyl transferase	2
Glycosyl transferases group 1	2
Glycosyltransferase	2
Glycosyltransferase CsbB	1
Glycosyltransferase involved in cell wall bisynthesis	1
Glycosyltransferase, GT1 family	1
GntR family transcriptional regulator	2
GroES-like protein	18
Group II intron reverse transcriptase/maturase	5
Group-specific protein	14
GrpB family protein	1
GtrA family protein	2
HAD family hydrolase	4
HAD hydrolase, family IA, variant 3	4
HAD superfamily hydrolase	2
HAD-IA family hydrolase	20
HAD-IIB family hydrolase	2
HAMP domain-containing histidine kinase	2
HATPase-c-5 domain-containing protein	15
HDc domain-containing protein	3
HIT family protein	2
HNH endonuclease	26
HPr(Ser) kinase/phosphatase	3
HTH cro/C1-type domain-containing protein	31
HTH deoR-type domain-containing protein	4
HTH domain-containing protein	4
HTH marR-type domain-containing protein	1
HTH tetR-type domain-containing protein	2
HTH-11 domain-containing protein	3
HTH-33 domain-containing protein	4
HTH-Tnp-4 domain-containing protein	1
HTH-type transcriptional activator CmpR	1
HTH-type transcriptional regulator MalR	1
HU family DNA-binding protein	2
Haloacid dehalogenase	3
Haloacid dehalogenase-like hydrolase	3
Helicase	1
Helicase ATP-binding domain-containing protein	11
Helicase C-terminal domain-containing protein	2
Helicase protein	2
Helix-turn-helix transcriptional regulator	3
Hemolysin III	1
Histidinol dehydrogenase	3
Histone acetyltransferase	1
Holin	11
Holliday junction resolvase RecU	2
Homoserine dehydrogenase	1
Hydroxyacid dehydrogenase	1
Hydroxyacylglutathione hydrolase	3
IS200/IS605 family transposase	22
IS3 family ISSag5 transposase ORF A	1
IS3 family transposase	24
IS3 family transposase ORF A	1
IS3 family transposase ORF B	1
IS30 family transposase	7
IS6 family IS431mec transposase	1
IS6 family transposase	3
IS6-like element ISEnfa1 family transposase	1
IS607 family transposase	2
IS630 family ISSsu3 transposase ORF A	1
IS630 family transposase	4
IS66 family element, Orf1	1
IS66 family insertion sequence element accessory protein TnpB	2
IS66 family transposase	2
ISLre2 family transposase	1
Imidazole glycerol phosphate synthase subunit HisF	3
ImmA/IrrE family metallo-endopeptidase	3
Immunity protein	13
Inhibitor-I42 domain-containing protein	3
Initiator RepB protein	19
Inner membrane protein	1
Integral membrane protein	7
Integrase	3
Integrase catalytic domain-containing protein	1
Integrase family protein	1
Integrative and conjugative element protein	5
Integron gene cassette protein	8
Intracellular protease amidase	4
Ion channel protein	1
KOW domain-containing protein	1
KfrA-N domain-containing protein	5
KilA-N domain-containing protein	1
L,D-transpeptidase family protein	1
L-Ala--D-Glu endopeptidase	1
L-fuco-beta-pyranose dehydrogenase	1
L-lactate dehydrogenase	1
L-rhamnose isomerase	7
L-rhamnose mutarotase	7
L-rhamnose-proton symport	7
L-serine ammonia-lyase	9
L-serine ammonia-lyase, iron-sulfur-dependent subunit beta	17
L-serine ammonia-lyase, iron-sulfur-dependent, subunit alpha	26
L-seryl-tRNA(Sec) selenium transferase	10
LAGLIDADG-2 domain-containing protein	1
LPXTG cell wall anchor domain-containing protein	22
LTA synthase family protein	1
LZ-Tnp-IS66 domain-containing protein	1
Lactococcin 972 family bacteriocin	2
Lantibiotic	51
Lantibiotic ABC transporter ATP-binding protein	28
Lantibiotic ABC transporter permease	28
Lantibiotic immunity ABC transporter MutG family permease subunit	28
Lantibiotic nisin-U	1
Lantibiotic protection ABC transporter ATP-binding protein	19
Lantibiotic protection ABC transporter permease protein	19
Large exoprotein involved in heme utilization or adhesion	2
Leader peptide-processing serine protease	19
LemA family protein	2
Lichenan operon transcriptional antiterminator	1
Lipid II isoglutaminyl synthase (glutamine-hydrolyzing) subunit GatD	7
Lipid II isoglutaminyl synthase (glutamine-hydrolyzing) subunit MurT	7
Lipoprotein	15
Lipoteichoic acid synthase	1
Lipoyl-binding domain-containing protein	1
Listeria sRNA rli38	1
LlaJI restriction endonuclease	2
LysM domain-containing protein	1
LysR family transcriptional regulator	3
LysR substrate binding domain protein	23
Lysozyme	3
LytR family transcriptional regulator	2
LytTR family transcriptional regulator DNA-binding domain-containing protein	2
LytTr DNA-binding domain protein	14
MBL fold metallo-hydrolase	1
MFS Transport protein	22
MFS domain-containing protein	1
MFS transporter	9
Major facilitator family transporter	26
Major myo-inositol transporter IolT	2
Maltose/maltodextrin transport system permease protein	1
Maltose/maltodextrin transport system substrate-binding protein	1
MarR family transcriptional regulator	4
MazG-like protein	1
Membrane associated protein	7
Membrane protein	2
Membrane protein TolA involved in colicin uptake	9
Membrane protein insertase YidC	1
Membrane spanning protein	15
MerR family transcriptional regulator	2
MetQ/NlpA family ABC transporter substrate-binding protein	2
Metal cation transporter, ZIP family	1
Metal homeostasis protein	18
Metal-sulfur cluster assembly factor	11
Metallo-beta-lactamase family protein	3
Metallo-hydrolase YycJ	1
Metallophos domain-containing protein	3
Methionyl-tRNA synthetase	1
Methyl-accepting chemotaxis protein	2
Methylase-S domain-containing protein	14
Methyltransf-11 domain-containing protein	1
Methyltransferase	1
Methyltransferase domain-containing protein	1
MmcQ/YjbR family DNA-binding protein	1
MmeI-N domain-containing protein	5
MobA/MobL family protein	2
MobC domain-containing protein	2
Mobilization protein	3
Molybdopterin biosynthesis protein MoaB	1
MtN3 and saliva related transmembrane protein	1
MucBP domain-containing protein	1
Multidrug ABC transporter ATP-binding protein	1
Multidrug export protein MepA	1
Multidrug resistance ABC transporter ATP-binding and permease protein	1
Multidrug/protein/lipid ABC transporter family ATP-binding and permease	1
MutT/NUDIX hydrolase family protein	3
Mutacin ABC transporter, ATP-binding protein MutF	1
Myo-inositol 2-dehydrogenase 1	2
Myo-inositol-1(Or 4)-monophosphatase	1
N-6 DNA methylase	8
N-acetylglucosamine-6-phosphate deacetylase	1
N-acetylmuramoyl-L-alanine amidase	3
N-acetylneuraminate lyase	21
N-acetyltransferase	15
N-acetyltransferase domain-containing protein	2
N6-Mtase domain-containing protein	14
NAD kinase	2
NAD(P) transhydrogenase subunit alpha	6
NAD(P)-bd-dom domain-containing protein	1
NAD(P)-binding domain-containing protein	2
NAD(P)H-binding protein	2
NAD-binding protein	1
NAD-dependent DNA ligase LigA	2
NAD-dependent epimerase/dehydratase family protein	2
NADH dehydrogenase	1
NADH-quinone oxidoreductase subunit L	2
NADP-dependent phosphogluconate dehydrogenase	2
NADP-specific glutamate dehydrogenase	1
NFACT family protein	2
NOL1/NOP2/sun family protein	1
NR LBD domain-containing protein	3
NTP pyrophosphohydrolase	3
Na+/proline symporter	21
Na-H-Exchanger domain-containing protein	1
Nisin transport ATP-binding protein NisT	1
Nisin transport protein NisF	1
Nitroreductase domain-containing protein	2
NodB-like y domain-containing protein	1
NsjE ABC2 membrane superfamily	1
NsjF lantibiotic protection ABC transporter ATP-binding	1
NsjG lantibiotic protection, ABC transporter	1
NsjP S8 family serine protease	1
NsjT ABC transporter ATP-binding protein	1
NsuT	17
Nuclear transport factor 2 family protein	5
Nucleoside transport protein	1
Nucleotide exchange factor GrpE	4
Nucleotidyl transferase AbiEii/AbiGii toxin family protein	1
Nucleotidyltransferase	3
Oligopeptide-binding protein oppA	28
Omega-Repress domain-containing protein	6
Osmoprotectant transport system ATP-binding protein	1
Osmoprotectant transport system permease	1
Osmoprotectant transport system substrate-binding protein	1
Oxidoreductase of aldo/keto reductase family, subgroup 1	2
Oxidoreductase, aldo/keto reductase family protein	11
P5CR-dimer domain-containing protein	2
PAPS-reduct domain-containing protein	1
PAZ domain-containing protein	7
PBECR4 domain-containing protein	1
PBP1A family penicillin-binding protein	2
PBPb domain-containing protein	1
PC4 domain-containing protein	12
PF08020 family protein	4
PH domain-containing protein	2
PINc domain-containing protein	1
PLD phosphodiesterase domain-containing protein	11
PMT-2 domain-containing protein	1
PNP-UDP-1 domain-containing protein	3
PRD domain protein	2
PRD domain-containing protein	9
PTS beta-glucoside transporter subunit IIABC	7
PTS cellobiose transporter subunit IIA	1
PTS cellobiose transporter subunit IIB	1
PTS cellobiose transporter subunit IIC	1
PTS galactitol transporter subunit IIA	4
PTS galactitol transporter subunit IIB	4
PTS galactitol transporter subunit IIC	4
PTS glucitol/sorbitol transporter subunit IIC	27
PTS glucose/sucrose transporter subunit IIB	2
PTS sorbitol transporter subunit IIB	27
PTS sugar transporter	2
PTS sugar transporter subunit IIA	2
PTS system beta-glucoside-specific EIIBCA component	2
PTS system, Lactose/Cellobiose specific IIA subunit	2
PTS system, Lactose/Cellobiose specific IIB subunit	2
PTS system, beta-glucoside-specific, IIABC component	1
PTS system, fructose-specific IIABC component	1
PTS system, galactitol-specific IIA component	15
PTS system, galactitol-specific IIC component	15
PTS system, glucitol/sorbitol-specific IIA component	2
PTS system, glucitol/sorbitol-specific IIAcomponent	30
PTS system, glucitol/sorbitol-specific IIB component and second of two IIC components	2
PTS system, glucitol/sorbitol-specific IIC component	2
PTS system, glucose subfamily, IIA component	12
PTS-EIIC domain-containing protein	31
PadR family transcriptional regulator	1
ParA-like ATPase involved in chromosome/plasmid partitioning or cellulose biosynthesis protein BcsQ	6
Parvulin-like peptidyl-prolyl isomerase	18
Patatin	1
Peptidase C51 domain-containing protein	2
Peptide ABC transporter ATP-binding protein	1
Peptide methionine sulfoxide reductase MsrA	2
Peptide methionine sulfoxide reductase MsrB	1
Peptide/nickel transport system substrate-binding protein	1
Peptidoglycan branched peptide synthesis protein, serine/alanine adding enzyme	3
Peptidoglycan hydrolase	1
Peptidyl-prolyl cis-trans isomerase	1
Permease	13
Permease IIC component	2
Permease of the major facilitator superfamily	1
Phage head morphogenesis protein SPP1 gp7 family	3
Phage infection protein	2
Phage integrase	1
Phage portal protein	2
Phage protein	34
Phage repressor protein C, contains Cro/C1-type HTH and peptisase s24 domains	1
Phage tail tape measure protein	1
Phasin family protein	1
Phosphate-binding protein	2
Phosphoglycerate mutase	3
Phosphoribosyl-ATP pyrophosphatase	3
Phosphotransferase system, EIIB	2
Plasmid mobilization relaxosome protein MobC	20
Plasmid recombination protein	10
Plasmid replication protein	1
Polar amino acid transport system permease protein	3
Polar amino acid transport system substrate-binding protein	1
Poly-gamma-glutamate synthesis protein	1
Polysaccharide deacetylase family protein	1
Positive transcriptional regulator ofglucosyltransferase and Spp phenotype	1
Prevent-host-death protein	1
PrgI family protein	8
Proline racemase	10
Proline reductase	10
Prophage protein	3
Protein involved in initiation of plasmid replication	1
Protein tyrosine phosphatase	17
Pseudouridine synthase	1
PspC domain-containing protein	3
Pullulanase	3
Putative N-acetylmannosamine-6-phosphate 2-epimerase	21
Putative NADH-dependent dehydrogenase	2
Putative SAM-dependent methyl transferase	1
Putative glutamine transport system permease protein	3
Putative maltose/maltodextrin ABC transporter, MalG permease	1
Putative metal homeostasis protein	3
Putative mutacin ABC transporter protein, MutE	1
Putative myo-inositol-1(Or 4)-monophosphatase	1
Putative phage protein	2
Putative plasmid replication-associated protein	1
Putative prophage protein	1
Putative protease	3
Putative replication protein	1
Putative restriction /modification enzyme	1
Putative thioredoxin-like protein	3
Putative thiosulfate sulfurtransferase ynjE	8
Putative transcriptional regulator	1
Putative transposase	1
PyrR binding site	1
Pyridoxal-phosphate dependent protein	1
Pyruvate dehydrogenase (Acetyl-transferring)	2
RHH-1 domain-containing protein	2
RNA polymerase epsilon subunit	2
RNA polymerase sigma factor	4
RNA polymerase sigma factor RpoD	3
RNA-binding protein	6
ROK family protein	2
ROOL RNA	5
RPA-C domain-containing protein	1
RecA-family ATPase	10
Recombinase domain-containing protein	1
Reductive dehalogenase membrane anchor protein	6
Regulatory protein Spx	1
Relaxase	3
Relaxase/mobilization nuclease domain protein	2
Relaxase/mobilization nuclease domain-containing protein	1
Relaxosome protein	3
RepA-N domain-containing protein	24
Replication protein	1
Resolvase/invertase-type recombinase catalytic domain-containing protein	2
Response regulator	4
Response regulator protein VraR	4
Restriction endonuclease	1
Restriction endonuclease subunit M	1
Restriction endonuclease subunit S	9
Rhamnan synthesis protein F	1
Rhamnosyltransferase	1
Ribbon-helix-helix protein, CopG family	3
Ribonuclease BN-like family protein	4
Ribonuclease J	2
Ribosomal RNA small subunit methyltransferase C	1
Ribosomal protein L10 leader	1
Ribosomal protein L20 leader	1
Ribosomal protein L21 leader	1
RluA family pseudouridine synthase	2
RpiR family transcriptional regulator	23
Rpn family recombination-promoting nuclease/putative transposase	1
Rrf2 family transcriptional regulator	1
Rrf2 family transcriptional regulators	1
S. pyogenes antisense RNA 392987	2
S1 motif domain-containing protein	10
S8 family serine peptidase	2
SAG1250 family conjugative relaxase	19
SAG1252 family conjugative relaxosome accessory protein	18
SAM-dependent methyltransferase	1
SDR family NAD(P)-dependent oxidoreductase	1
SEC-C motif-containing protein	3
SIR2-2 domain-containing protein	3
SIS (Sugar ISomerase) domain containing transcriptional regulator	1
SIS domain-containing protein	2
SLOG family protein	2
SMI1/KNR4 family protein	19
SNF2 family protein	15
SNF2-related protein	2
SPFH/Band 7/PHB domain protein	2
SUF system NifU family Fe-S cluster assembly protein	28
Se-S-carrier domain-containing protein	10
Secreted protein	5
Sensor protein VraS	4
Sensory transduction protein kinase	22
SepM family pheromone-processing serine protease	2
Serine hydrolase	3
Serine recombinase	9
Serine/threonine-protein kinase MRCK beta	1
Serotype determinant, transmembrane phosphoglyceroltransferase	1
Shikimate dehydrogenase (NADP(+))	1
Shikimate kinase	5
Shikimate-dh-N domain-containing protein	1
Shikimate/quinate 5-dehydrogenase I beta	1
Short chain dehydrogenase	1
Sigma-70 family RNA polymerase sigma factor	13
Sigma70-r4 domain-containing protein	4
Sigma70-r4-2 domain-containing protein	3
Signal peptidase I	9
Signal peptide containing protein	2
Signal transduction histidine kinase	1
Simple sugar transport system ATP-binding protein	1
Simple sugar transport system permease	1
Single-stranded DNA-binding protein	4
Site-specific DNA recombinase SpoIVCA/DNA invertase PinE	3
Site-specific DNA-methyltransferase (adenine-specific)	7
Site-specific recombinase	5
Site-specific recombinase XerD	3
Site-specific recombinase, phage integrase family	3
SnoaL-like domain-containing protein	1
Sodium/glycine symporter GlyP	1
Sorbitol dehydrogenase	15
Sorbitol operon transcription regulator	25
Sorbitol-6-phosphate 2-dehydrogenase	26
Sortase	1
Sortase C family protein SrtC-4	1
Spermidine/putrescine import ATP-binding protein PotA	1
Spermidine/putrescine transport system permease protein	1
SprT family protein	3
Stage II sporulation protein R	10
Staphylococcal protein	4
Stomatin prohibitin-family membrane protease subunit ybbk	11
Streptococcus sRNA 10	3
SuB0782 undefined product 764400:764714 forward MW:11955	1
Succinate dehydrogenase	1
Sugar phosphate isomerase/epimerase	7
Sugar transporter	1
Sulf-transp domain-containing protein	10
Sulfate exporter family transporter	1
Superinfection exclusion protein B	1
Surface antigen	10
Surface protein	3
T-box leader	2
T5orf172 domain-containing protein	11
TIGR01906 family membrane protein	3
TIGR02680 family protein	1
TIGR03943 family protein	3
TM2 domain-containing protein	2
TPP riboswitch (THI element)	1
TVP38/TMEM64 family membrane protein	3
TcpE family conjugal transfer membrane protein	2
TerB-C domain-containing protein	6
TetR-C-8 domain-containing protein	3
TetR/AcrR family transcriptional regulator	2
Tetracycline resistance protein	20
Thiamine-phosphate synthase	1
Thioredoxin	8
Thioredoxin domain-containing protein	6
Thioredoxin-like-fold domain-containing protein	3
Tli4-C domain-containing protein	1
Tn5252 Orf21 DNA-binding protein	1
Tn5276 integrase	1
TnpV protein	8
Toprim domain-containing protein	1
Toxin-antitoxin system HicB family antitoxin	3
TraG-D-C domain-containing protein	1
TraX family protein	2
Transaldolase	2
Transaminase	26
Transcription antiterminator	2
Transcription regulator	1
Transcriptional antiterminator BglG	7
Transcriptional regulator	29
Transcriptional regulator, AraC family	7
Transcriptional regulator, Crp/Fnr family	6
Transcriptional regulator, GntR family	1
Transcriptional regulator, MarR family	1
Transcriptional regulator, MerR family	3
Transcriptional regulator, RpiR family	1
Transcriptional regulator, TetR family	5
Transcriptional regulator, contains XRE-family HTH domain	18
Transmembrane protein	1
Transport permease protein	3
Transporter	5
Transposase	30
Transposase ISLasa15, IS3 family	11
Transposase ISLasa1a, IS1223 family	5
Transposase ISLasa7, IS3 family	2
Transposase for insertion sequence-like element IS431mec	17
Trep-Strep domain-containing protein	3
Trypsin	1
Two-component response regulator	22
Two-component system, response regulator	3
Two-component system, response regulator, lantibiotic associated	19
Txe/YoeB family addiction module toxin	1
Type I site-specific deoxyribonuclease	18
Type II toxin-antitoxin system HicB family antitoxin	27
Type III secretion system protein	1
Type III secretion system protein PrgE	1
Type IV secretion system protein virB4	3
Type IV secretory pathway, VirB4 component	6
Type IV secretory pathway, VirD4 component, TraG/TraD family ATPase	6
Type IV secretory pathway, VirD4 components	1
Type VI secretion system tip protein VgrG	4
UDP-N-acetylglucosamine kinase	18
UDP-N-acetylmuramate dehydrogenase	1
UDP-N-acetylmuramate--L-alanine ligase	2
UDP-N-acetylmuramoyl-L-alanyl-D-glutamate--2,6-diaminopimelate ligase	1
UDP-galactopyranose mutase	1
UPF0033 domain-containing protein	10
UPF0056 membrane protein	4
UPF0223 family protein	2
UPF0223 protein HMPREF0819_0539	1
UmuC domain-containing protein	1
Universal stress protein	1
Uracil permease	1
Uracil-DNA glycosylase	1
Uroporphyrinogen decarboxylase	1
VIT family protein	28
VOC domain-containing protein	2
VOC family protein	1
VTT domain-containing protein	2
Variable large protein	1
VbhA domain-containing protein	2
Voltage-gated chloride channel family protein	3
WS-DGAT-C domain-containing protein	3
X-Pro dipeptidase	2
XTP/dITP diphosphatase	2
Xylulose-5-phosphate phosphoketolase	1
Xylulose-5-phosphate/fructose-6-phosphate phosphoketolase	1
Y1-Tnp domain-containing protein	5
YSIRK-type signal peptide-containing protein	7
YbbR-like protein	3
YdcF family protein	2
YfcE family phosphodiesterase	2
YibE/F family protein	2
YjcQ family protein	4
YjjG family noncanonical pyrimidine nucleotidase	2
YlbF/YmcA family competence regulator	2
YlxQ-related RNA-binding protein	2
YlxR family protein	2
YolD-like protein	3
YopX domain-containing protein	4
YozE family protein	2
YtxH domain-containing protein	7
YxeA family protein	1
YycH domain-containing protein	1
YycI domain-containing protein	3
Zn-ribbon-recom domain-containing protein	9
ZnF-CHCC domain-containing protein	17
acetoacetate decarboxylase	2
acetyl-CoA carboxylase biotin carboxyl carrier protein	1
acetyl-CoA carboxylase biotin carboxylase subunit	1
acetyl-CoA carboxylase carboxyl transferase subunit alpha	1
acetyl-CoA carboxylase, carboxyltransferase subunit beta	1
acylphosphatase	2
adenosine deaminase	3
alanine dehydrogenase	8
aldo/keto reductase	2
aldose 1-epimerase family protein	2
amidophosphoribosyltransferase	2
amino acid permease	2
aminoglycoside 6-adenylyltransferase AadE	1
aminotransferase	1
aminotransferase class I/II-fold pyridoxal phosphate-dependent enzyme	2
asparagine synthase (glutamine-hydrolyzing)	1
asparagine--tRNA ligase	5
aspartate carbamoyltransferase catalytic subunit	1
beta-hydroxyacyl-ACP dehydratase	1
bifunctional 3-deoxy-7-phosphoheptulonate synthase/chorismate mutase	1
bifunctional DNA-formamidopyrimidine glycosylase/DNA-(apurinic or apyrimidinic site) lyase	2
bifunctional DnaQ family exonuclease/ATP-dependent helicase	3
bifunctional acetaldehyde-CoA/alcohol dehydrogenase	28
bifunctional homocysteine S-methyltransferase/methylenetetrahydrofolate reductase	1
bifunctional phosphoribosylaminoimidazolecarboxamide formyltransferase/IMP cyclohydrolase	2
bifunctional pyr operon transcriptional regulator/uracil phosphoribosyltransferase PyrR	1
bifunctional riboflavin kinase/FAD synthetase	2
branched-chain amino acid ABC transporter substrate-binding protein	1
branched-chain amino acid aminotransferase	1
carbamoyl phosphate synthase small subunit	1
carbamoyl-phosphate synthase large subunit	1
catabolite control protein A	2
cell division ATP-binding protein FtsE	3
cell division regulator GpsB	2
cell wall metabolism sensor histidine kinase VicK	3
cell wall metabolism sensor histidine kinase WalK	1
choloylglycine hydrolase	22
chorismate synthase	2
chromosomal replication initiator protein DnaA	1
chromosome segregation protein SMC	3
class I SAM-dependent RNA methyltransferase	2
class II aldolase/adducin family protein	4
colicin E5-related ribonuclease	1
conjugal transfer protein	2
cysteine desulfurase	28
cytidine deaminase	1
dTDP-4-dehydrorhamnose reductase	1
deoxyribose-phosphate aldolase	4
dephospho-CoA kinase	2
diadenylate cyclase CdaA	3
dihydrolipoyl dehydrogenase	2
dihydroneopterin aldolase	1
dihydropteroate synthase	1
diphosphomevalonate decarboxylase	3
elongation factor Tu	3
energy coupling factor transporter S component ThiW	1
excinuclease ABC subunit A	2
excinuclease ABC subunit UvrB	3
exonuclease domain-containing protein	2
flavodoxin	5
formate C-acetyltransferase	26
formate--tetrahydrofolate ligase	2
fructose-6-phosphate aldolase	30
gluconate:H+ symporter	2
glutamate racemase	2
glutamate/gamma-aminobutyrate family transporter YjeM	23
glutathione-disulfide reductase	1
glycerol-3-phosphate 1-O-acyltransferase PlsY	2
glycine/sarcosine/betaine reductase selenoprotein B family protein	1
glycosyltransferase family 1 protein	1
glycosyltransferase family 2 protein	2
glycosyltransferase family 8 protein	2
group II intron reverse transcriptase/maturase	10
helix-turn-helix domain-containing protein	3
helix-turn-helix transcriptional regulator	1
heme ABC exporter ATP-binding protein CcmA	1
histidine kinase	48
histidine phosphatase family protein	1
histidinol-phosphate transaminase	3
homoserine kinase	1
hydroxyethylthiazole kinase	1
hydroxymethylglutaryl-CoA reductase, degradative	1
hydroxymethylglutaryl-CoA synthase	1
hypothetical protein	48
imidazole glycerol phosphate synthase subunit HisH	3
imidazoleglycerol-phosphate dehydratase HisB	3
inositol monophosphatase family protein	2
lanthionine synthetase C family protein	41
lantibiotic dehydratase	51
large conductance mechanosensitive channel protein MscL	1
large-conductance mechanosensitive channel protein MscL	1
linear amide C-N hydrolase	2
lipoate--protein ligase	2
lysine--tRNA ligase	3
magnesium transporter	2
manganese-dependent inorganic pyrophosphatase	2
membrane protein insertase YidC	2
metalloregulator ArsR/SmtB family transcription factor	3
mevalonate kinase	3
multidrug effflux MFS transporter	2
multidrug efflux SMR transporter	2
nicotinamide riboside transporter PnuC	2
nucleoid-associated protein	2
nucleoside-diphosphate kinase	24
oligoendopeptidase F	4
origin of replication	2
pantetheine-phosphate adenylyltransferase	2
pemK RNA	12
peptidase T	1
peptide chain release factor 2	3
peptide deformylase	3
permease-like cell division protein FtsX	3
phage tail tip lysozyme	3
phosphatase PAP2 family protein	2
phosphate ABC transporter ATP-binding protein PstB	2
phosphate ABC transporter permease PstA	2
phosphate ABC transporter permease subunit PstC	2
phosphate signaling complex protein PhoU	2
phosphate-starvation-inducible PsiE family protein	2
phosphate-starvation-inducible protein PsiE	1
phosphoenolpyruvate carboxylase	3
phosphoglucosamine mutase	3
phospholipase D-like domain-containing protein	1
phosphomevalonate kinase	3
phosphopantetheine-binding protein	1
phosphopentomutase	2
phosphopyruvate hydratase	3
phosphoribosyl-AMP cyclohydrolase	3
phosphoribosylamine--glycine ligase	2
phosphoribosylaminoimidazolesuccinocarboxamide synthase	2
phosphoribosylformylglycinamidine cyclo-ligase	2
phosphoribosylformylglycinamidine synthase subunit PurL	2
phosphoribosylformylglycinamidine synthase subunit PurQ	2
phosphoribosylformylglycinamidine synthase subunit PurS	2
phosphoribosylglycinamide formyltransferase	2
phosphoserine phosphatase SerB	3
pre-toxin TG domain-containing protein	1
preQ(1) synthase	1
prephenate dehydratase	5
prephenate dehydrogenase	2
primosomal protein DnaI	2
proline reductase cluster protein PrdD	10
proline reductase-associated electron transfer protein PrdC	10
prolipoprotein diacylglyceryl transferase	3
protein-tyrosine-phosphatase	4
purine-nucleoside phosphorylase	2
putative DNA-binding protein	1
putative RNA-binding protein YlqC, contains KH domain, UPF0109 family	1
putative hydrolase	25
putative lipoprotein	1
putative membrane protein	1
putative membrane transporter protein	10
putative membrane-associated, metal-dependent hydrolase	1
putative nucleotidyltransferase component of viral defense system	7
putative phosphoketolase	13
putative tRNA sulfurtransferase	1
pyrimidine-nucleoside phosphorylase	1
pyruvate formate-lyase-activating protein	26
pyruvate oxidase	3
radical SAM family heme chaperone HemW	3
radical SAM/CxCxxxxC motif protein YfkAB	4
recombinase family protein	1
relaxase MobL	1
replication initiation factor domain-containing protein	2
response regulator YycF	4
response regulator transcription factor	2
rhamnulokinase	7
rhamnulose-1-phosphate aldolase	7
riboflavin biosynthesis protein RibF	2
ribokinase	2
ribonuclease HII	2
ribonuclease III	3
ribonuclease P protein component	1
ribose-5-phosphate isomerase RpiA	25
ribosomal-processing cysteine protease Prp	1
ribosome biogenesis GTP-binding protein YihA/YsxC	1
ribosome biogenesis GTPase YlqF	2
ribosome maturation factor RimM	1
ribosome maturation factor RimP	2
ribulose-phosphate 3-epimerase	23
salivarius-1 RNA	3
selenide, water dikinase SelD	10
selenium metabolism membrane protein YedE/FdhT	9
selenocysteine-specific translation elongation factor	10
septation ring formation regulator EzrA	3
shikimate dehydrogenase	23
signal peptidase II	1
signal recognition particle-docking protein FtsY	3
site-specific DNA-methyltransferase (adenine-specific)	8
sugar-phosphatase	4
sulfurtransferase-like selenium metabolism protein YedF	10
tRNA (guanosine(37)-N1)-methyltransferase TrmD	1
tRNA (guanosine(46)-N7)-methyltransferase TrmB	2
tRNA pseudouridine(55) synthase TruB	4
tRNA-Arg(cct)	3
tRNA-Gln(ttg)	1
tRNA-Glu(ttc)	1
tRNA-Gly(gcc)	2
tRNA-SeC(tca)	10
tRNA-Thr(tgt)	2
tRNA-Val(tac)	2
tRNA-Xxx	2
tetracycline resistance ribosomal protection protein Tet(O)	8
thiaminase II	1
thiamine pyrophosphate-dependent dehydrogenase E1 component subunit alpha	2
thiol peroxidase	1
thioredoxin family protein	2
threonine--tRNA ligase	2
threonine/serine exporter family protein	2
thymidine phosphorylase	2
thymidylate synthase	1
transcription termination factor NusA	2
transfer-messenger RNA, SsrA	1
transketolase	16
translation elongation factor 4	3
translation initiation factor IF-2	2
translation initiation factor IF-3	1
translational GTPase TypA	2
transposase	4
triose-phosphate isomerase	3
type 1 glutamine amidotransferase domain-containing protein	2
type 2 isopentenyl-diphosphate Delta-isomerase	3
type I DNA topoisomerase	2
type I methionyl aminopeptidase	4
type I pantothenate kinase	2
type I restriction-modification system endonuclease	7
type II CRISPR RNA-guided endonuclease Cas9	1
type II CRISPR-associated endonuclease Cas1	1
type II toxin-antitoxin system Phd/YefM family antitoxin	1
type IV secretory system conjugative DNA transfer family protein	1
tyrosine recombinase XerC	2
tyrosine recombinase XerS	23
tyrosine-protein phosphatase	3
undecaprenyl-diphosphate phosphatase	1
uridine kinase	2
zeta toxin family protein	1
zinc-ribbon-2 domain-containing protein	15
